# Supplementary material for: The DNA helicase FANCJ (BRIP1) functions in double strand break repair processing, but not crossover formation during prophase I of meiosis in male mice
Source: PLoS Genet. 2024 Feb 20;20(2):e1011175. doi: 10.1371/journal.pgen.1011175 (PMC10906868; doi:10.1371/journal.pgen.1011175)
Supplement: S1 Table — Raw data of mass spectrometry analysis of three biological replicates of adult mouse testis and thymus lysates immunoprecipitated with antibodies against FANCJ and rabbit IgG (negative control). (XLSX) [file pgen.1011175.s008.xlsx]

## Sheet: Proteins
Checked	Protein FDR Confidence: Combined	Master	Accession	Description	Exp. q-value: Combined	Marked as	Sum PEP Score	Coverage [%]	# Peptides	# PSMs	# Unique Peptides	# AAs	MW [kDa]	calc. pI	Score Sequest HT: Sequest HT	# Peptides (by Search Engine): Sequest HT	Biological Process	Cellular Component	Molecular Function	Pfam IDs	Entrez Gene ID	Ensembl Gene ID	Gene Symbol	Gene ID	Reactome Pathways	WikiPathways	# Protein Pathway Groups	# Razor Peptides	Abundance Ratio: (Testis IP:FANCJ) / (Testis IP:IgG)	Abundance Ratio: (Testis IP:FANCJ) / (Thymus IP:FANCJ)	Abundance Ratio: (Thymus IP:FANCJ) / (Thymus IP:IgG)	Abundance Ratio P-Value: (Testis IP:FANCJ) / (Testis IP:IgG)	Abundance Ratio P-Value: (Testis IP:FANCJ) / (Thymus IP:FANCJ)	Abundance Ratio P-Value: (Thymus IP:FANCJ) / (Thymus IP:IgG)	Abundance Ratio Variability [%]: (Testis IP:FANCJ) / (Testis IP:IgG)	Abundance Ratio Variability [%]: (Testis IP:FANCJ) / (Thymus IP:FANCJ)	Abundance Ratio Variability [%]: (Thymus IP:FANCJ) / (Thymus IP:IgG)	Abundances (Grouped): Testis IP:FANCJ	Abundances (Grouped): Testis IP:IgG	Abundances (Grouped): Thymus IP:FANCJ	Abundances (Grouped): Thymus IP:IgG	Abundances (Grouped) CV [%]: Testis IP:FANCJ	Abundances (Grouped) CV [%]: Testis IP:IgG	Abundances (Grouped) CV [%]: Thymus IP:FANCJ	Abundances (Grouped) CV [%]: Thymus IP:IgG	Abundance: F343: Sample, n/a, n/a, n/a, n/a, n/a, n/a, n/a, n/a, n/a, n/a, n/a, n/a, n/a, n/a, n/a, Testis IP:FANCJ	Abundance: F347: Sample, n/a, n/a, n/a, n/a, n/a, n/a, n/a, n/a, n/a, n/a, n/a, n/a, n/a, n/a, n/a, Testis IP:FANCJ	Abundance: F351: Sample, n/a, n/a, n/a, n/a, n/a, n/a, n/a, n/a, n/a, n/a, n/a, n/a, n/a, n/a, n/a, Testis IP:FANCJ	Abundance: F344: Sample, n/a, n/a, n/a, n/a, n/a, n/a, n/a, n/a, n/a, n/a, n/a, n/a, n/a, n/a, n/a, Testis IP:IgG
TRUE	High	Master Protein	P00924	Enolase 1 OS=Saccharomyces cerevisiae (strain ATCC 204508 / S288c) OX=559292 GN=ENO1 PE=1 SV=3	0	Enolase	240.876	51	15	1328	15	437	46.8	6.62	4342.75	15	other metabolic processes;other biological processes	cytosol;mitochondrion;other cytoplasmic organelle	other molecular function	Pf00113, Pf03952	853169		ENO1	D6VV34; P00924; P99013; sce:YGR254W	Glycolysis; Gluconeogenesis		2	0	1.064	0.963	0.964		0.422479	0.614773	32.13	25.64	30.8	100	100	100	100	0	0	0	0	1.1696e+09	9.63889e+08	1.18848e+09	1.10336e+09
TRUE	High	Master Protein	Q8BMG1	ATR-interacting protein OS=Mus musculus OX=10090 GN=Atrip PE=1 SV=2	0	Mouse	17.768	10	5	7	5	785	85.5	6.25	16.84	5	DNA metabolism;other metabolic processes;stress response;signal transduction;other biological processes	nucleus	other molecular function		235610	ENSMUSG00000025646	Atrip	E9QLS8; mmu:235610; Q8BMG1	Activation of ATR in response to replication stress; Processing of DNA double-strand break ends; G2/M DNA damage checkpoint; Fanconi Anemia Pathway; Regulation of TP53 Activity through Phosphorylation; HDR through Single Strand Annealing (SSA)		6	0	100	100	0.01		1e-17	1e-17				292.6			107.4	26.8				1.58242e+06	755296	1.24986e+06
TRUE	High	Master Protein	Q9DCV7	Keratin, type II cytoskeletal 7 OS=Mus musculus OX=10090 GN=Krt7 PE=1 SV=1	0	Mouse	104.2	54	18	179	15	457	50.7	5.87	573.59	18	cell organization and biogenesis;other biological processes	cytosol;cytoskeleton;other cell component	bone, tooth or skin structural activity	Pf00038, Pf16208	110310	ENSMUSG00000023039	Krt7	mmu:110310; Q9DCV7	Formation of the cornified envelope	EGFR1 signaling pathway	3	1	0.406	0.984	0.454		0.414701	0.0525273	86.89	129.92	75.47	23.3	70.5	109.7	196.5	78.93	26.68	55.18	28.09	5.55944e+06	3.37684e+06	17104556	9.68637e+06
TRUE	High	Master Protein	Q6PDQ2	Chromodomain-helicase-DNA-binding protein 4 OS=Mus musculus OX=10090 GN=Chd4 PE=1 SV=1	0	Mouse	40.252	11	9	17	9	1915	217.6	5.81	52.78	9	cell organization and biogenesis;protein metabolism;other metabolic processes;other biological processes	cytoskeleton;nucleus;other cell component	nucleic acid binding activity;other molecular function	Pf00176, Pf00271, Pf00385, Pf00628, Pf06461, Pf06465, Pf08073, Pf08074	107932	ENSMUSG00000063870	Chd4	mmu:107932; Q6PDQ2	HDACs deacetylate histones; Regulation of TP53 Activity through Acetylation; RNA Polymerase I Transcription Initiation; Regulation of PTEN gene transcription; NGF-stimulated transcription	Mechanisms associated with pluripotency	6	0	0.179	0.305	0.867		0.955108	0.481477	27.36	34.14	56.7	13.6	75.7	119.5	191.2	31.39	29.28	102.56			56480.6	44339	233104
TRUE	High	Master Protein	Q62425	Cytochrome c oxidase subunit NDUFA4 OS=Mus musculus OX=10090 GN=Ndufa4 PE=1 SV=2	0.004	Mouse	3.913	15	1	10	1	82	9.3	9.52	27.02	1	other biological processes	other membranes;mitochondrion	other molecular function	Pf06522	17992	ENSMUSG00000029632	Ndufa4	mmu:17992; Q62425; Q9CQP6	Cytoprotection by HMOX1; TP53 Regulates Metabolic Genes; Respiratory electron transport	Oxidative phosphorylation; Electron transport chain	5	0	100	0.04	1.297		0.253851	0.950171		58.79	63.65	9.6		196.4	194	36.04		71.68	38.47	80169.4	109480	175283
TRUE	High	Master Protein	Q9QXS6	Drebrin OS=Mus musculus OX=10090 GN=Dbn1 PE=1 SV=4	0	Mouse	22.759	10	3	9	3	706	77.2	4.49	39.84	3	cell cycle OR cell proliferation;cell organization and biogenesis;developmental processes;other biological processes	plasma membrane;other membranes;cytosol;cytoskeleton;other cell component	cytoskeletal activity;other molecular function	Pf00241	56320	ENSMUSG00000034675	Dbn1	A2CG16; mmu:56320; Q3V234; Q922X1; Q9QXS5; Q9QXS6			0	0	100	0.182	1.334		0.804701	0.907744		53.71	66.94	37.6		207.1	155.3			48.17	76.55			111168
TRUE	High	Master Protein	Q8C3J5	Dedicator of cytokinesis protein 2 OS=Mus musculus OX=10090 GN=Dock2 PE=1 SV=3	0	Mouse	20.511	4	5	8	5	1828	211.6	6.99	25.94	5	cell cycle OR cell proliferation;cell organization and biogenesis;transport;signal transduction;other biological processes	plasma membrane;other membranes;cytoskeleton;other cell component	signal transduction activity or receptor binding;enzyme regulator activity;other molecular function	Pf00018, Pf06920, Pf14429, Pf16172, Pf20421, Pf20422	94176	ENSMUSG00000020143	Dock2	mmu:94176; Q5SRI4; Q8C3J5; Q99M79	Factors involved in megakaryocyte development and platelet production; Neutrophil degranulation; RAC1 GTPase cycle; RHOA GTPase cycle; RHOG GTPase cycle; RAC2 GTPase cycle	Chemokine signaling pathway	7	0
TRUE	Medium	Master Protein	P0DP27	Calmodulin-2 OS=Mus musculus OX=10090 GN=Calm2 PE=1 SV=1	0.022	Mouse	2.145	9	1	4	1	149	16.8	4.22	10.85	1	cell cycle OR cell proliferation;cell organization and biogenesis;other metabolic processes;signal transduction;other biological processes	plasma membrane;other membranes;cytoskeleton;mitochondrion;ER/Golgi;nucleus;other cell component	signal transduction activity or receptor binding;enzyme regulator activity;cytoskeletal activity;other molecular function	Pf13499	12313; 12314; 12315	ENSMUSG00000001175; ENSMUSG00000019370; ENSMUSG00000036438	Calm2	mmu:12313; mmu:12314; mmu:12315; P02593; P0DP27; P62204; P70667; P99014; Q3TEH7; Q3THK5; Q3U6Z5; Q3U7C7; Q498A3; Q61379; Q61380; Q8BNC9; Q91VQ9; Q9D6G4		Endochondral ossification; MicroRNAs in cardiomyocyte hypertrophy; Alzheimer's disease; G protein signaling pathways; G13 signaling pathway; Glycogen metabolism; Myometrial relaxation and contraction pathways; Calcium regulation in cardiac cells	8	0		0.01	0.934		1e-17	0.573889			64.72			193.2	206.8			27.09	59.06
TRUE	High	Master Protein	Q9WV69	Dematin OS=Mus musculus OX=10090 GN=Dmtn PE=1 SV=1	0	Mouse	14.676	14	4	18	4	405	45.4	8.41	56.39	4	cell organization and biogenesis;transport;signal transduction;other biological processes	plasma membrane;other membranes;cytosol;cytoskeleton;other cell component	signal transduction activity or receptor binding;cytoskeletal activity;other molecular function	Pf02209, Pf16182	13829	ENSMUSG00000022099	Dmtn	F8WIF9; mmu:13829; Q3TYC5; Q8JZV5; Q9WV69; Q9WVM2	Miscellaneous transport and binding events		1	0	100		0.866			0.479568			11.52	29.3		110.6	260.1			8.84	34.23	223381
TRUE	High	Master Protein	O08784	Treacle protein OS=Mus musculus OX=10090 GN=Tcof1 PE=1 SV=1	0	Mouse	12.775	4	3	5	3	1320	134.9	9.35	17.32	3	RNA metabolism OR transcription;other metabolic processes;developmental processes;other biological processes	cytosol;nucleus	other molecular function	Pf03546	21453	ENSMUSG00000024613	Tcof1	mmu:21453; O08784; O08857			0	0		0.01	0.976		1e-17	0.632321			549.44			197.6	202.4			8.06	137.04
TRUE	High	Master Protein	Q5SYD0	Unconventional myosin-Id OS=Mus musculus OX=10090 GN=Myo1d PE=1 SV=1	0	Mouse	155.013	33	25	141	23	1006	116	9.41	432.67	25	cell organization and biogenesis;transport;other biological processes	plasma membrane;other membranes;cytosol;cytoskeleton;ER/Golgi;other cytoplasmic organelle;other cell component	cytoskeletal activity;other molecular function	Pf00063, Pf00612, Pf06017	338367	ENSMUSG00000035441	Myo1d	mmu:338367; Q5SSK7; Q5SYD0; Q8BWY5			0	0	1.207	0.063	1.107		0.384971	0.8118	44.84	116.91	90.49	5.6	3.3	221.7	169.5	67.66	53.93	62.79	60.67	82139.3	415705	541944	279968
TRUE	Medium	Master Protein	Q62417	Sorbin and SH3 domain-containing protein 1 OS=Mus musculus OX=10090 GN=Sorbs1 PE=1 SV=2	0.013	Mouse	2.528	1	1	1	1	1290	143	8.25	3.14	1	cell adhesion;cell-cell signaling;cell organization and biogenesis;signal transduction;other biological processes	plasma membrane;other membranes;cytosol;cytoskeleton;nucleus;other cell component	signal transduction activity or receptor binding;other molecular function	Pf00018, Pf02208, Pf07653, Pf14604	20411		Sorbs1	mmu:20411; Q62417; Q80TF8; Q8BZI3; Q8K3Y2; Q921F8; Q9Z0Z8; Q9Z0Z9	Smooth Muscle Contraction	PPAR signaling pathway; Integrin-mediated cell adhesion; Insulin signaling	4	0
TRUE	High	Master Protein	O35723	DnaJ homolog subfamily B member 3 OS=Mus musculus OX=10090 GN=Dnajb3 PE=2 SV=1	0.001	Mouse	4.627	5	1	1	1	242	26.7	6.25	3.19	1	other biological processes	cytoskeleton;nucleus;other cell component	other molecular function	Pf00226	15504		Dnajb3	mmu:15504; O35723; Q9DAN3; Q9DAN4			0	0	0.554	0.951	0.404		0.426829	0.0306843	30.61	31.61	30.87	52.7	113.8	67.2	166.4	17.7	23.81	23.85	35.16	1.66937e+06	1.07664e+06	1.21871e+06	2.66281e+06
TRUE	High	Master Protein	P30681	High mobility group protein B2 OS=Mus musculus OX=10090 GN=Hmgb2 PE=1 SV=3	0	Mouse	13.596	31	4	4	4	210	24.1	7.31	11.47	4	cell organization and biogenesis;DNA metabolism;RNA metabolism OR transcription;other metabolic processes;stress response;developmental processes;signal transduction;other biological processes	non-structural extracellular;nucleus;other cell component	signal transduction activity or receptor binding;nucleic acid binding activity;other molecular function	Pf00505, Pf09011	97165	ENSMUSG00000054717	Hmgb2	mmu:97165; P30681; Q3UXT1; Q9EQD5	Apoptosis induced DNA fragmentation		1	0	0.01	0.01	1.473		1e-17	0.760087			44.02		40.6	191.5	168		116.7	30.8	24.03				294736
TRUE	High	Master Protein	P70333	Heterogeneous nuclear ribonucleoprotein H2 OS=Mus musculus OX=10090 GN=Hnrnph2 PE=1 SV=1	0	Mouse	48.6	20	6	51	1	449	49.2	6.3	172.43	6	other biological processes	cytosol;nucleus;other cell component	nucleic acid binding activity	Pf00076, Pf08080	56258	ENSMUSG00000045427	Hnrnph2	mmu:56258; P70333; Q3THV9	mRNA Splicing - Major Pathway	mRNA processing	2	0		0.01	0.444		1e-17	0.0478694			86.3			123	277			111.83
TRUE	High	Master Protein	Q8C854	Myelin expression factor 2 OS=Mus musculus OX=10090 GN=Myef2 PE=1 SV=1	0	Mouse	19.694	13	4	18	4	591	63.3	8.87	50.74	4	RNA metabolism OR transcription;stress response;other biological processes	nucleus;other cell component	nucleic acid binding activity;other molecular function	Pf00076	17876	ENSMUSG00000027201; ENSMUSG00000049230	Myef2	mmu:17876; Q60690; Q6P930; Q6ZPT3; Q8C854; Q8QZZ1		Mitochondrial gene expression; MicroRNAs in cardiomyocyte hypertrophy; mRNA processing	3	0	1.649	0.945	1.528		0.429066	0.707533	40.11	40.58	79.59	111	77.1	146	65.9	10.55	25.18	15.14	72.28	5.25043e+07	3.51275e+07	4.72439e+07	35454684
TRUE	High	Master Protein	Q9JI91	Alpha-actinin-2 OS=Mus musculus OX=10090 GN=Actn2 PE=1 SV=2	0	Mouse	92.849	18	15	106	2	894	103.8	5.45	330.94	15	cell adhesion;cell organization and biogenesis;RNA metabolism OR transcription;developmental processes;signal transduction;other biological processes	plasma membrane;other membranes;cytoskeleton;other cell component	cytoskeletal activity;other molecular function	Pf00307, Pf00435, Pf08726	11472	ENSMUSG00000052374	Actn2	G3UW84; mmu:11472; Q9JI91	Platelet degranulation ; Striated Muscle Contraction; RAF/MAP kinase cascade; Unblocking of NMDA receptors, glutamate binding and activation		4	0
TRUE	High	Master Protein	Q8R550	SH3 domain-containing kinase-binding protein 1 OS=Mus musculus OX=10090 GN=Sh3kbp1 PE=1 SV=1	0	Mouse	84.566	25	10	81	10	709	78.1	7.55	323.05	10	cell organization and biogenesis;transport;other biological processes	other membranes;cytoskeleton;other cell component	other molecular function	Pf14604	58194	ENSMUSG00000040990	Sh3kbp1	B1AZ86; B1AZ87; mmu:58194; Q8CAL8; Q8CEF6; Q8R545; Q8R546; Q8R547; Q8R548; Q8R549; Q8R550; Q8R551; Q9CTQ9; Q9DC14; Q9JKC3	Antigen activates B Cell Receptor (BCR) leading to generation of second messengers; EGFR downregulation; Cargo recognition for clathrin-mediated endocytosis; Negative regulation of MET activity; Reelin signalling pathway	Kit receptor signaling pathway; EGFR1 signaling pathway	8	0	100	5.516	0.819		0.0612773	0.416757		75.98	89.27	306.7		67.3	26	41.96		26.02	68.22	1.52246e+07	6.71973e+06	7.54383e+06
TRUE	High	Master Protein	P62702	40S ribosomal protein S4, X isoform OS=Mus musculus OX=10090 GN=Rps4x PE=1 SV=2	0	Mouse	135.277	53	15	218	15	263	29.6	10.15	694.39	15	protein metabolism;other metabolic processes	cytosol;translational apparatus;other cell component	nucleic acid binding activity;other molecular function	Pf00467, Pf00900, Pf01479, Pf08071, Pf16121	20102	ENSMUSG00000031320	Rps4x	mmu:20102; P12631; P12750; P27576; P55831; P62702; Q14727; Q9CXN0	L13a-mediated translational silencing of Ceruloplasmin expression; SRP-dependent cotranslational protein targeting to membrane; Major pathway of rRNA processing in the nucleolus and cytosol; Formation of a pool of free 40S subunits; GTP hydrolysis and joining of the 60S ribosomal subunit; Nonsense Mediated Decay (NMD) independent of the Exon Junction Complex (EJC); Nonsense Mediated Decay (NMD) e…	Cytoplasmic ribosomal proteins; mRNA processing	12	0	2.867	0.053	1.613		0.330967	0.632011	138.39	118.91	113.65	15.5	2.3	236.3	145.8	6.05	53.06	112.97	73.02	6.9907e+06	5.29327e+06	7.35172e+06	1.45259e+06
TRUE	High	Master Protein	P10922	Histone H1.0 OS=Mus musculus OX=10090 GN=H1-0 PE=2 SV=4	0	Mouse	16.22	19	3	11	3	194	20.8	10.9	36.07	3	cell organization and biogenesis;other biological processes	cytoskeleton;ER/Golgi;nucleus;other cell component	nucleic acid binding activity;other molecular function	Pf00538	14958	ENSMUSG00000096210	H1-0	mmu:14958; P10922; Q3UKC0	Formation of Senescence-Associated Heterochromatin Foci (SAHF); Apoptosis induced DNA fragmentation		2	0	0.01	0.01	1.995		1e-17	0.377343			121.22		31.7	283.3	84.9		120.42	77.05	27.15				296053
TRUE	Medium	Master Protein	O70251	Elongation factor 1-beta OS=Mus musculus OX=10090 GN=Eef1b PE=1 SV=5	0.019	Mouse	2.324	7	1	1	1	225	24.7	4.69	1.86	1	protein metabolism;other metabolic processes;other biological processes	cytosol;ER/Golgi;other cell component	enzyme regulator activity;nucleic acid binding activity	Pf00736, Pf10587	55949	ENSMUSG00000025967	Eef1b	mmu:55949; O70251; Q3THP5; Q5SUH1; Q8CHS1; Q99L22; Q9CZD4	Eukaryotic Translation Elongation	Translation factors	2	0	0.902	0.461	0.355		0.779373	0.016096	29.59	15.39	0	39	38.6	84.4	238	12.05	37.69			106579	76898.9	120840	97566.9
TRUE	High	Master Protein	O70172	Phosphatidylinositol 5-phosphate 4-kinase type-2 alpha OS=Mus musculus OX=10090 GN=Pip4k2a PE=1 SV=1	0.001	Mouse	4.837	3	1	1	1	405	46.1	6.99	2.72	1	cell organization and biogenesis;other metabolic processes;transport;developmental processes;other biological processes	plasma membrane;other membranes;cytosol;nucleus;other cytoplasmic organelle;other cell component	kinase activity;other molecular function	Pf01504	18718	ENSMUSG00000026737	Pip4k2a	mmu:18718; O70172	PI5P, PP2A and IER3 Regulate PI3K/AKT Signaling; PI5P Regulates TP53 Acetylation; Synthesis of PIPs at the plasma membrane; Synthesis of PIPs in the nucleus	G13 signaling pathway; Regulation of actin cytoskeleton	6	0
TRUE	High	Master Protein	Q8BP67	60S ribosomal protein L24 OS=Mus musculus OX=10090 GN=Rpl24 PE=1 SV=2	0	Mouse	33.393	27	5	75	5	157	17.8	11.25	221.9	5	cell cycle OR cell proliferation;cell organization and biogenesis;protein metabolism;other metabolic processes;developmental processes	cytosol;ER/Golgi;translational apparatus;other cell component	nucleic acid binding activity;other molecular function	Pf01246	68193	ENSMUSG00000098274	Rpl24	mmu:68193; P38663; Q58EA4; Q8BP67	L13a-mediated translational silencing of Ceruloplasmin expression; SRP-dependent cotranslational protein targeting to membrane; Major pathway of rRNA processing in the nucleolus and cytosol; Formation of a pool of free 40S subunits; GTP hydrolysis and joining of the 60S ribosomal subunit; Nonsense Mediated Decay (NMD) independent of the Exon Junction Complex (EJC); Nonsense Mediated Decay (NMD) e…	Cytoplasmic ribosomal proteins	8	0	1.528	0.015	1.545		0.0794203	0.692156	9.71	127.41	89.5	5.2	2.6	241.8	150.3	66.61	6.09	122.65	73.79	845320	663816	140482	366114
TRUE	Medium	Master Protein	A2A9R3	Melanoma-associated antigen B4 OS=Mus musculus OX=10090 GN=Mageb4 PE=1 SV=1	0.02	Mouse	2.187	3	1	1	1	556	60.9	9.16	2.42	1	other biological processes	nucleus;other cell component		Pf01454, Pf12440	434903	ENSMUSG00000035427	Mageb4	A2A9R3; B7ZWI9; mmu:434903; Q3UNA3			0	0	100	0.74	0.095		0.51989	8.49641e-07		61.52	159.24	25		33.8	341.1	18.22		46.53	122.82	155216	173309	225651
TRUE	High	Master Protein	P62852	40S ribosomal protein S25 OS=Mus musculus OX=10090 GN=Rps25 PE=1 SV=1	0	Mouse	21.422	30	5	44	5	125	13.7	10.11	116.55	5	cell organization and biogenesis;protein metabolism;RNA metabolism OR transcription;other metabolic processes;other biological processes	cytosol;translational apparatus;nucleus;other cell component	other molecular function	Pf03297	75617	ENSMUSG00000009927	Rps25	mmu:75617; P25111; P62852	L13a-mediated translational silencing of Ceruloplasmin expression; SRP-dependent cotranslational protein targeting to membrane; Major pathway of rRNA processing in the nucleolus and cytosol; Formation of a pool of free 40S subunits; GTP hydrolysis and joining of the 60S ribosomal subunit; Nonsense Mediated Decay (NMD) independent of the Exon Junction Complex (EJC); Nonsense Mediated Decay (NMD) e…	Cytoplasmic ribosomal proteins	11	0	5.067	0.023	1.857		0.135804	0.455191	11.17	112.83	84.53	5.2	0.8	262.1	131.9	37.98		110.5	83.15	920018	659656	412263
TRUE	High	Master Protein	Q61598	Rab GDP dissociation inhibitor beta OS=Mus musculus OX=10090 GN=Gdi2 PE=1 SV=1	0.004	Mouse	3.836	4	1	2	1	445	50.5	6.25	5.58	1	transport;signal transduction;other biological processes	other membranes;ER/Golgi;other cell component	enzyme regulator activity;other molecular function	Pf00996	14569	ENSMUSG00000021218	Gdi2	mmu:14569; Q541Z9; Q61598; Q8C530; Q9D8M9	Neutrophil degranulation; RAB GEFs exchange GTP for GDP on RABs		2	0
TRUE	High	Master Protein	Q8BMF4	Dihydrolipoyllysine-residue acetyltransferase component of pyruvate dehydrogenase complex, mitochondrial OS=Mus musculus OX=10090 GN=Dlat PE=1 SV=2	0	Mouse	34.49	10	4	26	4	642	67.9	8.57	85.95	4	other metabolic processes	mitochondrion;other cell component	other molecular function	Pf00198, Pf00364, Pf02817	235339	ENSMUSG00000000168	Dlat	mmu:235339; Q8BMF4; Q8K2G8; Q8R339; Q91ZB1	Glyoxylate metabolism and glycine degradation; Regulation of pyruvate dehydrogenase (PDH) complex; Signaling by Retinoic Acid	Glycolysis and gluconeogenesis; TCA cycle	6	0	0.691	4.613	0.27		0.0780706	0.0034595	47.33	56.84	93.9	89.1	143.8	10.9	156.2	30.68	34.37	95.56	69.96	2.79632e+06	1.38681e+06	1.74366e+06	3.76923e+06
TRUE	High	Master Protein	P62264	40S ribosomal protein S14 OS=Mus musculus OX=10090 GN=Rps14 PE=1 SV=3	0	Mouse	117.677	68	10	126	10	151	16.3	10.05	469.23	10	cell organization and biogenesis;protein metabolism;RNA metabolism OR transcription;other metabolic processes;other biological processes	cytosol;translational apparatus;nucleus;other cell component	nucleic acid binding activity;other molecular function	Pf00411	20044	ENSMUSG00000024608	Rps14	mmu:20044; P06366; P62264; Q544W4	L13a-mediated translational silencing of Ceruloplasmin expression; SRP-dependent cotranslational protein targeting to membrane; Major pathway of rRNA processing in the nucleolus and cytosol; Formation of a pool of free 40S subunits; GTP hydrolysis and joining of the 60S ribosomal subunit; Nonsense Mediated Decay (NMD) independent of the Exon Junction Complex (EJC); Nonsense Mediated Decay (NMD) e…	Cytoplasmic ribosomal proteins; mRNA processing	12	0	4.91	0.106	1.482		0.583248	0.751136	36.78	87.37	111.52	24.4	3.5	177.1	195	18.56	27.81	124.64	12.41	6.61965e+06	4.34404e+06	4.69115e+06	1.00846e+06
TRUE	High	Master Protein	Q8QZY9	Splicing factor 3B subunit 4 OS=Mus musculus OX=10090 GN=Sf3b4 PE=1 SV=1	0	Mouse	27.147	18	4	30	4	424	44.3	8.56	94.62	4	RNA metabolism OR transcription;other metabolic processes;other biological processes	nucleus	nucleic acid binding activity;other molecular function	Pf00076	107701	ENSMUSG00000068856	Sf3b4	mmu:107701; Q8QZY9	mRNA Splicing - Major Pathway; mRNA Splicing - Minor Pathway	mRNA processing	3	0	5.984	0.459	1.176		0.727554	0.902218	105.27	68.58	37.34	145.6	7.3	167.7	79.4	34.11	17.31	89.61	7.1	1.89112e+06	767090	1.79114e+06	73650.4
TRUE	High	Master Protein	Q8BWT1	3-ketoacyl-CoA thiolase, mitochondrial OS=Mus musculus OX=10090 GN=Acaa2 PE=1 SV=3	0	Mouse	41.6	35	8	12	8	397	41.8	8.09	38.38	8	cell organization and biogenesis;other metabolic processes;stress response;transport	mitochondrion	other molecular function	Pf00108, Pf02803	52538	ENSMUSG00000036880	Acaa2	mmu:52538; Q3TIT9; Q8BWT1; Q8JZR8	Mitochondrial Fatty Acid Beta-Oxidation	Fatty acid biosynthesis	2	0		0.01	0.847		1e-17	0.454291			79.23			214.6	185.4			72.78	58.16
TRUE	High	Master Protein	O88441	Metaxin-2 OS=Mus musculus OX=10090 GN=Mtx2 PE=1 SV=1	0.005	Mouse	3.359	11	1	1	1	263	29.7	5.63	3.49	1	cell organization and biogenesis;transport	other membranes;mitochondrion;nucleus;other cell component		Pf10568, Pf17171	53375	ENSMUSG00000027099	Mtx2	mmu:53375; O88441; Q3TFR2			0	0
TRUE	High	Master Protein	P16373	Zinc finger protein 59 OS=Mus musculus OX=10090 GN=Zfp59 PE=2 SV=2	0.007	Mouse	3.268	2	1	2	1	634	72.5	8.66	5.34	1											0	0	100	100	0.01		1e-17	1e-17				121			279	81.91					203604	942066
TRUE	High	Master Protein	Q04857	Collagen alpha-1(VI) chain OS=Mus musculus OX=10090 GN=Col6a1 PE=1 SV=1	0.004	Mouse	3.441	2	1	1	1	1025	108.4	5.36	3.37	1	cell adhesion;developmental processes;other biological processes	non-structural extracellular;extracellular matrix;plasma membrane;other membranes;other cell component	other molecular function	Pf00092, Pf01391	12833	ENSMUSG00000001119	Col6a1	mmu:12833; Q04857	Signaling by PDGF; ECM proteoglycans; Assembly of collagen fibrils and other multimeric structures; Integrin cell surface interactions; NCAM1 interactions; Collagen chain trimerization; Collagen degradation		8	0
TRUE	High	Master Protein	P68134	Actin, alpha skeletal muscle OS=Mus musculus OX=10090 GN=Acta1 PE=1 SV=1	0	Mouse	344.502	84	26	1984	3	377	42	5.39	6439.97	26	cell organization and biogenesis;other biological processes	cytoskeleton;other cell component	other molecular function	Pf00022	11459	ENSMUSG00000031972	Acta1	mmu:11459; P02568; P68134; P99020	Striated Muscle Contraction	Myometrial relaxation and contraction pathways	2	0		0.073	1.128		0.434975	0.839243		94.51	57.42	7.7	1.8	207.4	183.1	112.12		53.07	26.52	85599.7	46884.6	468726	18864.8
TRUE	High	Master Protein	Q80UP3	Diacylglycerol kinase zeta OS=Mus musculus OX=10090 GN=Dgkz PE=1 SV=2	0	Mouse	24.497	11	6	11	6	929	104	8.09	32.39	6	cell cycle OR cell proliferation;cell organization and biogenesis;other metabolic processes;stress response;signal transduction;other biological processes	plasma membrane;other membranes;cytosol;nucleus;other cell component	enzyme regulator activity;kinase activity;other molecular function	Pf00130, Pf00609, Pf00781, Pf12796	104418	ENSMUSG00000040479	Dgkz	A2AHJ6; mmu:104418; Q80UP3	Effects of PIP2 hydrolysis	Myometrial relaxation and contraction pathways; Glycerolipids and glycerophospholipids; Leptin-insulin signaling overlap	4	0		0.01	0.054		1e-17	2.04899e-09			0			291.1	108.9			117.2
TRUE	High	Master Protein	Q7TNC4	Putative RNA-binding protein Luc7-like 2 OS=Mus musculus OX=10090 GN=Luc7l2 PE=1 SV=1	0	Mouse	22.341	11	3	15	3	392	46.6	10.1	48.49	3	cell organization and biogenesis;RNA metabolism OR transcription;other metabolic processes	nucleus	nucleic acid binding activity;other molecular function	Pf03194	192196	ENSMUSG00000029823	Luc7l2	mmu:192196; Q7TNC4; Q99LM5; Q99PC3			0	0		0.272	1.486		0.977956	0.747364		105.76	86.12	48	35.3	197	119.7	99.68	58.75	113.96	102.11	200123	224892	1.21287e+06	232057
TRUE	Medium	Master Protein	Q8CCS6	Polyadenylate-binding protein 2 OS=Mus musculus OX=10090 GN=Pabpn1 PE=1 SV=3	0.011	Mouse	2.697	4	1	1	1	302	32.3	5.17	3.07	1	RNA metabolism OR transcription;other metabolic processes;transport;signal transduction;other biological processes	nucleus;other cell component	nucleic acid binding activity;other molecular function	Pf00076	54196	ENSMUSG00000022194	Pabpn1	mmu:54196; O35935; Q8CCS6	mRNA 3'-end processing; RNA Polymerase II Transcription Termination; mRNA Splicing - Major Pathway; Processing of Intronless Pre-mRNAs	mRNA processing	5	0
TRUE	High	Master Protein	Q9D0B0	Serine/arginine-rich splicing factor 9 OS=Mus musculus OX=10090 GN=Srsf9 PE=1 SV=1	0.001	Mouse	5.217	5	1	6	1	222	25.6	8.65	14.88	1	RNA metabolism OR transcription;other metabolic processes;other biological processes	nucleus	nucleic acid binding activity;other molecular function	Pf00076	108014	ENSMUSG00000029538	Srsf9	mmu:108014; Q9CRN3; Q9D0B0	Transport of Mature mRNA derived from an Intron-Containing Transcript; mRNA 3'-end processing; RNA Polymerase II Transcription Termination; mRNA Splicing - Major Pathway	mRNA processing	5	0	100	0.173	1.575		0.750131	0.664933		256.06	256.06	38.2		221.3	140.5			122.39			68638.7
TRUE	High	Master Protein	Q3UV17	Keratin, type II cytoskeletal 2 oral OS=Mus musculus OX=10090 GN=Krt76 PE=1 SV=1	0	Mouse	40.363	12	9	197	3	594	62.8	8.43	536.23	9	cell organization and biogenesis;other biological processes	cytoskeleton	bone, tooth or skin structural activity	Pf00038, Pf16208	77055	ENSMUSG00000075402	Krt76	mmu:77055; Q3UV17	Formation of the cornified envelope		2	0	1.544	0.945	0.613		0.429129	0.172515	109.37	84.08	144.98	101.4	86.1	126.1	86.4	29.53	75.14	55.69	108.18	1.96938e+08	8.95951e+07	1.47187e+08	1.16071e+08
TRUE	Medium	Master Protein	Q8C1B2	Protein mono-ADP-ribosyltransferase TIPARP OS=Mus musculus OX=10090 GN=Tiparp PE=2 SV=1	0.025	Mouse	2.067	1	1	2	1	657	75.9	6.55	4.76	1	protein metabolism;other metabolic processes;developmental processes;signal transduction;other biological processes	nucleus	nucleic acid binding activity;other molecular function	Pf00644	99929	ENSMUSG00000034640	Tiparp	mmu:99929; Q3UD50; Q8C032; Q8C1B2			0	0	0.13	1.583	2.246		0.268467	0.267504	34.51	143.96	147.42	41.6	320.4	26.3	11.7	37.4	10.78	165.34	152.75	1.31624e+06	664125	666197	6320720
TRUE	High	Master Protein	Q8R323	Replication factor C subunit 3 OS=Mus musculus OX=10090 GN=Rfc3 PE=1 SV=1	0	Mouse	8.575	8	2	2	2	356	40.5	8.38	6.66	2	cell organization and biogenesis;DNA metabolism;other metabolic processes;stress response;other biological processes	nucleus;other cell component	nucleic acid binding activity;other molecular function	Pf13177	69263	ENSMUSG00000033970	Rfc3	mmu:69263; Q8R323	Dual Incision in GG-NER; Processing of DNA double-strand break ends; G2/M DNA damage checkpoint; Recognition of DNA damage by PCNA-containing replication complex; Dual incision in TC-NER; Gap-filling DNA repair synthesis and ligation in TC-NER; Regulation of TP53 Activity through Phosphorylation; Translesion Synthesis by POLH; HDR through Single Strand Annealing (SSA); HDR through Homologous Reco…		19	0
TRUE	Medium	Master Protein	P06800	Receptor-type tyrosine-protein phosphatase C OS=Mus musculus OX=10090 GN=Ptprc PE=1 SV=4	0.011	Mouse	2.629	1	1	1	1	1293	144.7	5.94	2.57	1	cell adhesion;cell cycle OR cell proliferation;cell organization and biogenesis;protein metabolism;other metabolic processes;stress response;transport;developmental processes;signal transduction;other biological processes	plasma membrane;other membranes;other cell component	signal transduction activity or receptor binding;cytoskeletal activity;other molecular function	Pf00102, Pf12453, Pf12567	19264	ENSMUSG00000026395	Ptprc	E9QLT5; mmu:19264; P06800; Q61812; Q61813; Q61814; Q61815; Q78EF1; S4R1S4; S4R2V1	Phosphorylation of CD3 and TCR zeta chains; Neutrophil degranulation; Other semaphorin interactions	EPO receptor signaling	4	0
TRUE	High	Master Protein	Q8BVN9	Protein maelstrom homolog OS=Mus musculus OX=10090 GN=Mael PE=1 SV=1	0	Mouse	30.559	16	4	11	4	434	49.3	8.46	33.91	4	cell cycle OR cell proliferation;cell organization and biogenesis;DNA metabolism;RNA metabolism OR transcription;other metabolic processes;stress response;signal transduction;other biological processes	cytosol;nucleus;other cell component	nucleic acid binding activity	Pf09011, Pf13017	98558	ENSMUSG00000040629	Mael	mmu:98558; Q8BVN9			0	0	100	0.379	2.348		0.817691	0.232608		62.35	58.3	145.9		174.7	79.4	51.7		66.5	46.56	776515	412127	1.4233e+06
TRUE	High	Master Protein	Q8BG95	Protein phosphatase 1 regulatory subunit 12B OS=Mus musculus OX=10090 GN=Ppp1r12b PE=1 SV=2	0	Mouse	17.916	5	4	9	2	976	109	5.74	28.48	4	signal transduction	cytoskeleton;other cell component	enzyme regulator activity;other molecular function	Pf12796, Pf15898		ENSMUSG00000073557	Ppp1r12b	Q8BG95; Q8BXY7; Q9D8S6	Regulation of PLK1 Activity at G2/M Transition; RHO GTPases activate PAKs; RHO GTPases activate PKNs		3	0
TRUE	Medium	Master Protein	P15919	V(D)J recombination-activating protein 1 OS=Mus musculus OX=10090 GN=Rag1 PE=1 SV=2	0.041	Mouse	1.826	1	1	1	1	1040	119.1	8.79	2.17	1	cell organization and biogenesis;protein metabolism;DNA metabolism;other metabolic processes;developmental processes;other biological processes	nucleus;other cell component	nucleic acid binding activity;other molecular function	Pf00097, Pf10426, Pf12560, Pf12940	19373	ENSMUSG00000061311	Rag1	A2AVN8; mmu:19373; P15919			0	0
TRUE	High	Master Protein	Q9CX86	Heterogeneous nuclear ribonucleoprotein A0 OS=Mus musculus OX=10090 GN=Hnrnpa0 PE=1 SV=1	0	Mouse	26.401	12	2	20	2	305	30.5	9.31	70.86	2	stress response;other biological processes	nucleus;other cell component	nucleic acid binding activity;other molecular function	Pf00076	77134	ENSMUSG00000007836	Hnrnpa0	mmu:77134; Q9CX86	mRNA Splicing - Major Pathway	mRNA processing	2	0	0.406	0.136	1.018		0.692926	0.689902	7.09	13.51	58.59	37.9	51.1	146.8	164.1	10.17		101.97	74.76	263369	180323	265742
TRUE	High	Master Protein	B1AZI6	THO complex subunit 2 OS=Mus musculus OX=10090 GN=Thoc2 PE=1 SV=1	0	Mouse	13.809	3	4	4	4	1594	182.7	8.44	10.56	4	RNA metabolism OR transcription;other metabolic processes;transport;developmental processes;other biological processes	nucleus;other cell component	nucleic acid binding activity	Pf11262, Pf11732, Pf16134	331401	ENSMUSG00000037475	Thoc2	B1AZI6; mmu:331401	Transport of Mature mRNA derived from an Intron-Containing Transcript; mRNA 3'-end processing; RNA Polymerase II Transcription Termination		3	0	100	0.245	1.272		0.846967	0.979353		74.06	86.01	45.9		193.1	161	47.14		123.9	57.84	36667.4	60438.6
TRUE	High	Master Protein	Q921G6	Leucine-rich repeat and calponin homology domain-containing protein 4 OS=Mus musculus OX=10090 GN=Lrch4 PE=1 SV=1	0	Mouse	85.716	40	13	54	13	680	73.1	7.53	177.7	13	other biological processes	nucleus;other cell component		Pf00307, Pf13855	231798	ENSMUSG00000029720; ENSMUSG00000093445	Lrch4	mmu:231798; Q921G6			0	0		0.01	0.973		1e-17	0.627638			94.69			254.9	145.1			83.85	93.24
TRUE	High	Master Protein	P20918	Plasminogen OS=Mus musculus OX=10090 GN=Plg PE=1 SV=3	0.001	Mouse	7.336	2	2	3	2	812	90.7	6.6	7.82	2	cell-cell signaling;cell organization and biogenesis;protein metabolism;other metabolic processes;stress response;developmental processes;other biological processes	non-structural extracellular;plasma membrane;other membranes;other cell component	signal transduction activity or receptor binding;other molecular function	Pf00024, Pf00051, Pf00089	18815	ENSMUSG00000059481	Plg	mmu:18815; P20918; Q8CIS2; Q91WJ5	Platelet degranulation ; Signaling by PDGF; LDL remodeling; Dissolution of Fibrin Clot; Activation of Matrix Metalloproteinases	BDNF pathway; Blood clotting cascade; Fibrin complement receptor 3 signaling pathway	8	0		0.01	100		1e-17	1e-17						400
TRUE	High	Master Protein	Q7TPD0	Integrator complex subunit 3 OS=Mus musculus OX=10090 GN=Ints3 PE=1 SV=2	0.005	Mouse	3.727	2	1	2	1	1041	117.9	5.8	6.76	1	cell cycle OR cell proliferation;DNA metabolism;RNA metabolism OR transcription;other metabolic processes;stress response;signal transduction;other biological processes	nucleus;other cell component		Pf10189	229543	ENSMUSG00000027933	Ints3	A0A4X0; A0A4X3; mmu:229543; Q7TPD0; Q99LK7	RNA polymerase II transcribes snRNA genes		1	0
TRUE	High	Master Protein	Q8BJW5	Nucleolar protein 11 OS=Mus musculus OX=10090 GN=Nol11 PE=2 SV=1	0.008	Mouse	3.145	3	1	1	1	723	80.8	5.92	2.12	1	RNA metabolism OR transcription;other metabolic processes;other biological processes	nucleus		Pf08168	68979	ENSMUSG00000018433	Nol11	mmu:68979; Q8BGJ1; Q8BJW5; Q8R3Q3; Q99KA5	Major pathway of rRNA processing in the nucleolus and cytosol		1	0
TRUE	High	Master Protein	P68433	Histone H3.1 OS=Mus musculus OX=10090 GN=H3c1 PE=1 SV=2	0	Mouse	72.377	35	3	76	1	136	15.4	11.12	283.34	3		nucleus;other cell component	nucleic acid binding activity;other molecular function	Pf00125	319152; 319153; 360198; 97908	ENSMUSG00000069265; ENSMUSG00000099517; ENSMUSG00000101355; ENSMUSG00000101972	H3c1; H3c10; H3c11; H3c8	mmu:319152; mmu:319153; mmu:360198; mmu:97908; P02295; P02296; P16106; P68433; Q05A97; Q3B7Z8; Q3B7Z9; Q5T009	Factors involved in megakaryocyte development and platelet production; RUNX1 regulates genes involved in megakaryocyte differentiation and platelet function; PKMTs methylate histone lysines; RMTs methylate histone arginines; HATs acetylate histones; Estrogen-dependent gene expression; PRC2 methylates histones and DNA; Interleukin-7 signaling; HDMs demethylate histones		10	2	4.312	0.018	0.807		0.0987428	0.400156	79.19	100.07	125.2	4.3	0.5	250.1	145.1	19.37	58.07	87.43	33.87	3.1111e+06	2.65841e+06	2.2528e+06	833685
TRUE	High	Master Protein	Q8CGC7	Bifunctional glutamate/proline--tRNA ligase OS=Mus musculus OX=10090 GN=Eprs1 PE=1 SV=4	0.001	Mouse	6.349	1	1	3	1	1512	170	7.66	9.69	1	protein metabolism;RNA metabolism OR transcription;other metabolic processes;stress response;other biological processes	plasma membrane;other membranes;cytosol;other cell component	nucleic acid binding activity;other molecular function	Pf00043, Pf00458, Pf00587, Pf00749, Pf03129, Pf03950, Pf09180	107508	ENSMUSG00000026615	Eprs1	E9QKC4; mmu:107508; Q3UFJ2; Q4VC16; Q8CGC7		Parkinson's disease	1	0
TRUE	High	Master Protein	P63017	Heat shock cognate 71 kDa protein OS=Mus musculus OX=10090 GN=Hspa8 PE=1 SV=1	0	Mouse	172.763	52	23	228	14	646	70.8	5.52	722.92	23	cell cycle OR cell proliferation;cell organization and biogenesis;protein metabolism;RNA metabolism OR transcription;other metabolic processes;stress response;transport;developmental processes;other biological processes	non-structural extracellular;plasma membrane;other membranes;cytosol;cytoskeleton;ER/Golgi;nucleus;other cytoplasmic organelle;other cell component	signal transduction activity or receptor binding;nucleic acid binding activity;other molecular function	Pf00012	15481	ENSMUSG00000015656	Hspa8	mmu:15481; P08109; P12225; P63017; Q3U6R0; Q3U764; Q3U7D7; Q3U7E2; Q3U9B4; Q3U9G0; Q3UGM0; Q5FWJ6; Q62373; Q62374; Q62375; Q6NZD0	HSP90 chaperone cycle for steroid hormone receptors (SHR) in the presence of ligand; Neutrophil degranulation; mRNA Splicing - Major Pathway; Regulation of HSF1-mediated heat shock response; Clathrin-mediated endocytosis; Golgi Associated Vesicle Biogenesis; Attenuation phase; Lysosome Vesicle Biogenesis; GABA synthesis, release, reuptake and degradation; AUF1 (hnRNP D0) binds and destabilizes mR…	Mapk signaling pathway; Exercise-induced circadian regulation	14	9	3.251	0.432	1.232		0.755786	0.972604	64.28	112.12	75.18	135.9	33.2	127.2	103.7	27.48	31.71	68.28	56.63	2.97531e+07	1.63298e+07	3.56598e+07	6.85532e+06
TRUE	Medium	Master Protein	Q00623	Apolipoprotein A-I OS=Mus musculus OX=10090 GN=Apoa1 PE=1 SV=2	0.011	Mouse	2.762	5	1	1	1	264	30.6	5.73	2.41	1	cell cycle OR cell proliferation;cell organization and biogenesis;protein metabolism;other metabolic processes;transport;developmental processes;signal transduction;other biological processes	non-structural extracellular;cytosol;nucleus;other cell component	signal transduction activity or receptor binding;transporter activity;enzyme regulator activity;other molecular function	Pf01442	11806	ENSMUSG00000032083	Apoa1	mmu:11806; O08855; O09042; Q00623; Q8BPD5	Platelet degranulation ; Scavenging of heme from plasma; Retinoid metabolism and transport; Regulation of Insulin-like Growth Factor (IGF) transport and uptake by Insulin-like Growth Factor Binding Proteins (IGFBPs); Post-translational protein phosphorylation; Heme signaling; Scavenging by Class B Receptors; Scavenging by Class A Receptors; Chylomicron assembly; Chylomicron remodeling; ABC transp…	Statin pathway; PPAR signaling pathway	16	0	0.01	0.01	1.126		1e-17	0.836377			30.44		23.9	199.2	176.9			35.82	33.74
TRUE	High	Master Protein	Q8VDG3	Poly(A)-specific ribonuclease PARN OS=Mus musculus OX=10090 GN=Parn PE=1 SV=1	0	Mouse	72.019	22	13	63	13	624	71.5	5.97	196.45	13	RNA metabolism OR transcription;other metabolic processes;other biological processes	nucleus;other cell component	nucleic acid binding activity;other molecular function	Pf01424, Pf04857, Pf08675	74108		Parn	mmu:74108; Q8C7N6; Q8VDG3; Q9DC46	Deadenylation of mRNA; KSRP (KHSRP) binds and destabilizes mRNA		2	0	10.575	1.846	1.23		0.229804	0.969379	53.09	77.99	79.49	252	2.4	117.3	28.3	27.75		59.89	65.55	1.77912e+07	1.29573e+07	1.01791e+07
TRUE	High	Master Protein	Q9WTX5	S-phase kinase-associated protein 1 OS=Mus musculus OX=10090 GN=Skp1 PE=1 SV=3	0.008	Mouse	3.037	7	1	3	1	163	18.7	4.54	8.86	1	protein metabolism;other metabolic processes;other biological processes	cytosol;cytoskeleton;nucleus;other cell component	other molecular function	Pf01466, Pf03931	21402	ENSMUSG00000036309	Skp1	mmu:21402; Q8C5H6; Q9WTX5	Regulation of PLK1 Activity at G2/M Transition; Downstream TCR signaling; FCERI mediated NF-kB activation; Neddylation; Antigen processing: Ubiquitination & Proteasome degradation; Iron uptake and transport; FBXL7 down-regulates AURKA during mitotic entry and in early mitosis; Activation of NF-kappaB in B cells; SCF(Skp2)-mediated degradation of p27/p21; Degradation of beta-catenin by the destruc…	Delta-Notch signaling pathway; Wnt signaling pathway	26	0
TRUE	Medium	Master Protein	Q80TY4	Suppression of tumorigenicity 18 protein OS=Mus musculus OX=10090 GN=St18 PE=2 SV=2	0.033	Mouse	1.903	1	1	1	1	1045	114.7	6.44	2.96	1	RNA metabolism OR transcription;signal transduction;other biological processes	nucleus;other cell component	nucleic acid binding activity;other molecular function	Pf01530, Pf08474	240690	ENSMUSG00000033740	St18	mmu:240690; Q3UH00; Q3URH9; Q3UVB9; Q3UZN9; Q80TY4; Q811B4; Q8K098			0	0
TRUE	High	Master Protein	O09106	Histone deacetylase 1 OS=Mus musculus OX=10090 GN=Hdac1 PE=1 SV=1	0.001	Mouse	6.938	6	2	3	1	482	55	5.48	8.86	2	cell organization and biogenesis;protein metabolism;RNA metabolism OR transcription;other metabolic processes;developmental processes;other biological processes	cytosol;nucleus;other cell component	nucleic acid binding activity;other molecular function	Pf00850	433759	ENSMUSG00000028800	Hdac1	mmu:433759; O09106; P97476	SUMOylation of chromatin organization proteins; Downregulation of SMAD2/3:SMAD4 transcriptional activity; Factors involved in megakaryocyte development and platelet production; HDACs deacetylate histones; Regulation of TP53 Activity through Acetylation; RNA Polymerase I Transcription Initiation; Regulation of PTEN gene transcription; Formation of the beta-catenin:TCF transactivating complex; RUNX…	Estrogen signaling; Mechanisms associated with pluripotency; Neural crest differentiation; Delta-Notch signaling pathway; Notch signaling pathway; Histone modifications; IL-6 signaling pathway; EGFR1 signaling pathway	22	0
TRUE	High	Master Protein	P99027	60S acidic ribosomal protein P2 OS=Mus musculus OX=10090 GN=Rplp2 PE=1 SV=3	0	Mouse	37.091	67	4	28	4	115	11.6	4.54	106.02	4	protein metabolism;other metabolic processes	cytosol;translational apparatus;other cell component	other molecular function	Pf00428	67186	ENSMUSG00000025508	Rplp2	mmu:67186; P99027; Q3TKY3; Q9CQ99; Q9CZJ8	L13a-mediated translational silencing of Ceruloplasmin expression; SRP-dependent cotranslational protein targeting to membrane; Major pathway of rRNA processing in the nucleolus and cytosol; Formation of a pool of free 40S subunits; GTP hydrolysis and joining of the 60S ribosomal subunit; Nonsense Mediated Decay (NMD) independent of the Exon Junction Complex (EJC); Nonsense Mediated Decay (NMD) e…	Cytoplasmic ribosomal proteins	8	0	7.188	0.616	2.073		0.596905	0.338915	76.94	69.52	83.34	171.7	0.5	215.8	12	19.22	7	37.19	53.43	1.67856e+07	1.92414e+07	2.48259e+07	69827.2
TRUE	High	Master Protein	P62737	Actin, aortic smooth muscle OS=Mus musculus OX=10090 GN=Acta2 PE=1 SV=1	0	Mouse	397.309	85	29	1723	5	377	42	5.39	5627.99	29	developmental processes;other biological processes	extracellular matrix;cytoskeleton;other cell component	other molecular function	Pf00022	11475	ENSMUSG00000035783	Acta2	mmu:11475; P03996; P04108; P62737	Smooth Muscle Contraction		1	17	2.138	0.084	0.801		0.4888	0.392116	81.64	129.53	108.92	3.2	1.2	182.2	213.5	26.91	71.19	63.42	51.9	1.118e+07	1.5754e+07	1.45171e+07	9.43323e+06
TRUE	High	Master Protein	Q925E7	Serine/threonine-protein phosphatase 2A 55 kDa regulatory subunit B delta isoform OS=Mus musculus OX=10090 GN=Ppp2r2d PE=1 SV=1	0.001	Mouse	6.298	3	1	3	1	453	51.9	6.49	11.03	1	cell cycle OR cell proliferation;cell organization and biogenesis;other biological processes	cytosol;other cell component	enzyme regulator activity		52432	ENSMUSG00000041769	Ppp2r2d	mmu:52432; Q6ZPN5; Q925E7		Focal adhesion: PI3K-Akt-mTOR signaling pathway; Wnt signaling pathway and pluripotency	2	0	100	0.154	0.795		0.564656	0.38511		99.68	82.96	27.7		164.9	207.4	90.36		71.26		9772.91		45074.1
TRUE	High	Master Protein	Q8CIE6	Coatomer subunit alpha OS=Mus musculus OX=10090 GN=Copa PE=1 SV=2	0	Mouse	23.252	6	5	15	5	1224	138.3	7.65	49.15	5	transport;signal transduction;other biological processes	non-structural extracellular;other membranes;ER/Golgi;other cell component	signal transduction activity or receptor binding;nucleic acid binding activity;other molecular function	Pf00400, Pf04053, Pf06957, Pf12894	12847	ENSMUSG00000026553	Copa	E9Q075; mmu:12847; Q8CIE6	COPI-dependent Golgi-to-ER retrograde traffic; COPI-mediated anterograde transport		2	0	100	0.251	0.441		0.837642	0.0464329		69.04	61.81	21		63.2	315.8	34.91		113.17		45178.5	33297.6	21939
TRUE	High	Master Protein	P62960	Y-box-binding protein 1 OS=Mus musculus OX=10090 GN=Ybx1 PE=1 SV=3	0	Mouse	15.713	18	3	7	2	322	35.7	9.88	21.65	3	RNA metabolism OR transcription;other metabolic processes;transport;developmental processes;other biological processes	non-structural extracellular;plasma membrane;other membranes;cytosol;ER/Golgi;nucleus;other cell component	nucleic acid binding activity;other molecular function	Pf00313	22608	ENSMUSG00000028639	Ybx1	mmu:22608; P22568; P27817; P43482; P62960	mRNA Splicing - Major Pathway; mRNA Splicing - Minor Pathway; Noncanonical activation of NOTCH3	SIDS susceptibility pathways; mRNA processing; IL-2 signaling pathway	6	0
TRUE	High	Master Protein	Q65Z40	Wings apart-like protein homolog OS=Mus musculus OX=10090 GN=Wapl PE=1 SV=2	0.003	Mouse	4.026	2	1	1	1	1200	134	5.41	3.15	1	cell cycle OR cell proliferation;other biological processes	cytosol;cytoskeleton;nucleus;other cell component		Pf07814	218914	ENSMUSG00000041408	Wapl	B9EIG8; mmu:218914; Q65Z40; Q6ZQE9	Separation of Sister Chromatids; Resolution of Sister Chromatid Cohesion; Establishment of Sister Chromatid Cohesion; Cohesin Loading onto Chromatin		4	0
TRUE	High	Master Protein	Q9ESX5	H/ACA ribonucleoprotein complex subunit DKC1 OS=Mus musculus OX=10090 GN=Dkc1 PE=1 SV=4	0	Mouse	69.763	33	10	30	10	509	57.4	9.28	106.88	10	cell organization and biogenesis;DNA metabolism;RNA metabolism OR transcription;other metabolic processes;other biological processes	nucleus	nucleic acid binding activity;other molecular function	Pf01472, Pf01509, Pf08068, Pf16198	245474	ENSMUSG00000031403	Dkc1	mmu:245474; Q3UWE5; Q9ESX5	Telomere Extension By Telomerase		1	0	100	0.107	2.541		0.587007	0.178994		64.39	102	8.4		309.1	82.5			97.15	52.65			181798
TRUE	High	Master Protein	Q9D8M4	60S ribosomal protein L7-like 1 OS=Mus musculus OX=10090 GN=Rpl7l1 PE=1 SV=1	0	Mouse	8.845	7	1	2	1	246	28.5	10.64	7.21	1	RNA metabolism OR transcription;other metabolic processes;developmental processes	cytosol;translational apparatus;nucleus	nucleic acid binding activity;other molecular function	Pf00327, Pf08079	66229	ENSMUSG00000063888	Rpl7l1	mmu:66229; Q9D8M4			0	0		0.01	0.788		1e-17	0.374898			111.73			176.2	223.8			85.11
TRUE	Medium	Master Protein	Q61474	RNA-binding protein Musashi homolog 1 OS=Mus musculus OX=10090 GN=Msi1 PE=1 SV=1	0.019	Mouse	2.332	4	1	5	1	362	39.1	7.87	13.3	1	developmental processes;other biological processes	cytosol;nucleus;other cell component	nucleic acid binding activity;other molecular function	Pf00076	17690	ENSMUSG00000054256	Msi1	mmu:17690; Q61474; Q8BNC7		mRNA processing	1	0	12.584	0.992	7.526		0.411912	0.000643488	9.53	0	0	180.1	14.3	181.5	24.1		9.07					1.33598e+06	105100
TRUE	High	Master Protein	Q8BQ30	Phostensin OS=Mus musculus OX=10090 GN=Ppp1r18 PE=1 SV=1	0.001	Mouse	7.212	4	2	3	2	594	65.6	5.39	8.16	2		cytoskeleton;other cell component	cytoskeletal activity;other molecular function	Pf13914, Pf13916	76448	ENSMUSG00000034595	Ppp1r18	B8JJ63; B8JJ64; mmu:76448; Q3UDS6; Q8BQ30; Q8CEY9; Q8R3D8		Tyrobp causal network in microglia	1	0	100	0.145	0.764		0.721042	0.344239		43.7	64.4	21.9		246.7	131.4			64.98	91.27			81786.8
TRUE	High	Master Protein	Q9QY81	Nuclear pore membrane glycoprotein 210 OS=Mus musculus OX=10090 GN=Nup210 PE=1 SV=2	0.004	Mouse	3.432	1	1	1	1	1886	204	6.65	2.97	1	cell organization and biogenesis;transport	other membranes;ER/Golgi;nucleus		Pf02368	54563	ENSMUSG00000030091	Nup210	mmu:54563; Q3U031; Q69ZW2; Q7TQM1; Q9QY81	Transport of Mature mRNA derived from an Intron-Containing Transcript; SUMOylation of chromatin organization proteins; SUMOylation of DNA damage response and repair proteins; snRNP Assembly; Regulation of HSF1-mediated heat shock response; Transport of the SLBP independent Mature mRNA; Transport of the SLBP Dependant Mature mRNA; Transport of Mature mRNA Derived from an Intronless Transcript; Reg…		15	0
TRUE	High	Master Protein	Q62252	Sperm surface protein Sp17 OS=Mus musculus OX=10090 GN=Spa17 PE=1 SV=1	0.001	Mouse	5.368	23	2	2	2	149	17.3	4.83	5.94	2	other biological processes	plasma membrane;other membranes;cytoskeleton;other cell component	other molecular function	Pf00612, Pf02197	20686	ENSMUSG00000001948	Spa17	mmu:20686; Q62252			0	0
TRUE	High	Master Protein	Q9CW03	Structural maintenance of chromosomes protein 3 OS=Mus musculus OX=10090 GN=Smc3 PE=1 SV=2	0.003	Mouse	3.922	1	1	3	1	1217	141.5	7.18	7.81	1	cell cycle OR cell proliferation;cell organization and biogenesis;DNA metabolism;other metabolic processes;stress response;other biological processes	extracellular matrix;cytoskeleton;nucleus;other cell component	cytoskeletal activity;nucleic acid binding activity;other molecular function	Pf02463, Pf06470	13006	ENSMUSG00000024974	Smc3	mmu:13006; O35667; Q9CW03; Q9QUS3	Separation of Sister Chromatids; Resolution of Sister Chromatid Cohesion; SUMOylation of DNA damage response and repair proteins; Establishment of Sister Chromatid Cohesion; Cohesin Loading onto Chromatin		5	0
TRUE	Medium	Master Protein	P11103	Poly [ADP-ribose] polymerase 1 OS=Mus musculus OX=10090 GN=Parp1 PE=1 SV=3	0.012	Mouse	2.965	1	1	1	1	1013	113	8.95	3.34	1	cell organization and biogenesis;protein metabolism;DNA metabolism;other metabolic processes;stress response;signal transduction;other biological processes	cytosol;mitochondrion;nucleus;other cell component	nucleic acid binding activity;other molecular function	Pf00533, Pf00644, Pf00645, Pf02877, Pf05406, Pf08063			Parp1	P11103; Q9JLX4; Q9QVQ3	Downregulation of SMAD2/3:SMAD4 transcriptional activity; SUMOylation of DNA damage response and repair proteins; DNA Damage Recognition in GG-NER; Formation of Incision Complex in GG-NER; Dual Incision in GG-NER; POLB-Dependent Long Patch Base Excision Repair; HDR through MMEJ (alt-NHEJ)		7	0
TRUE	High	Master Protein	Q9CPP0	Nucleoplasmin-3 OS=Mus musculus OX=10090 GN=Npm3 PE=1 SV=3	0	Mouse	15.972	34	3	15	3	175	19	4.82	55.18	3	cell organization and biogenesis;RNA metabolism OR transcription;other metabolic processes	cytosol;cytoskeleton;nucleus;other cell component	nucleic acid binding activity;other molecular function	Pf03066	18150	ENSMUSG00000056209	Npm3	mmu:18150; Q3UJ58; Q9CPP0			0	0	0.169	0.123	1.125		0.645136	0.83462	43.98	123.23	103.09	46.7	56.6	179	117.8	53.91	80.06	109.99	100.7	185557	66880.8	280535	111617
TRUE	High	Master Protein	Q3UEB3	Poly(U)-binding-splicing factor PUF60 OS=Mus musculus OX=10090 GN=Puf60 PE=1 SV=2	0	Mouse	47.439	24	8	20	8	564	60.2	5.29	67.89	8	cell organization and biogenesis;RNA metabolism OR transcription;other metabolic processes;other biological processes	nucleus;other cell component	nucleic acid binding activity;other molecular function	Pf00076	67959	ENSMUSG00000002524	Puf60	mmu:67959; Q3TGC6; Q3UEB3; Q91VR6	mRNA Splicing - Major Pathway	mRNA processing	2	0	0.929	1.241	1.237		0.338312	0.978506	63.53	118.7	69.44	3.6	2.7	246.7	147	114.09	79.29	51.29	59.26	1.09334e+06	562314	6.08839e+06	1.04636e+06
TRUE	High	Master Protein	Q61414	Keratin, type I cytoskeletal 15 OS=Mus musculus OX=10090 GN=Krt15 PE=1 SV=2	0	Mouse	49.215	16	9	285	1	452	49.1	4.86	768.17	9	cell organization and biogenesis;other biological processes	cytoskeleton	other molecular function	Pf00038	16665		Krt15	mmu:16665; Q61414; Q6PEQ0	Formation of the cornified envelope		2	0	1.319	0.178	1.2		0.815142	0.93221	73.68	60.58	101.06	41.2	31.2	153.6	173.9	38.44	77.67	70.88	79.55	1.21821e+06	450218	873224	1.42156e+06
TRUE	High	Master Protein	Q02013	Aquaporin-1 OS=Mus musculus OX=10090 GN=Aqp1 PE=1 SV=3	0	Mouse	23.159	11	2	4	2	269	28.8	7.43	15.38	2	cell-cell signaling;cell organization and biogenesis;stress response;transport;developmental processes;signal transduction;other biological processes	non-structural extracellular;plasma membrane;other membranes;nucleus;other cell component	signal transduction activity or receptor binding;transporter activity;other molecular function	Pf00230	11826	ENSMUSG00000004655	Aqp1	mmu:11826; Q02013; Q542P1; Q91VY8	Erythrocytes take up carbon dioxide and release oxygen; Erythrocytes take up oxygen and release carbon dioxide; Vasopressin regulates renal water homeostasis via Aquaporins; Passive transport by Aquaporins		4	0
TRUE	High	Master Protein	Q76MZ3	Serine/threonine-protein phosphatase 2A 65 kDa regulatory subunit A alpha isoform OS=Mus musculus OX=10090 GN=Ppp2r1a PE=1 SV=3	0	Mouse	19.983	14	5	12	5	589	65.3	5.11	32.15	5	cell cycle OR cell proliferation;cell organization and biogenesis;protein metabolism;other metabolic processes;other biological processes	plasma membrane;other membranes;cytosol;nucleus;other cell component	enzyme regulator activity;other molecular function	Pf02985, Pf13646	51792	ENSMUSG00000007564	Ppp2r1a	mmu:51792; Q76MZ3	Separation of Sister Chromatids; Resolution of Sister Chromatid Cohesion; Recruitment of NuMA to mitotic centrosomes; RHO GTPases Activate Formins; EML4 and NUDC in mitotic spindle formation; Nonsense Mediated Decay (NMD) enhanced by the Exon Junction Complex (EJC); Regulation of PLK1 Activity at G2/M Transition; RAF activation; PI5P, PP2A and IER3 Regulate PI3K/AKT Signaling; Amplification of si…	Mechanisms associated with pluripotency; Focal adhesion: PI3K-Akt-mTOR signaling pathway; Glycogen metabolism; IL-6 signaling pathway; Wnt signaling pathway and pluripotency	36	0	100	0.131	1.169		0.621998	0.893034		82.54	85.82	16.1		333.6	50.3	69.87		92.43		13244.9	47663.8	27410.8
TRUE	High	Master Protein	Q99PL5	Ribosome-binding protein 1 OS=Mus musculus OX=10090 GN=Rrbp1 PE=1 SV=2	0	Mouse	90.363	14	14	45	14	1605	172.8	9.33	152.74	14	transport;signal transduction	ER/Golgi		Pf05104	81910	ENSMUSG00000027422	Rrbp1	A2AVJ8; mmu:81910; Q99PK5; Q99PK6; Q99PK7; Q99PK8; Q99PK9; Q99PL0; Q99PL1; Q99PL2; Q99PL3; Q99PL4; Q99PL5; Q9CS20			0	0	0.794	0.121	3.295		0.638996	0.0658993	69.08	83.12	110.21	13.3	7.7	337.5	41.4	65.75	27.65	116.48	117.09	230472	322351	83893.7	102955
TRUE	High	Master Protein	P05213	Tubulin alpha-1B chain OS=Mus musculus OX=10090 GN=Tuba1b PE=1 SV=2	0	Mouse	148.475	53	16	206	5	451	50.1	5.06	704.73	16	cell cycle OR cell proliferation;cell organization and biogenesis;other biological processes	other membranes;cytosol;cytoskeleton;other cell component	cytoskeletal activity;nucleic acid binding activity;other molecular function	Pf00091, Pf03953	22143	ENSMUSG00000023004	Tuba1b	mmu:22143; P05213; Q3TY23; Q3U8B1; Q3UAW8; Q4KMW2	MHC class II antigen presentation; COPI-dependent Golgi-to-ER retrograde traffic; Kinesins; COPI-mediated anterograde transport; Separation of Sister Chromatids; Resolution of Sister Chromatid Cohesion; Recruitment of NuMA to mitotic centrosomes; RHO GTPases Activate Formins; EML4 and NUDC in mitotic spindle formation; Carboxyterminal post-translational modifications of tubulin; Microtubule-depen…		23	10	2.891	0.642	1.188		0.579561	0.917038	36.24	102.74	94.27	125.5	40.1	135.3	99	10.74	31.12	81.89	65.77	2.84204e+07	1.91736e+07	2.47196e+07	8.32693e+06
TRUE	Medium	Master Protein	Q9Z0X1	Apoptosis-inducing factor 1, mitochondrial OS=Mus musculus OX=10090 GN=Aifm1 PE=1 SV=1	0.039	Mouse	1.859	2	1	1	1	612	66.7	9.17	2.64	1	cell organization and biogenesis;other metabolic processes;stress response;transport;developmental processes;signal transduction;other biological processes	other membranes;cytosol;mitochondrion;nucleus;other cell component	nucleic acid binding activity;other molecular function	Pf07992, Pf14721	26926	ENSMUSG00000036932	Aifm1	mmu:26926; Q1L6K5; Q9Z0X1		Apoptosis modulation by HSP70	1	0
TRUE	High	Master Protein	Q9CYL5	Golgi-associated plant pathogenesis-related protein 1 OS=Mus musculus OX=10090 GN=Glipr2 PE=1 SV=3	0.001	Mouse	6.874	11	1	1	1	154	17.1	9.51	4.65	1	other biological processes	non-structural extracellular;other membranes;ER/Golgi	other molecular function	Pf00188	384009	ENSMUSG00000028480	Glipr2	mmu:384009; Q3TJ42; Q8BTK4; Q9CYL5			0	0
TRUE	High	Master Protein	P14106	Complement C1q subcomponent subunit B OS=Mus musculus OX=10090 GN=C1qb PE=1 SV=2	0	Mouse	57.135	31	6	99	6	253	26.7	8.15	283.74	6	cell organization and biogenesis;stress response;other biological processes	non-structural extracellular;other cell component	other molecular function	Pf00386, Pf01391	12260	ENSMUSG00000036905	C1qb	mmu:12260; P14106; Q3U793	Initial triggering of complement; Classical antibody-mediated complement activation; Regulation of Complement cascade	Oxidative damage response; Complement activation, classical pathway; Microglia pathogen phagocytosis pathway	6	0	1.046	0.078	1.298		0.462096	0.948578	42.85	31.52	42.13	15.9	11.6	212.5	160	15.24	37.02	32.27	20.58	2.84056e+06	2.85767e+06	3.92819e+06	2.29744e+06
TRUE	High	Master Protein	O88890	SH2 domain-containing protein 1A OS=Mus musculus OX=10090 GN=Sh2d1a PE=1 SV=1	0	Mouse	15.943	33	2	8	2	126	13.9	8.59	26.82	2	cell-cell signaling;stress response;other biological processes	other cell component		Pf00017	20400	ENSMUSG00000005696	Sh2d1a	A2ANL8; mmu:20400; O88890; Q9QWV6			0	0		0.01	1.164		1e-17	0.886037			73.26			215.1	184.9			106.1	56.72
TRUE	High	Master Protein	Q6PDM2	Serine/arginine-rich splicing factor 1 OS=Mus musculus OX=10090 GN=Srsf1 PE=1 SV=3	0	Mouse	39.952	40	10	93	10	248	27.7	10.36	248.16	10	cell organization and biogenesis;RNA metabolism OR transcription;other metabolic processes;transport;developmental processes;signal transduction;other biological processes	nucleus;other cell component	nucleic acid binding activity;other molecular function	Pf00076	110809	ENSMUSG00000018379	Srsf1	B2KGJ5; mmu:110809; Q3UCH2; Q5SXC5; Q6PDM2; Q8BJV3; Q8C1H9	mRNA Splicing - Major Pathway; Transport of Mature mRNA derived from an Intron-Containing Transcript; mRNA 3'-end processing; RNA Polymerase II Transcription Termination; mRNA Splicing - Minor Pathway	mRNA processing	6	0	2.295	0.295	1.182		0.937894	0.909765	42.08	80.51	80.13	60.9	7.3	210.3	121.4	32.07	45.03	109.21	52.17	6.34889e+06	4.05372e+06	3.30082e+06	992985
TRUE	High	Master Protein	Q6ZWN5	40S ribosomal protein S9 OS=Mus musculus OX=10090 GN=Rps9 PE=1 SV=3	0	Mouse	43.547	40	11	58	11	194	22.6	10.65	150.8	11	protein metabolism;other metabolic processes;other biological processes	cytosol;translational apparatus;nucleus;other cell component	nucleic acid binding activity;other molecular function	Pf00163, Pf01479	76846	ENSMUSG00000006333	Rps9	mmu:76846; Q3UBF1; Q6ZWN5; Q8K2D1	L13a-mediated translational silencing of Ceruloplasmin expression; SRP-dependent cotranslational protein targeting to membrane; Major pathway of rRNA processing in the nucleolus and cytosol; Formation of a pool of free 40S subunits; GTP hydrolysis and joining of the 60S ribosomal subunit; Nonsense Mediated Decay (NMD) independent of the Exon Junction Complex (EJC); Nonsense Mediated Decay (NMD) e…	mRNA processing	11	0	1.792	0.031	2.449		0.192067	0.202815	105.96	119.73	121.94	6.4	1.6	291.4	100.6	34.11	152.27	132.02	110.33	1.70973e+06	682077	1.47959e+06	290405
TRUE	High	Master Protein	Q9R190	Metastasis-associated protein MTA2 OS=Mus musculus OX=10090 GN=Mta2 PE=1 SV=1	0.001	Mouse	4.785	4	2	3	2	668	75	9.67	7.47	2	cell organization and biogenesis;protein metabolism;DNA metabolism;RNA metabolism OR transcription;other metabolic processes;other biological processes	nucleus;other cell component	nucleic acid binding activity;other molecular function	Pf00320, Pf01426, Pf01448, Pf17226	23942	ENSMUSG00000071646	Mta2	mmu:23942; Q3TVT8; Q9R190	HDACs deacetylate histones; Regulation of TP53 Activity through Acetylation; RNA Polymerase I Transcription Initiation; Regulation of PTEN gene transcription	Mechanisms associated with pluripotency; EGFR1 signaling pathway	6	0	0.042	0.305	0.172		0.950967	0.000154748	8.61	7.22	85.49	6.7	162	22.1	209.1		32.6	106.47	40.35		108703		2.99092e+06
TRUE	Medium	Master Protein	B5KM66	Synaptonemal complex central element protein 3 OS=Mus musculus OX=10090 GN=Syce3 PE=1 SV=1	0.048	Mouse	1.725	18	1	1	1	88	10.5	4.74	2.12	1	cell cycle OR cell proliferation;cell organization and biogenesis;DNA metabolism;other biological processes	nucleus;other cell component		Pf15191	75459	ENSMUSG00000078938	Syce3	B5KM66; mmu:75459			0	0
TRUE	High	Master Protein	Q8BQZ5	Cleavage and polyadenylation specificity factor subunit 4 OS=Mus musculus OX=10090 GN=Cpsf4 PE=2 SV=1	0.004	Mouse	3.875	6	1	2	1	211	23.6	8.47	5.74	1	RNA metabolism OR transcription;other metabolic processes	nucleus;other cell component	nucleic acid binding activity;other molecular function	Pf00098, Pf00642	54188	ENSMUSG00000029625	Cpsf4	mmu:54188; O54930; Q8BQZ5	mRNA Splicing - Major Pathway; mRNA 3'-end processing; RNA Polymerase II Transcription Termination; Transport of Mature mRNA Derived from an Intronless Transcript; Processing of Intronless Pre-mRNAs	mRNA processing	6	0
TRUE	High	Master Protein	Q8JZU2	Tricarboxylate transport protein, mitochondrial OS=Mus musculus OX=10090 GN=Slc25a1 PE=1 SV=1	0	Mouse	16.458	22	5	19	5	311	33.9	9.89	50.13	5	transport	other membranes;mitochondrion	transporter activity	Pf00153	13358	ENSMUSG00000003528	Slc25a1	mmu:13358; Q3TDH6; Q8JZU2	Gluconeogenesis; Fatty acyl-CoA biosynthesis		2	0		0.054	1.751		0.337631	0.525337		68.17	102.13	2.2	9.3	276.5	112			66.51	62.5	31492			126810
TRUE	High	Master Protein	Q91VW5	Golgin subfamily A member 4 OS=Mus musculus OX=10090 GN=Golga4 PE=1 SV=2	0	Mouse	16.084	4	6	9	6	2238	257.4	5.36	26.06	6	cell organization and biogenesis;transport	other membranes;ER/Golgi;nucleus;other cell component	other molecular function	Pf01465	54214	ENSMUSG00000038708	Golga4	mmu:54214; O70365; Q8CGH6; Q91VW5	Retrograde transport at the Trans-Golgi-Network		1	0	100	0.561	100		0.637199	1e-17		46.98		143.8		256.2		72.21				640246	71221.6	444417
TRUE	High	Master Protein	P35922	Synaptic functional regulator FMR1 OS=Mus musculus OX=10090 GN=Fmr1 PE=1 SV=1	0	Mouse	46.062	22	8	31	7	614	68.9	7.62	98.86	8	cell-cell signaling;cell organization and biogenesis;DNA metabolism;RNA metabolism OR transcription;other metabolic processes;stress response;transport;developmental processes;signal transduction;other biological processes	plasma membrane;other membranes;cytosol;cytoskeleton;ER/Golgi;nucleus;other cell component	cytoskeletal activity;translation activity;nucleic acid binding activity;other molecular function	Pf00013, Pf05641, Pf12235, Pf16098, Pf17904, Pf18336			Fmr1	P35922			0	0	0.336	0.062	1.063		0.380924	0.752056	56.99	78.06	103.61	1.4	13.6	91.3	293.7	50.74		125.04	53.12	33907.3	13186		209278
TRUE	High	Master Protein	P80317	T-complex protein 1 subunit zeta OS=Mus musculus OX=10090 GN=Cct6a PE=1 SV=3	0	Mouse	13.511	17	5	8	5	531	58	7.08	21.99	5	transport;other biological processes	cytosol;cytoskeleton;other cell component	other molecular function	Pf00118	12466		Cct6a	mmu:12466; P80317	Cooperation of PDCL (PhLP1) and TRiC/CCT in G-protein beta folding; RHOBTB2 GTPase cycle; Association of TriC/CCT with target proteins during biosynthesis		3	0	0.987	0.915	0.931		0.433232	0.568939	96.97	85.02	43.07	214.1	39.4	101.3	45.2	28.58		113.34		288079	133423	277073
TRUE	High	Master Protein	Q60604	Adseverin OS=Mus musculus OX=10090 GN=Scin PE=1 SV=3	0	Mouse	33.04	14	8	20	8	715	80.2	5.88	61.28	8	cell organization and biogenesis;developmental processes;other biological processes	cytoskeleton;other cell component	cytoskeletal activity;other molecular function	Pf00626	20259	ENSMUSG00000002565	Scin	mmu:20259; O08988; O08990; Q60604; Q6P4N8		Endochondral ossification	1	0	0.658	0.912	0.675		0.441868	0.237629	43.81	48.54	68.62	76.8	117.6	76	129.6	18.55	22.11	11.7	26.87	1.14784e+07	6.49029e+06	1.0394e+07	16234114
TRUE	Medium	Master Protein	Q04447	Creatine kinase B-type OS=Mus musculus OX=10090 GN=Ckb PE=1 SV=1	0.016	Mouse	2.487	4	1	1	1	381	42.7	5.67	2.39	1	other metabolic processes;developmental processes;other biological processes	non-structural extracellular;cytosol;mitochondrion;nucleus;other cell component	kinase activity;other molecular function	Pf00217, Pf02807	12709	ENSMUSG00000001270	Ckb	mmu:12709; Q04447; Q3KQP4; Q3TKI3; Q3U5P5; Q3UF71; Q9CXK6	RND3 GTPase cycle; Creatine metabolism		2	0
TRUE	High	Master Protein	P97376	Protein FRG1 OS=Mus musculus OX=10090 GN=Frg1 PE=1 SV=2	0	Mouse	13.059	15	3	6	3	258	29.1	8.92	18.3	3	RNA metabolism OR transcription;other metabolic processes;other biological processes	cytoskeleton;nucleus	cytoskeletal activity;nucleic acid binding activity	Pf06229	14300	ENSMUSG00000031590	Frg1	mmu:14300; P97376; Q99M42			0	0		0.01	100		1e-17	1e-17						400				118.37
TRUE	High	Master Protein	Q2KN98	Cytospin-A OS=Mus musculus OX=10090 GN=Specc1l PE=1 SV=1	0	Mouse	17.065	6	5	13	5	1118	124.4	5.76	37.08	5	cell adhesion;cell cycle OR cell proliferation;cell organization and biogenesis;developmental processes;other biological processes	cytoskeleton;other cell component	other molecular function	Pf00307	74392	ENSMUSG00000033444	Specc1l	mmu:74392; Q2KN98; Q8CHF9			0	0		0.01	1.625		1e-17	0.622264			51.88			247.6	152.4			55.21	26.84
TRUE	High	Master Protein	Q64339	Ubiquitin-like protein ISG15 OS=Mus musculus OX=10090 GN=Isg15 PE=1 SV=4	0.001	Mouse	4.613	11	1	1	1	161	17.9	7.9	3.48	1	protein metabolism;other metabolic processes;stress response;signal transduction;other biological processes	non-structural extracellular;cytosol;translational apparatus;nucleus;other cell component	signal transduction activity or receptor binding;other molecular function	Pf00240	100038882	ENSMUSG00000035692	Isg15	mmu:100038882; Q64339; Q8K0H3	Termination of translesion DNA synthesis; ISG15 antiviral mechanism	Type II interferon signaling (IFNG)	3	0
TRUE	High	Master Protein	Q8C0P5	Coronin-2A OS=Mus musculus OX=10090 GN=Coro2a PE=2 SV=1	0	Mouse	9.333	6	3	6	3	524	59.5	7.71	16.26	3		other cell component	cytoskeletal activity	Pf00400, Pf08953, Pf16300	107684	ENSMUSG00000028337	Coro2a	mmu:107684; Q3U6H8; Q8BW42; Q8C0P5			0	0	0.263	100			1e-17		14.01			83.3	316.7			13.65	3.65			57984.7		71509.6	223142
TRUE	High	Master Protein	P17427	AP-2 complex subunit alpha-2 OS=Mus musculus OX=10090 GN=Ap2a2 PE=1 SV=2	0	Mouse	29.951	15	8	17	4	938	104	6.93	48.98	8	transport;other biological processes	plasma membrane;other membranes;ER/Golgi;other cell component	other molecular function	Pf01602, Pf02296, Pf02883	11772	ENSMUSG00000002957	Ap2a2	mmu:11772; P17427; Q8C2J5; Q921V0	MHC class II antigen presentation; Recycling pathway of L1; Neutrophil degranulation; Cargo recognition for clathrin-mediated endocytosis; LDL clearance; Trafficking of GluR2-containing AMPA receptors; Retrograde neurotrophin signalling; WNT5A-dependent internalization of FZD4; WNT5A-dependent internalization of FZD2, FZD5 and ROR2; VLDLR internalisation and degradation		11	3	100	0.105	1.484		0.577512	0.749362		89.04	113.93	23.1		317.2	59.7	20.57		91.74	93.33	304525	222502	203494
TRUE	High	Master Protein	Q69ZX8	Actin-binding LIM protein 3 OS=Mus musculus OX=10090 GN=Ablim3 PE=1 SV=2	0	Mouse	11.277	4	3	8	3	682	77.6	8.54	23.14	3	cell organization and biogenesis;RNA metabolism OR transcription;other metabolic processes;other biological processes	cytoskeleton;other cell component	cytoskeletal activity;other molecular function	Pf00412, Pf02209, Pf16182	319713	ENSMUSG00000032735	Ablim3	mmu:319713; Q52KR1; Q69ZX8; Q6PAI7			0	0		0.01	0.8		1e-17	0.391267			71.17			169.4	230.6			66.61	42.2
TRUE	High	Master Protein	P53996	CCHC-type zinc finger nucleic acid binding protein OS=Mus musculus OX=10090 GN=Cnbp PE=1 SV=2	0.001	Mouse	4.349	8	1	1	1	178	19.6	7.58	3.14	1	DNA metabolism;other metabolic processes;other biological processes	cytosol;ER/Golgi;nucleus;other cell component	nucleic acid binding activity;other molecular function	Pf00098	12785	ENSMUSG00000030057	Cnbp	mmu:12785; P53996; Q80Y06; Q8BP23			0	0
TRUE	High	Master Protein	P01633	Ig kappa chain V19-17 OS=Mus musculus OX=10090 GN=Igk-V19-17 PE=1 SV=1	0	Mouse	8.387	12	2	32	2	149	16.4	6.92	73.85	2	other biological processes	non-structural extracellular;plasma membrane;other membranes;other cell component		Pf07686			Igkv6-17	P01633			0	0	1.776	0.821	2.551		0.481316	0.176504	46.86	60.4	94.01	120.5	70.7	160.6	48.2	30.21	21.43	40.34	57.15	4.08907e+07	3.53314e+07	6.94595e+07	2.37294e+07
TRUE	High	Master Protein	P07356	Annexin A2 OS=Mus musculus OX=10090 GN=Anxa2 PE=1 SV=2	0	Mouse	15.381	16	4	29	4	339	38.7	7.69	83.22	4	cell organization and biogenesis;RNA metabolism OR transcription;other metabolic processes;transport;developmental processes;other biological processes	non-structural extracellular;extracellular matrix;plasma membrane;other membranes;cytosol;nucleus;other cytoplasmic organelle;other cell component	transporter activity;enzyme regulator activity;cytoskeletal activity;other molecular function	Pf00191	12306	ENSMUSG00000032231	Anxa2	mmu:12306; P07356	Neutrophil degranulation; Dissolution of Fibrin Clot	Prostaglandin synthesis and regulation	3	0	1.914	0.545	1.696		0.650121	0.565994	61.89	63.77	45.47	85.8	57.6	155.5	101.2	41.67	31.11	26.55	18.79	2.29397e+06	900070	1.29594e+06	1.18645e+06
TRUE	High	Master Protein	Q921F2	TAR DNA-binding protein 43 OS=Mus musculus OX=10090 GN=Tardbp PE=1 SV=1	0	Mouse	33.605	28	6	24	6	414	44.5	6.7	74.61	6	cell organization and biogenesis;protein metabolism;RNA metabolism OR transcription;other metabolic processes;other biological processes	mitochondrion;nucleus;other cell component	nucleic acid binding activity;other molecular function	Pf00076, Pf18694	230908	ENSMUSG00000041459	Tardbp	mmu:230908; Q3U591; Q3V0E7; Q921F2		mRNA processing	1	0	1.215	0.648	1.221		0.576047	0.958161	74.68	51.43	98.11	71.9	51.5	125.1	151.5	35.99	16.17	40.8	58.66	1.14842e+06	1.02574e+06	2.16768e+06	772606
TRUE	High	Master Protein	E9PVX6	Proliferation marker protein Ki-67 OS=Mus musculus OX=10090 GN=Mki67 PE=1 SV=1	0	Mouse	51.952	7	13	22	13	3177	350.7	9.72	70.3	13	cell cycle OR cell proliferation;developmental processes;other biological processes	nucleus;other cell component	nucleic acid binding activity;other molecular function	Pf00498, Pf08065, Pf15276	17345	ENSMUSG00000031004	Mki67	E9PVX6; mmu:17345; Q61769; Q7TSF6		Primary focal segmental glomerulosclerosis (FSGS)	1	0		0.01	2.376		1e-17	0.224006			110.44			212.8	187.2			144.18	89.21
TRUE	Medium	Master Protein	Q08460	Calcium-activated potassium channel subunit alpha-1 OS=Mus musculus OX=10090 GN=Kcnma1 PE=1 SV=2	0.019	Mouse	2.286	2	1	1	1	1209	134.3	7.15	2.63	1	cell-cell signaling;cell organization and biogenesis;stress response;transport;developmental processes;other biological processes	plasma membrane;other membranes;cytosol;mitochondrion;ER/Golgi;other cell component	transporter activity;cytoskeletal activity;other molecular function	Pf00520, Pf03493	16531		Kcnma1	mmu:16531; Q08460; Q64703; Q8VHF1; Q9R196	Ca2+ activated K+ channels	Splicing factor NOVA regulated synaptic proteins	2	0	0.01		0.01			1e-17					181.4		218.6				31.82
TRUE	High	Master Protein	Q6PGL7	WASH complex subunit 2 OS=Mus musculus OX=10090 GN=Washc2 PE=1 SV=1	0	Mouse	21.921	7	5	7	5	1334	145.2	4.77	21.13	5	transport;other biological processes	plasma membrane;other membranes;cytosol;nucleus;other cytoplasmic organelle;other cell component	other molecular function	Pf15255	28006	ENSMUSG00000024104	Washc2	mmu:28006; Q3TQ99; Q6PGL7; Q80TW8; Q80UQ4; Q8CAP0			0	0	100	1.505	100		0.286704	1e-17		28.17		240.3		159.7		26.4				577488	326208
TRUE	High	Master Protein	Q8CBY8	Dynactin subunit 4 OS=Mus musculus OX=10090 GN=Dctn4 PE=1 SV=1	0.005	Mouse	3.343	3	1	1	1	467	53	7.72	3.57	1		cytoskeleton;other cell component	other molecular function	Pf05502	67665	ENSMUSG00000024603	Dctn4	mmu:67665; Q8CBY8; Q923A0; Q9D4X0	MHC class II antigen presentation; COPI-mediated anterograde transport; HSP90 chaperone cycle for steroid hormone receptors (SHR) in the presence of ligand; COPI-independent Golgi-to-ER retrograde traffic		4	0
TRUE	High	Master Protein	P27659	60S ribosomal protein L3 OS=Mus musculus OX=10090 GN=Rpl3 PE=1 SV=3	0	Mouse	189.052	45	16	239	16	403	46.1	10.21	776.45	16	protein metabolism;other metabolic processes;other biological processes	cytosol;translational apparatus;nucleus;other cell component	nucleic acid binding activity;other molecular function	Pf00297	27367	ENSMUSG00000060036	Rpl3	mmu:27367; O89071; P27659; Q91VJ6	L13a-mediated translational silencing of Ceruloplasmin expression; SRP-dependent cotranslational protein targeting to membrane; Major pathway of rRNA processing in the nucleolus and cytosol; Formation of a pool of free 40S subunits; GTP hydrolysis and joining of the 60S ribosomal subunit; Nonsense Mediated Decay (NMD) independent of the Exon Junction Complex (EJC); Nonsense Mediated Decay (NMD) e…	Cytoplasmic ribosomal proteins	8	0	4.485	0.025	2.135		0.147851	0.311184	63.6	94.59	121.88	6	0.4	283.1	110.5	8.13	86.48	121.3	115.46	1.57094e+06	1.51595e+06	1.68248e+06
TRUE	Medium	Master Protein	Q9QY53	Nephrocystin-1 OS=Mus musculus OX=10090 GN=Nphp1 PE=1 SV=1	0.012	Mouse	2.579	1	1	3	1	687	77	5.25	7.95	1	cell organization and biogenesis;developmental processes;other biological processes	cytoskeleton;other cell component		Pf00018	53885		Nphp1	mmu:53885; Q9D7G8; Q9QY53; Q9QZP0; Q9WUZ2	Anchoring of the basal body to the plasma membrane		1	0	0.263	0.826	0.428		0.478676	0.0406554	18.02	43.87	65.27	47.8	159.4	57.8	135	19.03	16.94	73.66	13.92	6870593	4318786		24860432
TRUE	High	Master Protein	P16627	Heat shock 70 kDa protein 1-like OS=Mus musculus OX=10090 GN=Hspa1l PE=1 SV=4	0	Mouse	43.64	9	4	87	1	641	70.6	6.24	287.63	4	stress response;transport;other biological processes	plasma membrane;other membranes;cytosol;mitochondrion;nucleus;other cell component	other molecular function	Pf00012	15482	ENSMUSG00000007033	Hspa1l	mmu:15482; O88686; P16627; Q61693	HSP90 chaperone cycle for steroid hormone receptors (SHR) in the presence of ligand; Regulation of HSF1-mediated heat shock response; Attenuation phase		4	0
TRUE	High	Master Protein	P01648	Ig kappa chain V-V region HP 91A3 OS=Mus musculus OX=10090 PE=1 SV=1	0	Mouse	8.649	24	2	11	1	108	12	8.47	26.52	2	other biological processes	non-structural extracellular;other cell component		Pf07686							0	0	1.439	0.582	6.528		0.621807	0.00167936	78.08	124.82	124.82	108.8	75.6	187	28.6	75.76	40.31	101.4		643431	1.58579e+06	3.93619e+06
TRUE	High	Master Protein	Q8BK63	Casein kinase I isoform alpha OS=Mus musculus OX=10090 GN=Csnk1a1 PE=1 SV=2	0	Mouse	10.351	11	3	9	3	337	38.9	9.57	26.22	3	cell-cell signaling;cell cycle OR cell proliferation;cell organization and biogenesis;protein metabolism;other metabolic processes;signal transduction;other biological processes	cytosol;cytoskeleton;nucleus;other cell component	kinase activity;other molecular function	Pf00069		ENSMUSG00000024576	Csnk1a1	Q3UIL0; Q64506; Q80XI2; Q8BK63; Q99LY3	Beta-catenin phosphorylation cascade; Disassembly of the destruction complex and recruitment of AXIN to the membrane; GLI3 is processed to GLI3R by the proteasome; Activation of SMO		5	0	100	0.219	1.732		0.884687	0.538918		84.87	44.84	46		273.6	80.5	56.79		107.13	103.59	134992	47499.5
TRUE	High	Master Protein	Q91YE7	RNA-binding protein 5 OS=Mus musculus OX=10090 GN=Rbm5 PE=1 SV=1	0.001	Mouse	4.643	5	2	2	2	815	92.3	6.21	6.44	2	cell organization and biogenesis;RNA metabolism OR transcription;other metabolic processes;other biological processes	nucleus	nucleic acid binding activity;other molecular function	Pf00076, Pf00641, Pf01585, Pf17780	83486	ENSMUSG00000032580	Rbm5	mmu:83486; Q3UZ19; Q91YE7; Q99KV9	mRNA Splicing - Major Pathway	mRNA processing	2	0
TRUE	High	Master Protein	Q99NB9	Splicing factor 3B subunit 1 OS=Mus musculus OX=10090 GN=Sf3b1 PE=1 SV=1	0	Mouse	73.631	17	14	49	14	1304	145.7	7.09	161.68	14	cell organization and biogenesis;RNA metabolism OR transcription;other metabolic processes;developmental processes;other biological processes	nucleus;other cell component	nucleic acid binding activity;other molecular function	Pf08920			Sf3b1	Q99NB9; Q9CSK5	mRNA Splicing - Major Pathway; mRNA Splicing - Minor Pathway; B-WICH complex positively regulates rRNA expression		3	0	0.471	0.486	1.229		0.701931	0.968616	36.31	71.22	81.05	118.7	13.4	221.3	46.6	16.51		92.1	96.33	853318	527836	891817	91171.8
TRUE	High	Master Protein	P01728	Ig lambda-2 chain V region OS=Mus musculus OX=10090 PE=3 SV=1	0	Mouse	28.007	36	2	40	1	117	12.2	5.74	113.54	2	other biological processes	non-structural extracellular;other cell component		Pf07686							0	0	0.39	0.592	0.551		0.614037	0.116835	136.28	86.33	69.92	80.2	132.1	154.4	33.3	24.5	30.06	21.96	117.64	1.23118e+06	988264	1.84428e+06	1.91162e+06
TRUE	High	Master Protein	Q91ZW3	SWI/SNF-related matrix-associated actin-dependent regulator of chromatin subfamily A member 5 OS=Mus musculus OX=10090 GN=Smarca5 PE=1 SV=1	0.004	Mouse	3.569	2	2	3	2	1051	121.6	8.15	7.08	2	cell organization and biogenesis;DNA metabolism;RNA metabolism OR transcription;other metabolic processes;stress response;other biological processes	nucleus;other cell component	nucleic acid binding activity;other molecular function	Pf00176, Pf00271, Pf09110, Pf09111	93762	ENSMUSG00000031715	Smarca5	mmu:93762; Q8C791; Q8CA22; Q8VDG1; Q91ZW3; Q925M9	Deposition of new CENPA-containing nucleosomes at the centromere; B-WICH complex positively regulates rRNA expression	Mechanisms associated with pluripotency	3	0
TRUE	High	Master Protein	Q8CGN5	Perilipin-1 OS=Mus musculus OX=10090 GN=Plin1 PE=1 SV=2	0	Mouse	32.118	19	6	13	6	517	55.6	7.01	41.93	6	other metabolic processes;stress response	cytosol;ER/Golgi;other cell component		Pf03036	103968	ENSMUSG00000030546	Plin1	mmu:103968; Q4V9U2; Q8C0F5; Q8CGN5		PPAR signaling pathway; Adipogenesis genes	2	0		0.01	1.415		1e-17	0.819059			83.04			256	144			45.42	64.95
TRUE	High	Master Protein	P62307	Small nuclear ribonucleoprotein F OS=Mus musculus OX=10090 GN=Snrpf PE=1 SV=1	0.001	Mouse	5.748	15	1	7	1	86	9.7	4.67	22.58	1	cell organization and biogenesis;RNA metabolism OR transcription;other metabolic processes	cytosol;nucleus;other cell component	nucleic acid binding activity	Pf01423	69878	ENSMUSG00000020018	Snrpf	mmu:69878; P62307; Q15356	RNA Polymerase II Transcription Termination; snRNP Assembly; mRNA Splicing - Major Pathway; mRNA Splicing - Minor Pathway; SLBP independent Processing of Histone Pre-mRNAs; SLBP Dependent Processing of Replication-Dependent Histone Pre-mRNAs	mRNA processing	7	0	0.752	0.167	1.865		0.727973	0.450116	39.38	74.03	31.51	45.7	60.7	186.5	107.1	37.65		86.56	16.91	94259.8	47748.9	130421
TRUE	High	Master Protein	Q9QYB8	Beta-adducin OS=Mus musculus OX=10090 GN=Add2 PE=1 SV=4	0.004	Mouse	3.435	2	1	1	1	725	80.6	6.21	3.14	1	cell adhesion;cell organization and biogenesis;transport;developmental processes;other biological processes	plasma membrane;other membranes;cytoskeleton;other cell component	cytoskeletal activity;other molecular function	Pf00596	11519	ENSMUSG00000030000	Add2	mmu:11519; Q3U0E1; Q80VH9; Q8C1C4; Q9CXE3; Q9JLE4; Q9JLE5; Q9QYB7; Q9QYB8	Miscellaneous transport and binding events		1	0	0.01	0.01	0.292		1e-17	0.00549625			26.73		72.3	74.1	253.6				25.09				103664
TRUE	Medium	Master Protein	Q9EQK5	Major vault protein OS=Mus musculus OX=10090 GN=Mvp PE=1 SV=4	0.021	Mouse	2.169	2	1	1	1	861	95.9	5.59	2.55	1	cell cycle OR cell proliferation;protein metabolism;other metabolic processes;signal transduction;other biological processes	cytosol;cytoskeleton;nucleus;other cell component	other molecular function	Pf01505, Pf11978, Pf17794, Pf17795, Pf17796	78388		Mvp	Q922X6; Q9EQK5	Neutrophil degranulation		1	0
TRUE	High	Master Protein	Q9WTI7	Unconventional myosin-Ic OS=Mus musculus OX=10090 GN=Myo1c PE=1 SV=2	0	Mouse	543.532	59	51	803	50	1063	121.9	9.35	2784.74	51	cell organization and biogenesis;stress response;transport;signal transduction;other biological processes	plasma membrane;other membranes;cytosol;cytoskeleton;nucleus;other cell component	signal transduction activity or receptor binding;cytoskeletal activity;other molecular function	Pf00063, Pf00612, Pf06017	17913	ENSMUSG00000017774	Myo1c	mmu:17913; O08571; O08834; Q3TBQ4; Q3U231; Q5ND46; Q5ND48; Q5ND49; Q9ERB6; Q9QW54; Q9WTI7	Regulation of actin dynamics for phagocytic cup formation; B-WICH complex positively regulates rRNA expression	Insulin signaling	3	1	0.316	0.016	0.869		0.0898793	0.483793	103.8	126.23	83.38	0.7	0.8	193.4	205.2	10.92	29.44	66.49	66.26	786716	547630	835479	847414
TRUE	High	Master Protein	Q61164	Transcriptional repressor CTCF OS=Mus musculus OX=10090 GN=Ctcf PE=1 SV=2	0	Mouse	99.504	26	10	61	10	736	83.7	6.9	246.12	10	cell organization and biogenesis;DNA metabolism;RNA metabolism OR transcription;other metabolic processes;other biological processes	nucleus;other cell component	nucleic acid binding activity;other molecular function	Pf00096, Pf13909	13018	ENSMUSG00000005698	Ctcf	mmu:13018; Q61164		SIDS susceptibility pathways; Mechanisms associated with pluripotency	2	0	0.38	0.143	1.298		0.71561	0.948678	14.99	110.33	78.65	3.4	49	276.5	71.2	61.11	65	107.49	109.21	39078.4	34274.5	107967	570781
TRUE	High	Master Protein	Q9ESV0	ATP-dependent RNA helicase DDX24 OS=Mus musculus OX=10090 GN=Ddx24 PE=1 SV=2	0.001	Mouse	7.266	4	2	2	2	857	96.4	9.36	6.04	2		nucleus	nucleic acid binding activity;other molecular function	Pf00270, Pf00271	27225	ENSMUSG00000041645	Ddx24	mmu:27225; Q61119; Q7TM97; Q9ESV0		mRNA processing	1	0		0.01	100		1e-17	1e-17						400
TRUE	High	Master Protein	P62855	40S ribosomal protein S26 OS=Mus musculus OX=10090 GN=Rps26 PE=1 SV=3	0	Mouse	34.988	44	4	43	4	115	13	11	133.08	4	protein metabolism;other metabolic processes;other biological processes	other membranes;cytosol;ER/Golgi;translational apparatus;other cell component	nucleic acid binding activity;other molecular function	Pf01283	27370	ENSMUSG00000025362	Rps26	mmu:27370; P02383; P62855; P70394; Q06722	L13a-mediated translational silencing of Ceruloplasmin expression; SRP-dependent cotranslational protein targeting to membrane; Major pathway of rRNA processing in the nucleolus and cytosol; Formation of a pool of free 40S subunits; GTP hydrolysis and joining of the 60S ribosomal subunit; Nonsense Mediated Decay (NMD) independent of the Exon Junction Complex (EJC); Nonsense Mediated Decay (NMD) e…	Cytoplasmic ribosomal proteins	11	0	1.118	0.027	2.18		0.168687	0.292524	29.66	74.39	105.36	7.9	1.1	276	115	14.13	3.23	112.01	75.15	894449	810684	1.19495e+06	126018
TRUE	High	Master Protein	Q60996	Serine/threonine-protein phosphatase 2A 56 kDa regulatory subunit gamma isoform OS=Mus musculus OX=10090 GN=Ppp2r5c PE=1 SV=2	0.007	Mouse	3.197	2	1	1	1	524	60.8	6.64	2.79	1	cell cycle OR cell proliferation;protein metabolism;other metabolic processes;stress response;signal transduction;other biological processes	cytosol;ER/Golgi;nucleus;other cell component	enzyme regulator activity	Pf01603	26931	ENSMUSG00000017843	Ppp2r5c	mmu:26931; O35708; Q60996; Q6TQF7; Q99KW8; Q99N67; Q99N68	Separation of Sister Chromatids; Resolution of Sister Chromatid Cohesion; RHO GTPases Activate Formins; EML4 and NUDC in mitotic spindle formation; RAF activation; PI5P, PP2A and IER3 Regulate PI3K/AKT Signaling; Amplification of signal from unattached kinetochores via a MAD2 inhibitory signal; Negative regulation of MAPK pathway; Platelet sensitization by LDL; Regulation of TP53 Degradation; Bet…	Focal adhesion: PI3K-Akt-mTOR signaling pathway; Glycogen metabolism; IL-6 signaling pathway; Wnt signaling pathway; Wnt signaling pathway and pluripotency	20	0
TRUE	Medium	Master Protein	Q99L45	Eukaryotic translation initiation factor 2 subunit 2 OS=Mus musculus OX=10090 GN=Eif2s2 PE=1 SV=1	0.011	Mouse	2.653	3	1	1	1	331	38.1	5.8	2.84	1	cell cycle OR cell proliferation;cell organization and biogenesis;protein metabolism;other metabolic processes;developmental processes	other cell component	nucleic acid binding activity;other molecular function	Pf01873	67204	ENSMUSG00000074656	Eif2s2	mmu:67204; Q99L45; Q9CSH6; Q9CT12	L13a-mediated translational silencing of Ceruloplasmin expression; GTP hydrolysis and joining of the 60S ribosomal subunit; Translation initiation complex formation; Formation of the ternary complex, and subsequently, the 43S complex; Ribosomal scanning and start codon recognition; Recycling of eIF2:GDP; ABC-family proteins mediated transport; PERK regulates gene expression	Translation factors	9	0	100	0.273	0.975		0.99733	0.630495		84.1	13.52	69.3		163.2	167.4	63.85		87.24			218292	101720
TRUE	High	Master Protein	P61255	60S ribosomal protein L26 OS=Mus musculus OX=10090 GN=Rpl26 PE=1 SV=1	0	Mouse	18.795	27	5	24	5	145	17.2	10.55	59.14	5	cell cycle OR cell proliferation;protein metabolism;RNA metabolism OR transcription;other metabolic processes;stress response;signal transduction;other biological processes	cytosol;translational apparatus;nucleus;other cell component	nucleic acid binding activity;other molecular function	Pf00467, Pf16906	19941	ENSMUSG00000060938	Rpl26	mmu:19941; P61255; Q02877	L13a-mediated translational silencing of Ceruloplasmin expression; SRP-dependent cotranslational protein targeting to membrane; Major pathway of rRNA processing in the nucleolus and cytosol; Formation of a pool of free 40S subunits; GTP hydrolysis and joining of the 60S ribosomal subunit; Nonsense Mediated Decay (NMD) independent of the Exon Junction Complex (EJC); Nonsense Mediated Decay (NMD) e…	Cytoplasmic ribosomal proteins; mRNA processing	9	0	1.905	0.066	1.942		0.402963	0.405685	33.88	66.07	103.39	15.1	3.1	252	129.8	34.08	30.61	112.84	63.14	1.10971e+06	800078	547774	235491
TRUE	High	Master Protein	E9Q555	E3 ubiquitin-protein ligase RNF213 OS=Mus musculus OX=10090 GN=Rnf213 PE=1 SV=3	0.001	Mouse	5.497	1	2	2	2	5148	583.9	6.77	5.84	2	cell organization and biogenesis;protein metabolism;other metabolic processes;stress response;developmental processes;other biological processes	cytosol;nucleus;other cell component	other molecular function	Pf20173			Rnf213	E9Q555; F7A6H4; Q8BVK6	Antigen processing: Ubiquitination & Proteasome degradation		1	0
TRUE	High	Master Protein	O35737	Heterogeneous nuclear ribonucleoprotein H OS=Mus musculus OX=10090 GN=Hnrnph1 PE=1 SV=3	0	Mouse	83.526	31	10	138	4	449	49.2	6.3	475.71	10	RNA metabolism OR transcription;other metabolic processes;other biological processes	cytosol;nucleus;other cell component	nucleic acid binding activity;other molecular function	Pf00076, Pf08080	59013	ENSMUSG00000007850	Hnrnph1	mmu:59013; O35737	mRNA Splicing - Major Pathway	mRNA processing	2	5	4.482	0.433	1.4		0.754823	0.834394	40.32	69.59	98.3	85.5	13.3	167.4	133.9	40.88	75.8	105.94	32.32	6.21412e+06	3.1806e+06	2.83333e+06	1.27841e+06
TRUE	High	Master Protein	Q60605	Myosin light polypeptide 6 OS=Mus musculus OX=10090 GN=Myl6 PE=1 SV=3	0	Mouse	116.638	67	11	267	9	151	16.9	4.65	886.68	11	other biological processes	cytoskeleton;other cell component	cytoskeletal activity;other molecular function		17904	ENSMUSG00000090841	Myl6	mmu:17904; Q60605	Smooth Muscle Contraction; RHO GTPases activate PAKs	Focal adhesion	3	3	1.739	0.018	1.248		0.0985321	0.991096	70.08	81.99	61.18	3.6	1.7	225.2	169.4	30.13	16.56	33.41	57.53	3.34068e+06	4.30868e+06	3135016	1.29643e+06
TRUE	High	Master Protein	Q9D0M5	Dynein light chain 2, cytoplasmic OS=Mus musculus OX=10090 GN=Dynll2 PE=1 SV=1	0	Mouse	20.603	49	3	13	1	89	10.3	7.37	40.58	3	other biological processes	cytoskeleton;other cell component	other molecular function	Pf01221	68097	ENSMUSG00000020483	Dynll2	A7M7R8; mmu:68097; Q3TFB4; Q9D0M5	MHC class II antigen presentation; COPI-mediated anterograde transport; Separation of Sister Chromatids; Resolution of Sister Chromatid Cohesion; RHO GTPases Activate Formins; EML4 and NUDC in mitotic spindle formation; HSP90 chaperone cycle for steroid hormone receptors (SHR) in the presence of ligand; Intraflagellar transport; COPI-independent Golgi-to-ER retrograde traffic; Aggrephagy; Amplifi…		14	0	2.707	1.909	100		0.22332	1e-17	7.61	7.61		211.3	78.1	110.7		5.77				408842	315550	436755
TRUE	High	Master Protein	O08638	Myosin-11 OS=Mus musculus OX=10090 GN=Myh11 PE=1 SV=1	0	Mouse	1192.14	53	99	1768	78	1972	226.9	5.45	6495.23	99	cell organization and biogenesis;developmental processes;other biological processes	cytoskeleton;other cell component	cytoskeletal activity;other molecular function	Pf00063, Pf01576, Pf02736			Myh11	O08638; O08639; Q62462; Q64195	Smooth Muscle Contraction; RHO GTPases activate PAKs		2	7	1.098	0.056	0.866		0.344186	0.479776	85.51	92.84	97.39	12.2	25.4	188.9	173.5	21.77	26.89	72.03	68.51	2.62517e+07	3.15736e+07	2.77839e+07	6.17565e+07
TRUE	High	Master Protein	P28798	Progranulin OS=Mus musculus OX=10090 GN=Grn PE=1 SV=2	0	Mouse	74.454	22	8	51	8	589	63.4	6.8	180	8	cell cycle OR cell proliferation;cell organization and biogenesis;protein metabolism;other metabolic processes;stress response;transport;developmental processes;signal transduction;other biological processes	non-structural extracellular;plasma membrane;other membranes;ER/Golgi;other cytoplasmic organelle;other cell component	signal transduction activity or receptor binding;other molecular function	Pf00396	14824	ENSMUSG00000034708	Grn	mmu:14824; P28798	Neutrophil degranulation		1	0	0.01	0.01	1.299		1e-17	0.947915			95.17		231.4	5.5	163.2			168.4
TRUE	High	Master Protein	Q9QX47	Protein SON OS=Mus musculus OX=10090 GN=Son PE=1 SV=2	0	Mouse	13.045	3	3	6	3	2444	265.5	5.6	20.53	3	cell cycle OR cell proliferation;cell organization and biogenesis;RNA metabolism OR transcription;other metabolic processes;other biological processes	nucleus	nucleic acid binding activity;other molecular function	Pf01585, Pf14709, Pf17069	20658	ENSMUSG00000022961	Son	E3WC91; E9PXW2; E9Q3H8; E9Q3I0; E9Q6M4; E9Q7G2; E9QAR8; E9QMT0; mmu:20658; Q811G3; Q9CQ12; Q9CQK6; Q9QX47; Q9QXP5		mRNA processing	1	0
TRUE	High	Master Protein	Q9Z1X4	Interleukin enhancer-binding factor 3 OS=Mus musculus OX=10090 GN=Ilf3 PE=1 SV=2	0	Mouse	9.818	4	2	4	2	898	96	8.76	12.3	2	protein metabolism;other metabolic processes;stress response;other biological processes	mitochondrion;nucleus;other cell component	nucleic acid binding activity;other molecular function	Pf00035, Pf07528	16201	ENSMUSG00000032178	Ilf3	mmu:16201; Q80VD5; Q812A1; Q8BP80; Q8C2H8; Q8K588; Q9Z1X4		mRNA processing	1	0
TRUE	High	Master Protein	Q61191	Host cell factor 1 OS=Mus musculus OX=10090 GN=Hcfc1 PE=1 SV=2	0.003	Mouse	4.038	1	1	1	1	2045	210.3	7.18	2.89	1	cell cycle OR cell proliferation;cell organization and biogenesis;protein metabolism;RNA metabolism OR transcription;other metabolic processes;developmental processes;other biological processes	nucleus;other cell component	nucleic acid binding activity;other molecular function	Pf01344, Pf13415	15161	ENSMUSG00000031386	Hcfc1	B1AUX1; mmu:15161; Q61191; Q684R1; Q7TSB0; Q8C2D0; Q9QWH2	HATs acetylate histones; UCH proteinases	Mitochondrial gene expression; Mechanisms associated with pluripotency	4	0		0.01	100		1e-17	1e-17						400				90.38
TRUE	High	Master Protein	O35295	Transcriptional activator protein Pur-beta OS=Mus musculus OX=10090 GN=Purb PE=1 SV=3	0	Mouse	29.062	31	4	17	4	324	33.9	5.43	62.27	4	cell cycle OR cell proliferation;cell organization and biogenesis;DNA metabolism;RNA metabolism OR transcription;other metabolic processes;other biological processes	nucleus	nucleic acid binding activity;other molecular function	Pf04845	19291	ENSMUSG00000094483	Purb	mmu:19291; O35295			0	0		0.01	1.564		1e-17	0.674849			90.71			317.2	82.8			112.22	85.95
TRUE	Medium	Master Protein	Q8VDP3	[F-actin]-monooxygenase MICAL1 OS=Mus musculus OX=10090 GN=Mical1 PE=1 SV=1	0.046	Mouse	1.743	1	1	2	1	1048	116.7	6.05	4.44	1	cell organization and biogenesis;other metabolic processes;other biological processes	cytoskeleton;other cell component	cytoskeletal activity;other molecular function	Pf00307, Pf01494, Pf12130	171580	ENSMUSG00000019823	Mical1	D3Z4C6; E9PXR1; mmu:171580; Q3TB77; Q3TBH9; Q3TX89; Q8VDP3			0	0	0.333	0.879	0.231		0.455618	0.00125492	38.29	15.78	32.33	38.6	116.1	44	201.2	5.45	41.64	13.35	33.53	3479846	2.78241e+06	3.81028e+06	12412264
TRUE	Medium	Master Protein	Q9CYZ6	Required for excision 1-B domain-containing protein OS=Mus musculus OX=10090 GN=Rex1bd PE=1 SV=1	0.022	Mouse	2.133	9	1	1	1	169	18.7	5.81	2.31	1				Pf14966	66462	ENSMUSG00000058833	Rex1bd	mmu:66462; Q3TUY7; Q9CRH2; Q9CYZ6			0	0
TRUE	High	Master Protein	Q9WUA3	ATP-dependent 6-phosphofructokinase, platelet type OS=Mus musculus OX=10090 GN=Pfkp PE=1 SV=1	0	Mouse	18.91	8	4	8	4	784	85.4	7.11	23.82	4	other metabolic processes;other biological processes	other membranes;cytosol;other cell component	kinase activity;other molecular function	Pf00365	56421	ENSMUSG00000021196	Pfkp	mmu:56421; Q3TNA9; Q3U4P1; Q3U7G4; Q4KUG1; Q543K8; Q8C5I6; Q9JI86; Q9WUA3	Glycolysis	Glycolysis and gluconeogenesis	2	0
TRUE	High	Master Protein	Q6P4S6	Serine/threonine-protein kinase SIK3 OS=Mus musculus OX=10090 GN=Sik3 PE=1 SV=3	0.001	Mouse	4.497	4	2	17	2	1311	145.7	6.92	57.87	2											0	0	0.555	0.91	0.194		0.442679	0.000375266	85.81	135.23	116.16	60	108.2	57.2	174.6	85.28	14.69	111.37	34.41	1.48522e+06	468783	3.85694e+06	2.52624e+06
TRUE	High	Master Protein	Q9D6Z1	Nucleolar protein 56 OS=Mus musculus OX=10090 GN=Nop56 PE=1 SV=2	0	Mouse	166.892	47	19	101	19	580	64.4	9.14	335.29	19	other biological processes	nucleus;other cell component	nucleic acid binding activity;other molecular function	Pf01798, Pf08156	67134	ENSMUSG00000027405	Nop56	mmu:67134; Q3UD45; Q8BVL1; Q8VDT2; Q99LT8; Q9CT15; Q9D6Z1	Major pathway of rRNA processing in the nucleolus and cytosol		1	0		0.068	1.836		0.412372	0.468385		100.7	106.74	3	4.8	262.3	129.9	74.29	61.75	115.05	72.72	245232	62894.5		323441
TRUE	High	Master Protein	Q9WVR4	Fragile X mental retardation syndrome-related protein 2 OS=Mus musculus OX=10090 GN=Fxr2 PE=1 SV=1	0	Mouse	22.745	15	6	9	5	673	73.7	6.23	23.48	6	other biological processes	other membranes;cytosol;nucleus;other cell component	nucleic acid binding activity;other molecular function	Pf00013, Pf05641, Pf12235, Pf16096, Pf17904, Pf18336			Fxr2	Q9WVR4; Q9WVR5			0	0	100	0.28	2.893		0.98666	0.111609		314.26	124.22	37.9		196.7	165.4	5.43		135.26	106.03	104149	92682.7
TRUE	High	Master Protein	Q8K2B3	Succinate dehydrogenase [ubiquinone] flavoprotein subunit, mitochondrial OS=Mus musculus OX=10090 GN=Sdha PE=1 SV=1	0	Mouse	13.594	11	4	8	4	664	72.5	7.37	20.45	4	other metabolic processes;developmental processes	other membranes;mitochondrion;nucleus	other molecular function	Pf00890, Pf02910	66945	ENSMUSG00000021577	Sdha	mmu:66945; Q0QF19; Q3UH25; Q3UKP7; Q3V4B1; Q8K2B3; Q921P5; Q9Z1Z4	Citric acid cycle (TCA cycle)	Electron transport chain; TCA cycle	3	0	0.164	0.084	1.247		0.488094	0.990755	0	86.66	94.26	13.4	81.4	159.4	145.8			75	53.65			104116
TRUE	High	Master Protein	Q7TMK9	Heterogeneous nuclear ribonucleoprotein Q OS=Mus musculus OX=10090 GN=Syncrip PE=1 SV=2	0	Mouse	23.358	15	7	18	7	623	69.6	8.59	43.15	7	RNA metabolism OR transcription;other metabolic processes;stress response;other biological processes	other membranes;cytosol;ER/Golgi;nucleus;other cell component	nucleic acid binding activity	Pf00076, Pf18360	56403	ENSMUSG00000032423	Syncrip	mmu:56403; O88991; Q2YDV8; Q68ED6; Q7TMK9; Q80YV6; Q8BGP1; Q8C5K6; Q8CGC2; Q91ZR0; Q99KU9; Q9QYF4		mRNA processing	1	0		0.092	1.461		0.525711	0.771563		73.07	92.11	7	7.8	230	155.2	49.64	32.02	101.76	74.44	106969	161075	76117.2	156279
TRUE	Medium	Master Protein	Q3TYR5	Glutaredoxin domain-containing cysteine-rich protein 2 OS=Mus musculus OX=10090 GN=Grxcr2 PE=2 SV=1	0.02	Mouse	2.224	4	1	3	1	254	28.6	6.54	6.94	1	cell organization and biogenesis;developmental processes;other biological processes	cytosol;other cell component			332309	ENSMUSG00000073574	Grxcr2	mmu:332309; Q3TYQ5; Q3TYR5		Oxidative stress and redox pathway	1	0	0.01		0.01			1e-17					187.7		212.3		41.6		48.83				1191452
TRUE	High	Master Protein	Q9CXY6	Interleukin enhancer-binding factor 2 OS=Mus musculus OX=10090 GN=Ilf2 PE=1 SV=1	0	Mouse	35.048	43	9	17	9	390	43	5.26	46.76	9	other biological processes	nucleus;other cell component	nucleic acid binding activity	Pf07528	67781	ENSMUSG00000001016	Ilf2	mmu:67781; Q3U083; Q5RKG0; Q8CCY9; Q99KS3; Q9CXY6	Neutrophil degranulation		1	0	0.849	0.114	1.21		0.614231	0.944352	0.87	103.6	93.69	42.9	20.3	211.2	125.6	12.39	18.18	107.92	79.35	482835	310380	434093	217201
TRUE	High	Master Protein	Q9WV55	Vesicle-associated membrane protein-associated protein A OS=Mus musculus OX=10090 GN=Vapa PE=1 SV=2	0.001	Mouse	6.507	10	2	4	2	249	27.8	8.4	9.77	2	cell organization and biogenesis;other metabolic processes;transport;developmental processes;other biological processes	plasma membrane;other membranes;cytoskeleton;ER/Golgi;nucleus;other cell component	cytoskeletal activity;other molecular function	Pf00635	30960	ENSMUSG00000024091	Vapa	mmu:30960; Q3TJM1; Q9QY77; Q9WV55	Neutrophil degranulation; Insertion of tail-anchored proteins into the endoplasmic reticulum membrane	Exercise-induced circadian regulation	3	0	5.298	1.818	1.046		0.233432	0.729336	13.37	37.1	55.8	243.9	22.3	70.8	63	20.63	44.4	10.13	49.81	910318	712805	1.26532e+06	108497
TRUE	High	Master Protein	P61982	14-3-3 protein gamma OS=Mus musculus OX=10090 GN=Ywhag PE=1 SV=2	0	Mouse	12.164	17	3	16	2	247	28.3	4.89	47.79	3	transport;signal transduction;other biological processes	cytosol;other cell component	signal transduction activity or receptor binding;cytoskeletal activity;other molecular function	Pf00244	22628	ENSMUSG00000051391	Ywhag	mmu:22628; O70457; P35214; P61982; Q3UFD6; Q4FK44; Q9UDP2; Q9UN99	Regulation of PLK1 Activity at G2/M Transition; Anchoring of the basal body to the plasma membrane; Loss of Nlp from mitotic centrosomes; Recruitment of mitotic centrosome proteins and complexes; Recruitment of NuMA to mitotic centrosomes; AURKA Activation by TPX2; TP53 Regulates Metabolic Genes; Activation of BAD and translocation to mitochondria ; RHO GTPases activate PKNs; Chk1/Chk2(Cds1) medi…	Myometrial relaxation and contraction pathways; Calcium regulation in cardiac cells	14	0		0.01	100		1e-17	1e-17						400
TRUE	High	Master Protein	P08730	Keratin, type I cytoskeletal 13 OS=Mus musculus OX=10090 GN=Krt13 PE=1 SV=2	0	Mouse	57.482	25	11	265	3	437	47.7	4.86	689.64	11	cell organization and biogenesis;stress response;other biological processes	non-structural extracellular;cytoskeleton	other molecular function	Pf00038	16663	ENSMUSG00000044041	Krt13	mmu:16663; P08730; Q3V176; Q6PAI1	Formation of the cornified envelope		2	2	1.321	1.297	0.804		0.324775	0.396587	50.35	33.51	38.96	112.8	89.7	93.1	104.4	16.3	25.58	22.17	55.26	7.76076e+07	4.87247e+07	8.24842e+07	6.63673e+07
TRUE	High	Master Protein	Q99L85	Elongator complex protein 5 OS=Mus musculus OX=10090 GN=Elp5 PE=2 SV=1	0.001	Mouse	7.075	9	2	3	2	300	33.5	5.49	8.49	2	RNA metabolism OR transcription;other metabolic processes;other biological processes	cytosol;nucleus;other cell component		Pf10483	54351	ENSMUSG00000018565	Elp5	mmu:54351; O08973; Q99L85; Q9CUX2			0	0	100	1.095	100		0.378103	1e-17		24		209		191		70.57				116415	114471	396089
TRUE	High	Master Protein	Q9D903	Probable rRNA-processing protein EBP2 OS=Mus musculus OX=10090 GN=Ebna1bp2 PE=2 SV=1	0	Mouse	14.439	8	1	8	1	306	34.7	10.08	26.45	1	RNA metabolism OR transcription;other metabolic processes;other biological processes	nucleus;other cell component		Pf05890	69072	ENSMUSG00000028729	Ebna1bp2	A2ACZ0; mmu:69072; Q3TKB5; Q9D903	Major pathway of rRNA processing in the nucleolus and cytosol		1	0		0.01	100		1e-17	1e-17						400				96.98
TRUE	High	Master Protein	Q9CS42	Ribose-phosphate pyrophosphokinase 2 OS=Mus musculus OX=10090 GN=Prps2 PE=1 SV=4	0.001	Mouse	6.961	10	2	2	2	318	34.8	6.61	6.25	2	other metabolic processes;other biological processes	cytosol;other cell component	kinase activity;other molecular function	Pf13793, Pf14572	110639	ENSMUSG00000025742	Prps2	mmu:110639; Q9CS42; Q9CZA9	5-Phosphoribose 1-diphosphate biosynthesis	Purine metabolism	2	0	100	0.15	1.458		0.681719	0.774696		0	161.22	32.7		217.9	149.4				104.1	79523.7
TRUE	High	Master Protein	Q6PDG5	SWI/SNF complex subunit SMARCC2 OS=Mus musculus OX=10090 GN=Smarcc2 PE=1 SV=2	0.001	Mouse	7.508	1	1	2	1	1213	132.5	5.59	7.67	1	cell organization and biogenesis;RNA metabolism OR transcription;other metabolic processes;developmental processes;other biological processes	nucleus;other cell component	other molecular function	Pf00249, Pf04433, Pf16495, Pf16496, Pf16498	68094	ENSMUSG00000025369	Smarcc2	mmu:68094; Q6P6P3; Q6PDG5	RUNX1 interacts with co-factors whose precise effect on RUNX1 targets is not known; RMTs methylate histone arginines		2	0
TRUE	High	Master Protein	P61222	ATP-binding cassette sub-family E member 1 OS=Mus musculus OX=10090 GN=Abce1 PE=1 SV=1	0.001	Mouse	6.207	9	2	2	2	599	67.3	8.34	7.36	2	cell organization and biogenesis;protein metabolism;other metabolic processes;transport;other biological processes	cytosol;mitochondrion;other cell component	enzyme regulator activity;translation activity;other molecular function	Pf00005, Pf00037, Pf04068	24015	ENSMUSG00000058355	Abce1	mmu:24015; O88793; P61222; Q13181; Q13864; Q96AL0; Q96B10; Q99K66	Interferon alpha/beta signaling; OAS antiviral response		2	0
TRUE	High	Master Protein	P60335	Poly(rC)-binding protein 1 OS=Mus musculus OX=10090 GN=Pcbp1 PE=1 SV=1	0	Mouse	30.017	22	5	22	3	356	37.5	7.09	65.09	5	RNA metabolism OR transcription;other metabolic processes;other biological processes	cytosol;nucleus;other cell component	nucleic acid binding activity;other molecular function	Pf00013	23983	ENSMUSG00000051695	Pcbp1	mmu:23983; P60335	mRNA Splicing - Major Pathway	mRNA processing	2	2	3.083	0.595	0.979		0.612021	0.636452	40.35	45.13	113.5	50.8	20.6	163.6	165	40.86	40.7	87.57	57.91	656512	221473	524385	232110
TRUE	High	Master Protein	P41105	60S ribosomal protein L28 OS=Mus musculus OX=10090 GN=Rpl28 PE=1 SV=2	0	Mouse	18.951	30	4	59	4	137	15.7	12.02	153.87	4	protein metabolism;other metabolic processes	cytosol;translational apparatus;other cell component	other molecular function	Pf01778	19943	ENSMUSG00000030432	Rpl28	mmu:19943; P41105	L13a-mediated translational silencing of Ceruloplasmin expression; SRP-dependent cotranslational protein targeting to membrane; Major pathway of rRNA processing in the nucleolus and cytosol; Formation of a pool of free 40S subunits; GTP hydrolysis and joining of the 60S ribosomal subunit; Nonsense Mediated Decay (NMD) independent of the Exon Junction Complex (EJC); Nonsense Mediated Decay (NMD) e…	Cytoplasmic ribosomal proteins	8	0	1.253	0.019	2.086		0.106273	0.332747	0	124.76	129.07	3.1	1	258	137.8	67.31		129.14	77.07	327088	151214	726656
TRUE	High	Master Protein	P01636	Ig kappa chain V-V region MOPC 149 OS=Mus musculus OX=10090 PE=1 SV=1	0	Mouse	15.287	35	3	18	3	108	12	7.28	53.07	3	other biological processes	non-structural extracellular;other cell component		Pf07686							0	0	1.663	0.407	1.779		0.783429	0.506199	106.2	35.23	95	77.4	32.5	161.2	128.9	67.88	112.82	89.32	47.51	745489	679638	2.3375e+06	327152
TRUE	High	Master Protein	Q8BG67	Protein EFR3 homolog A OS=Mus musculus OX=10090 GN=Efr3a PE=1 SV=1	0	Mouse	8.509	2	1	3	1	819	92.6	6.83	10.81	1	cell adhesion;other biological processes	plasma membrane;other membranes;cytosol	other molecular function		76740	ENSMUSG00000015002	Efr3a	mmu:76740; Q6ZQI4; Q8BG67; Q8BXQ7; Q8C0Q0; Q922I2			0	0		0.01	0.096		1e-17	9.49864e-07			41.29			35	365			37.94
TRUE	High	Master Protein	O54824	Pro-interleukin-16 OS=Mus musculus OX=10090 GN=Il16 PE=1 SV=3	0	Mouse	160.169	22	19	141	19	1322	141.3	7.78	469.41	19	signal transduction;other biological processes	non-structural extracellular;plasma membrane;other membranes;cytosol;nucleus;other cell component	signal transduction activity or receptor binding	Pf00595	16170	ENSMUSG00000001741	Il16	mmu:16170; O54824; O70236; Q3TEM4; Q5DTR5; Q8R0G5; Q9QZP6	Other interleukin signaling		1	0	0.503	0.131	0.96		0.674889	0.609572	0	89.69	93.4	0.4	3.3	204.7	191.6		102.65	76.28	53.79			104813
TRUE	Medium	Master Protein	Q9Z0H1	WD repeat-containing protein 46 OS=Mus musculus OX=10090 GN=Wdr46 PE=2 SV=1	0.021	Mouse	2.176	2	1	1	1	622	69	9.77	2.91	1	RNA metabolism OR transcription;other metabolic processes	nucleus;other cell component		Pf08149	57315	ENSMUSG00000024312	Wdr46	mmu:57315; Q9Z0H1	Major pathway of rRNA processing in the nucleolus and cytosol		1	0
TRUE	High	Master Protein	Q6R891	Neurabin-2 OS=Mus musculus OX=10090 GN=Ppp1r9b PE=1 SV=1	0	Mouse	134.232	38	20	104	20	817	89.5	4.92	342.23	20	cell organization and biogenesis;stress response;developmental processes;signal transduction;other biological processes	plasma membrane;other membranes;cytoskeleton;nucleus;other cell component	signal transduction activity or receptor binding;enzyme regulator activity;cytoskeletal activity;kinase activity;other molecular function	Pf00595, Pf17817	217124	ENSMUSG00000038976	Ppp1r9b	mmu:217124; Q6R891; Q8K0X7			0	0	0.52	0.086	0.963		0.49982	0.614396	33.81	101.05	85.15	0.6	10.5	193.1	195.7	27.15	25.8	62.51	49.11	60908.1	74013.9	108809	1.38787e+06
TRUE	High	Master Protein	Q9ERD7	Tubulin beta-3 chain OS=Mus musculus OX=10090 GN=Tubb3 PE=1 SV=1	0	Mouse	130.416	47	15	197	3	450	50.4	4.93	662.07	15	cell cycle OR cell proliferation;cell organization and biogenesis;developmental processes;signal transduction	cytoskeleton;other cell component	signal transduction activity or receptor binding;cytoskeletal activity;other molecular function	Pf00091, Pf03953	22152	ENSMUSG00000062380	Tubb3	mmu:22152; Q3UF42; Q5I036; Q9ERD7	Separation of Sister Chromatids; Resolution of Sister Chromatid Cohesion; The role of GTSE1 in G2/M progression after G2 checkpoint; Aggrephagy; COPI-mediated anterograde transport; RHO GTPases Activate Formins; Recycling pathway of L1; RHO GTPases activate IQGAPs; Recruitment of NuMA to mitotic centrosomes; EML4 and NUDC in mitotic spindle formation; MHC class II antigen presentation; COPI-depen…		22	0	1.225	0.932	0.575		0.434001	0.137046	35.67	23.69	66.27	97	77.8	114.8	110.4	9.2	29.25	35.98	50.61	3.72327e+07	2.59491e+07	3.2862e+07	34502944
TRUE	High	Master Protein	Q8K045	Serine/threonine-protein kinase N3 OS=Mus musculus OX=10090 GN=Pkn3 PE=1 SV=1	0.004	Mouse	3.56	1	1	3	1	878	97.8	8.79	7.68	1	protein metabolism;other metabolic processes;signal transduction;other biological processes	nucleus;other cell component	kinase activity;other molecular function	Pf00069, Pf00433, Pf02185	263803	ENSMUSG00000026785	Pkn3	mmu:263803; Q8K045	RHOA GTPase cycle; RHOB GTPase cycle; RHOC GTPase cycle; RHO GTPases activate PKNs		4	0	1.117	0.697	0.759		0.545569	0.338546	14.21	48.78	56.18	84.9	79.1	125.8	110.1	20.41	25.19	38.34	53.42	13708074	15443106	21059858	16480327
TRUE	Medium	Master Protein	Q99L27	GMP reductase 2 OS=Mus musculus OX=10090 GN=Gmpr2 PE=1 SV=2	0.041	Mouse	1.794	5	1	1	1	348	38	7.44	3.62	1	other metabolic processes;other biological processes	other cell component	other molecular function	Pf00478	105446	ENSMUSG00000002326	Gmpr2	mmu:105446; Q542X2; Q8R1T5; Q99L27	Purine salvage	Purine metabolism	2	0
TRUE	High	Master Protein	Q6IFZ6	Keratin, type II cytoskeletal 1b OS=Mus musculus OX=10090 GN=Krt77 PE=1 SV=1	0	Mouse	92.039	14	11	429	5	572	61.3	8.02	1453.63	11	cell organization and biogenesis;other biological processes	plasma membrane;cytoskeleton	bone, tooth or skin structural activity	Pf00038, Pf16208	406220	ENSMUSG00000067594	Krt77	mmu:406220; Q6IFZ6	Formation of the cornified envelope		2	3	1.242	0.717	0.796		0.534053	0.385949	79.42	85	93.83	105.7	67.2	127	100.1	64.9	32.24	50.17	71.46	2.52849e+08	5.55911e+08	2.33591e+08	1.51651e+08
TRUE	High	Master Protein	P63085	Mitogen-activated protein kinase 1 OS=Mus musculus OX=10090 GN=Mapk1 PE=1 SV=3	0.004	Mouse	3.849	8	2	3	2	358	41.2	6.98	6.98	2	cell cycle OR cell proliferation;protein metabolism;RNA metabolism OR transcription;other metabolic processes;stress response;transport;developmental processes;signal transduction;other biological processes	plasma membrane;other membranes;cytosol;cytoskeleton;mitochondrion;ER/Golgi;nucleus;other cytoplasmic organelle;other cell component	nucleic acid binding activity;kinase activity;other molecular function	Pf00069	26413	ENSMUSG00000063358	Mapk1	mmu:26413; P27703; P63085; Q3V1U6	Neutrophil degranulation; NCAM signaling for neurite out-growth; Regulation of actin dynamics for phagocytic cup formation; FCERI mediated MAPK activation; Regulation of HSF1-mediated heat shock response; PI5P, PP2A and IER3 Regulate PI3K/AKT Signaling; Downregulation of SMAD2/3:SMAD4 transcriptional activity; Senescence-Associated Secretory Phenotype (SASP); MAP2K and MAPK activation; Recycling …	IL-9 signaling pathway; EBV LMP1 signaling; Estrogen signaling; EPO receptor signaling; ErbB signaling pathway; IL-5 signaling pathway; MicroRNAs in cardiomyocyte hypertrophy; Mechanisms associated with pluripotency; Heart development; Alzheimer's disease; Chemokine signaling pathway; Spinal cord injury; Mapk cascade; Delta-Notch signaling pathway; Focal adhesion: PI3K-Akt-mTOR signaling pathway;…	73	0		0.01	1.687		1e-17	0.572661			110.68			251.2	148.8			116.28	24.5
TRUE	High	Master Protein	P01819	Ig heavy chain V region MOPC 141 OS=Mus musculus OX=10090 PE=4 SV=1	0	Mouse	13.625	8	1	26	1	144	15.7	8.43	69.38	1	cell organization and biogenesis;stress response;transport;signal transduction;other biological processes	non-structural extracellular;plasma membrane;other membranes	signal transduction activity or receptor binding;other molecular function	Pf07686							0	0	4.796	0.556	3.767		0.641489	0.0362615	101.78	135.16	112.51	39.7	14.7	252.7	92.9	156.2	50.33	142.37	44.49	540327	265695	1.25036e+07	231934
TRUE	High	Master Protein	P62267	40S ribosomal protein S23 OS=Mus musculus OX=10090 GN=Rps23 PE=1 SV=3	0	Mouse	48.546	43	6	101	6	143	15.8	10.49	357.91	6	cell organization and biogenesis;protein metabolism;other metabolic processes	cytosol;ER/Golgi;translational apparatus;other cell component	other molecular function	Pf00164	66475	ENSMUSG00000049517	Rps23	mmu:66475; P39028; P62267; Q542K7	L13a-mediated translational silencing of Ceruloplasmin expression; SRP-dependent cotranslational protein targeting to membrane; Major pathway of rRNA processing in the nucleolus and cytosol; Formation of a pool of free 40S subunits; GTP hydrolysis and joining of the 60S ribosomal subunit; Nonsense Mediated Decay (NMD) independent of the Exon Junction Complex (EJC); Nonsense Mediated Decay (NMD) e…	Cytoplasmic ribosomal proteins; mRNA processing	12	0	1.733	0.039	2.306		0.241918	0.24631	52.67	63.27	122.46	8.7	1.8	233.2	156.2	14.39	86.8	107.3	57.07	1.22269e+06	857861	934117	206384
TRUE	High	Master Protein	P05784	Keratin, type I cytoskeletal 18 OS=Mus musculus OX=10090 GN=Krt18 PE=1 SV=5	0	Mouse	485.491	76	32	832	29	423	47.5	5.33	2917.49	32	cell organization and biogenesis;signal transduction;other biological processes	non-structural extracellular;plasma membrane;other membranes;cytosol;cytoskeleton;nucleus;other cell component	other molecular function	Pf00038	16668	ENSMUSG00000023043	Krt18	mmu:16668; P05784; Q3TIX1; Q3TJH6; Q3TJW7; Q61766	Formation of the cornified envelope	EGFR1 signaling pathway	3	5	1.268	0.045	0.383		0.280942	0.0239183	49.85	145.55	86.66	48.1	37	87.8	227.1	15.86	5.31	50.76	13.03	2.55713e+08	1.62193e+08	1.99055e+08	1.52483e+08
TRUE	High	Master Protein	Q9CXW4	60S ribosomal protein L11 OS=Mus musculus OX=10090 GN=Rpl11 PE=1 SV=4	0	Mouse	22.21	20	3	51	3	178	20.2	9.6	163.44	3	cell organization and biogenesis;protein metabolism;RNA metabolism OR transcription;other metabolic processes;transport;other biological processes	cytosol;translational apparatus;nucleus;other cell component	signal transduction activity or receptor binding;enzyme regulator activity;nucleic acid binding activity;other molecular function	Pf00281, Pf00673	67025	ENSMUSG00000059291	Rpl11	mmu:67025; Q3TPE3; Q6ZWY0; Q9CXW4	L13a-mediated translational silencing of Ceruloplasmin expression; SRP-dependent cotranslational protein targeting to membrane; Major pathway of rRNA processing in the nucleolus and cytosol; Formation of a pool of free 40S subunits; GTP hydrolysis and joining of the 60S ribosomal subunit; Nonsense Mediated Decay (NMD) independent of the Exon Junction Complex (EJC); Nonsense Mediated Decay (NMD) e…	Cytoplasmic ribosomal proteins; mRNA processing	9	0	4.732	0.174	1.461		0.804411	0.771768	42.32	50.68	112.29	38	6.1	194.1	161.8	28.73	54.83	116.03	89.23	4.71076e+06	2.71345e+06	2.75983e+06	807774
TRUE	High	Master Protein	P07146	Anionic trypsin-2 OS=Mus musculus OX=10090 GN=Prss2 PE=1 SV=1	0	Mouse	7.798	8	1	14	1	246	26.2	4.63	43.72	1	protein metabolism;other metabolic processes;other biological processes	non-structural extracellular	other molecular function	Pf00089	22072	ENSMUSG00000057163	Prss2	mmu:22072; P07146	Neutrophil degranulation; Antimicrobial peptides; Collagen degradation; Alpha-defensins; Activation of Matrix Metalloproteinases		5	0	100	0.883	0.755		0.453834	0.333432		42.86	10.09	110.1		124.7	165.1	41.81		9.6		832334		1.55566e+06
TRUE	High	Master Protein	O35326	Serine/arginine-rich splicing factor 5 OS=Mus musculus OX=10090 GN=Srsf5 PE=1 SV=2	0	Mouse	19.116	17	4	12	3	269	30.9	11.56	37.32	4	RNA metabolism OR transcription;other metabolic processes;stress response;other biological processes	cytosol;nucleus	nucleic acid binding activity;other molecular function	Pf00076	20384	ENSMUSG00000021134	Srsf5	mmu:20384; O35326; Q640L9	Transport of Mature mRNA derived from an Intron-Containing Transcript; mRNA 3'-end processing; RNA Polymerase II Transcription Termination; mRNA Splicing - Major Pathway	mRNA processing	5	0	2.654	0.328	1.568		0.886643	0.670918	6.38	71.69	79.08	63.4	9.6	225.5	101.5	42.62		103.74	78.88	422625	870954	765741	107699
TRUE	High	Master Protein	Q64291	Keratin, type I cytoskeletal 12 OS=Mus musculus OX=10090 GN=Krt12 PE=1 SV=2	0	Mouse	9.515	3	2	12	1	487	52.4	4.82	27.59	2	developmental processes;other biological processes	cytoskeleton	other molecular function	Pf00038			Krt12	A2A514; A2RRZ0; Q64291	Formation of the cornified envelope		2	0	1	100	0.01		1e-17	1e-17	113.26			113.3	113.3		173.4	138.39	29.56		7.11	5.47269e+06	471672	283859	436764
TRUE	Medium	Master Protein	Q8BG36	Doublesex- and mab-3-related transcription factor 2 OS=Mus musculus OX=10090 GN=Dmrt2 PE=1 SV=1	0.05	Mouse	1.71	4	1	1	1	561	61.6	5.76	3.42	1	RNA metabolism OR transcription;developmental processes;other biological processes	nucleus	nucleic acid binding activity;other molecular function	Pf00751	226049	ENSMUSG00000048138	Dmrt2	mmu:226049; Q3USI4; Q3USI7; Q8BG36; Q8K185; Q9JJU0; Q9JJU3; Q9WVM0			0	0
TRUE	High	Master Protein	P23249	Putative helicase MOV-10 OS=Mus musculus OX=10090 GN=Mov10 PE=1 SV=2	0	Mouse	12.864	6	4	6	4	1004	113.5	9.01	17.39	4	stress response;other biological processes	cytosol;nucleus;other cell component	nucleic acid binding activity;other molecular function	Pf13086, Pf13087	17454	ENSMUSG00000002227	Mov10	mmu:17454; P23249; Q9DC64			0	0	100	100			1e-17					400				28.92				534409	442830	310793
TRUE	High	Master Protein	Q99J72	DNA dC->dU-editing enzyme APOBEC-3 OS=Mus musculus OX=10090 GN=Apobec3 PE=1 SV=3	0	Mouse	40.079	19	6	16	6	440	52.2	9.09	50.4	6	DNA metabolism;RNA metabolism OR transcription;other metabolic processes;stress response;other biological processes	nucleus;other cell component	nucleic acid binding activity;other molecular function	Pf18772, Pf18778	80287	ENSMUSG00000009585	Apobec3	H3BJL0; Q8C7L0; Q8C8V7; Q99J72	Formation of the Editosome		2	0	0.06	0.519	0.966		0.688893	0.617583	32.11	62.68	184.45	15.7	208.7	62.4	113.2	27.91	33.27	151.61		138461	116872	83182.6	1363721
TRUE	Medium	Master Protein	O88746	Target of Myb protein 1 OS=Mus musculus OX=10090 GN=Tom1 PE=1 SV=1	0.034	Mouse	1.892	3	1	1	1	492	54.3	4.94	2.71	1	cell organization and biogenesis;other metabolic processes;transport;signal transduction;other biological processes	other membranes;cytosol;other cytoplasmic organelle;other cell component	cytoskeletal activity;other molecular function	Pf00790, Pf03127	21968	ENSMUSG00000042870	Tom1	mmu:21968; O88746; Q3V4C6; Q9D120	Neutrophil degranulation		1	0
TRUE	High	Master Protein	Q9DBY8	Nuclear valosin-containing protein-like OS=Mus musculus OX=10090 GN=Nvl PE=1 SV=1	0	Mouse	37.743	14	7	18	7	855	94.4	6.35	55.12	7	RNA metabolism OR transcription;other metabolic processes;other biological processes	nucleus	other molecular function	Pf00004, Pf16725, Pf17862	67459	ENSMUSG00000026516	Nvl	mmu:67459; Q3USC4; Q8BW27; Q8K2B5; Q9DBY8			0	0		0.01	1.199		1e-17	0.930572			103.66			316.1	83.9			116.75	136.59
TRUE	High	Master Protein	P18531	Ig heavy chain V region 3-6 OS=Mus musculus OX=10090 GN=Ighv3-6 PE=1 SV=1	0	Mouse	18.501	19	2	46	2	116	13.1	8.78	160.97	2	cell organization and biogenesis;stress response;transport;signal transduction;other biological processes	non-structural extracellular;plasma membrane;other membranes	signal transduction activity or receptor binding;other molecular function	Pf07686		ENSMUSG00000076672	Ighv3-6	P18531	Immunoregulatory interactions between a Lymphoid and a non-Lymphoid cell; Initial triggering of complement; Classical antibody-mediated complement activation; Cell surface interactions at the vascular wall; FCGR activation; Regulation of actin dynamics for phagocytic cup formation; Role of phospholipids in phagocytosis; Scavenging of heme from plasma; Role of LAT2/NTAL/LAB on calcium mobilization…		16	0	1.361	0.631	1.889		0.587019	0.435877	90.51	121.5	125.18	102.9	48.8	161.9	86.4	44.87	67.79	83.67	73.14	1.98404e+06	3779496	5.51206e+06	1.65826e+06
TRUE	High	Master Protein	P01867	Ig gamma-2B chain C region OS=Mus musculus OX=10090 GN=Igh-3 PE=1 SV=3	0	Mouse	155.524	50	13	450	13	404	44.2	6.52	1538.94	13	cell organization and biogenesis;stress response;transport;signal transduction;other biological processes	non-structural extracellular;plasma membrane;other membranes;other cell component	signal transduction activity or receptor binding;other molecular function	Pf07654			Ighg2b	P01866; P01867	Initial triggering of complement; Classical antibody-mediated complement activation; FCGR activation; Regulation of actin dynamics for phagocytic cup formation; Role of phospholipids in phagocytosis; Regulation of Complement cascade		6	0	1.385	0.413	1.331		0.777011	0.910365	138.52	133.37	139.23	52.4	64.4	158.7	124.5	163.84	157.92	161.19	147.87	1.05069e+07	8.02579e+06	5.4995e+08	1.21989e+07
TRUE	High	Master Protein	P63276	40S ribosomal protein S17 OS=Mus musculus OX=10090 GN=Rps17 PE=1 SV=2	0	Mouse	60.845	49	5	66	5	135	15.5	9.85	233.25	5	protein metabolism;RNA metabolism OR transcription;other metabolic processes;other biological processes	cytosol;translational apparatus;other cell component	other molecular function	Pf00833	20068	ENSMUSG00000061787	Rps17	mmu:20068; P06584; P63276	L13a-mediated translational silencing of Ceruloplasmin expression; SRP-dependent cotranslational protein targeting to membrane; Major pathway of rRNA processing in the nucleolus and cytosol; Formation of a pool of free 40S subunits; GTP hydrolysis and joining of the 60S ribosomal subunit; Nonsense Mediated Decay (NMD) independent of the Exon Junction Complex (EJC); Nonsense Mediated Decay (NMD) e…	Cytoplasmic ribosomal proteins	11	0	0.938	0.105	1.741		0.577923	0.533002	0	124.04	119.54	24.9	3.5	206.1	165.5	9.26		121.47	102.45	922991	868849	900526	122942
TRUE	High	Master Protein	P48722	Heat shock 70 kDa protein 4L OS=Mus musculus OX=10090 GN=Hspa4l PE=1 SV=2	0.001	Mouse	6.152	4	2	3	2	838	94.3	5.74	8.78	2	stress response;other biological processes	cytosol;nucleus;other cell component	other molecular function	Pf00012	18415	ENSMUSG00000025757	Hspa4l	mmu:18415; P48722; P97854; Q3TQN2; Q3UNG4; Q8BQD0; Q8CC45; Q91X29	Regulation of HSF1-mediated heat shock response		1	0	100	1.689	100		0.227826	1e-17		2.43		251.3		148.7		2.32				252576		248377
TRUE	High	Master Protein	P70696	Histone H2B type 1-A OS=Mus musculus OX=10090 GN=H2bc1 PE=1 SV=3	0	Mouse	19.503	39	5	64	1	127	14.2	10.29	139.62	5	cell organization and biogenesis;protein metabolism;other metabolic processes;stress response;other biological processes	plasma membrane;other membranes;nucleus;other cell component	nucleic acid binding activity;other molecular function	Pf00125	319177	ENSMUSG00000050799	H2bc1	mmu:319177; P70696; Q5NCL9	E3 ubiquitin ligases ubiquitinate target proteins; Recruitment and ATM-mediated phosphorylation of repair and signaling proteins at DNA double strand breaks; Deposition of new CENPA-containing nucleosomes at the centromere; HATs acetylate histones; RUNX1 regulates genes involved in megakaryocyte differentiation and platelet function; Estrogen-dependent gene expression; PRC2 methylates histones an…		11	0
TRUE	High	Master Protein	P23198	Chromobox protein homolog 3 OS=Mus musculus OX=10090 GN=Cbx3 PE=1 SV=2	0	Mouse	26.481	30	5	16	5	183	20.8	5.22	50.07	5	cell organization and biogenesis;stress response;other biological processes	cytoskeleton;nucleus;other cell component	nucleic acid binding activity;other molecular function	Pf00385, Pf01393			Cbx3	P23198; Q921C4	Transcriptional Regulation by E2F6		1	0	0.443	0.067	1.552		0.403556	0.685417	0	73.77	80.34	3.8	8.7	236	151.5	43.27	46.4	76.87	26.14		33829.6	78489.1	87316.8
TRUE	Medium	Master Protein	Q61098	Interleukin-18 receptor 1 OS=Mus musculus OX=10090 GN=Il18r1 PE=1 SV=1	0.03	Mouse	1.994	4	1	1	1	537	61.6	7.77	2.72	1	stress response;signal transduction;other biological processes	plasma membrane;other membranes	other molecular function	Pf01582, Pf18452	16182	ENSMUSG00000026070	Il18r1	mmu:16182; Q61098			0	0	0.028	0.081	0.246		0.451676	0.00193139	17.14	28.47	44.11	4.3	150.8	52.7	192.3		12.45	26.67	42.28	53899.3			1.5895e+06
TRUE	High	Master Protein	P62082	40S ribosomal protein S7 OS=Mus musculus OX=10090 GN=Rps7 PE=2 SV=1	0	Mouse	22.171	43	5	18	5	194	22.1	10.1	52.69	5	protein metabolism;RNA metabolism OR transcription;other metabolic processes;developmental processes;other biological processes	cytosol;cytoskeleton;translational apparatus;nucleus;other cell component	enzyme regulator activity;nucleic acid binding activity;other molecular function	Pf01251	20115	ENSMUSG00000061477	Rps7	mmu:20115; P23821; P24818; P62082	L13a-mediated translational silencing of Ceruloplasmin expression; SRP-dependent cotranslational protein targeting to membrane; Major pathway of rRNA processing in the nucleolus and cytosol; Formation of a pool of free 40S subunits; GTP hydrolysis and joining of the 60S ribosomal subunit; Nonsense Mediated Decay (NMD) independent of the Exon Junction Complex (EJC); Nonsense Mediated Decay (NMD) e…	Cytoplasmic ribosomal proteins; mRNA processing	12	0	0.756	0.515	0.745		0.675681	0.320893	82.3	84.95	134.44	71.4	26.5	112.5	189.6	28.4	115.02	127.87	43.64	636169	614822	1.10162e+06	261381
TRUE	High	Master Protein	P01674	Ig kappa chain V-III region PC 2154 OS=Mus musculus OX=10090 PE=1 SV=1	0	Mouse	10.036	11	1	5	1	108	11.7	6.27	13.35	1	other biological processes	non-structural extracellular;other cell component		Pf07686							0	0	1.542	0.924	100		0.437224	1e-17	0	20.9	144.51	192.2	16.6	186.9	4.3	6.61		49.67	115.53	37341024	34505196	4.27461e+07
TRUE	High	Master Protein	P97351	40S ribosomal protein S3a OS=Mus musculus OX=10090 GN=Rps3a PE=1 SV=3	0	Mouse	85.942	46	12	155	12	264	29.9	9.73	462.37	12	protein metabolism;other metabolic processes;other biological processes	cytosol;ER/Golgi;translational apparatus;nucleus;other cell component	nucleic acid binding activity;other molecular function	Pf01015	20091	ENSMUSG00000028081	Rps3a	mmu:20091; P97351	L13a-mediated translational silencing of Ceruloplasmin expression; SRP-dependent cotranslational protein targeting to membrane; Major pathway of rRNA processing in the nucleolus and cytosol; Formation of a pool of free 40S subunits; GTP hydrolysis and joining of the 60S ribosomal subunit; Nonsense Mediated Decay (NMD) independent of the Exon Junction Complex (EJC); Nonsense Mediated Decay (NMD) e…	Cytoplasmic ribosomal proteins	11	0	5.479	0.106	1.788		0.580662	0.499622	114.31	60.61	102.38	24.9	3.1	228.7	143.3	19.95	35.15	110.85	74.61	1.09978e+07	7.14398e+06	7.56929e+06	1.44005e+06
TRUE	High	Master Protein	Q9CZU3	Exosome RNA helicase MTR4 OS=Mus musculus OX=10090 GN=Mtrex PE=1 SV=1	0	Mouse	30.653	14	8	25	8	1040	117.6	6.4	58.83	8	RNA metabolism OR transcription;other metabolic processes;stress response	nucleus;other cell component	nucleic acid binding activity;other molecular function	Pf00270, Pf00271, Pf08148, Pf13234	72198	ENSMUSG00000016018	Mtrex	mmu:72198; Q9CZU3	Major pathway of rRNA processing in the nucleolus and cytosol		1	0	100	0.544	3.207		0.651061	0.0737991		119.21	135.37	141.3		191.6	67.1	62.74		136.51	39.27	599413	505134	124718
TRUE	High	Master Protein	P01756	Ig heavy chain V region MOPC 104E OS=Mus musculus OX=10090 PE=1 SV=1	0	Mouse	50.278	44	3	76	1	117	13	7.11	262.27	3	cell organization and biogenesis;stress response;transport;signal transduction;other biological processes	non-structural extracellular;plasma membrane;other membranes	signal transduction activity or receptor binding;other molecular function	Pf07686							0	0	2.618	0.446	1.115		0.754297	0.821974	0	0	0	71	27.1	159.2	142.7						183341
TRUE	Medium	Master Protein	Q9DCH6	AN1-type zinc finger protein 6 OS=Mus musculus OX=10090 GN=Zfand6 PE=1 SV=1	0.041	Mouse	1.839	13	1	8	1	223	24	6.51	28.96	1	cell organization and biogenesis;transport;other biological processes	other cell component	nucleic acid binding activity;other molecular function	Pf01428, Pf01754	65098	ENSMUSG00000030629	Zfand6	mmu:65098; Q9DCH6; Q9ER79	Peroxisomal protein import		1	0	1.057	1.045	0.723		0.394121	0.294056	49.73	27.65	57.87	84.4	84.1	97.2	134.3	23.35	45.44	14.25	64.67	5.19621e+06	3.00097e+06	3.50901e+06	4.63684e+06
TRUE	High	Master Protein	P11679	Keratin, type II cytoskeletal 8 OS=Mus musculus OX=10090 GN=Krt8 PE=1 SV=4	0	Mouse	435.805	76	38	798	31	490	54.5	5.82	2701.99	38	cell organization and biogenesis;stress response;developmental processes;signal transduction;other biological processes	plasma membrane;other membranes;cytoskeleton;nucleus;other cell component	bone, tooth or skin structural activity;other molecular function	Pf00038, Pf16208	16691	ENSMUSG00000049382	Krt8	mmu:16691; P11679; Q3KQK5; Q3TGI1; Q3TJE1; Q3TKY7; Q61463; Q61518; Q61519	Formation of the cornified envelope	Primary focal segmental glomerulosclerosis (FSGS); EGFR1 signaling pathway	4	9	1.228	0.18	0.422		0.822468	0.038045	80.66	146.26	92.01	17.1	23.6	100.1	259.2	47.1	63.23	54.7	61.72	9.70453e+07	3.29663e+07	5.40295e+07	8.27861e+07
TRUE	High	Master Protein	P01655	Ig kappa chain V-III region PC 7132 OS=Mus musculus OX=10090 PE=1 SV=1	0	Mouse	74.274	80	4	62	3	112	12	5.34	238.63	4	other biological processes	non-structural extracellular;other cell component		Pf07686							0	1	1.3	0.552	1.427		0.644965	0.806077	101.78	129.47	113.52	99.5	117.7	85.9	97	123.16	107.46	136.45	63.51	5.16993e+06	1.04248e+06	2.65337e+07	5.77004e+06
TRUE	High	Master Protein	Q3UZ39	Leucine-rich repeat flightless-interacting protein 1 OS=Mus musculus OX=10090 GN=Lrrfip1 PE=1 SV=2	0	Mouse	39.988	15	6	28	5	729	79.2	4.82	98.85	6	RNA metabolism OR transcription;other biological processes	plasma membrane;other membranes;cytosol;nucleus	nucleic acid binding activity;other molecular function	Pf09738	16978	ENSMUSG00000026305	Lrrfip1	mmu:16978; O70323; Q3TS94; Q3UZ39			0	0		0.01	100		1e-17	1e-17						400
TRUE	High	Master Protein	A0A0A6YY25	BTB/POZ domain-containing protein 18 OS=Mus musculus OX=10090 GN=Btbd18 PE=1 SV=1	0.007	Mouse	3.215	2	1	2	1	723	79.4	4.97	5.45	1	cell cycle OR cell proliferation;cell organization and biogenesis;RNA metabolism OR transcription;other metabolic processes;other biological processes	nucleus		Pf00651	100270744	ENSMUSG00000086598	Btbd18	A0A0A6YY25; mmu:100270744			0	0	0.609	0.404	0.87		0.786652	0.484977	43.09	66.2	141.14	43.7	71.8	132.3	152.2	30.92		51.33	134.11	342572	153605	244447	372781
TRUE	High	Master Protein	P01942	Hemoglobin subunit alpha OS=Mus musculus OX=10090 GN=Hba PE=1 SV=2	0	Mouse	44.385	56	5	67	5	142	15.1	8.22	216.02	5	other metabolic processes;transport;developmental processes;other biological processes	non-structural extracellular;cytosol;translational apparatus;other cell component	signal transduction activity or receptor binding;other molecular function	Pf00042			Hba	P01942	Scavenging of heme from plasma; Erythrocytes take up carbon dioxide and release oxygen; Erythrocytes take up oxygen and release carbon dioxide; Cytoprotection by HMOX1; Heme signaling		5	0	0.338	0.046	1.08		0.285597	0.774453	102.17	67.07	33.36	1.9	16.2	190.7	191.2	131.8	52.47	7.98	38.4	3.41973e+06	198490	416915	2.25011e+06
TRUE	High	Master Protein	P50752	Troponin T, cardiac muscle OS=Mus musculus OX=10090 GN=Tnnt2 PE=1 SV=2	0.001	Mouse	4.551	5	1	1	1	301	35.8	5.01	2.59	1	cell organization and biogenesis;developmental processes;other biological processes	cytosol;cytoskeleton	cytoskeletal activity;other molecular function	Pf00992	21956	ENSMUSG00000026414	Tnnt2	mmu:21956; P50752; Q64360; Q64377	Striated Muscle Contraction		1	0
TRUE	High	Master Protein	Q9JKK8	Serine/threonine-protein kinase ATR OS=Mus musculus OX=10090 GN=Atr PE=1 SV=2	0	Mouse	8.398	1	2	2	2	2635	300	7.53	7.27	2	cell organization and biogenesis;protein metabolism;DNA metabolism;other metabolic processes;stress response;developmental processes;signal transduction;other biological processes	ER/Golgi;nucleus;other cell component	nucleic acid binding activity;kinase activity;other molecular function	Pf00454, Pf02259, Pf02260, Pf08064			Atr	Q3TBS8; Q3TNX3; Q3TZM6; Q3UT26; Q3V1V6; Q571L3; Q9JKK8	Fanconi Anemia Pathway; Regulation of TP53 Activity through Phosphorylation; Processing of DNA double-strand break ends; G2/M DNA damage checkpoint; HDR through Single Strand Annealing (SSA); Activation of ATR in response to replication stress		6	0	100	2.614	100		0.134242	1e-17		0		289.3		110.7								61510.2
TRUE	High	Master Protein	P35123	Ubiquitin carboxyl-terminal hydrolase 4 OS=Mus musculus OX=10090 GN=Usp4 PE=1 SV=3	0	Mouse	881.128	74	54	1176	52	962	108.3	5.64	4389.68	54	cell organization and biogenesis;protein metabolism;RNA metabolism OR transcription;other metabolic processes;other biological processes	plasma membrane;other membranes;cytosol;nucleus;other cell component	signal transduction activity or receptor binding;other molecular function	Pf00443, Pf06337, Pf14836	22258	ENSMUSG00000032612	Usp4	mmu:22258; O54704; P35123; Q8BTL9	Ub-specific processing proteases; Regulation of TNFR1 signaling; TNFR1-induced NFkappaB signaling pathway; TNFR1-induced proapoptotic signaling		4	2	23.764	4.857	9.581		0.0728957	0.000107674	146.78	57.89	143.26	337.8	0.8	59.7	1.7	16.56	38.16	20.86	23.44	8.53475e+08	5.07219e+08	7.18147e+08	1.57238e+06
TRUE	Medium	Master Protein	Q99LL5	Periodic tryptophan protein 1 homolog OS=Mus musculus OX=10090 GN=Pwp1 PE=1 SV=1	0.011	Mouse	2.755	3	1	1	1	501	55.6	4.82	3.1	1	protein metabolism;RNA metabolism OR transcription;other metabolic processes;other biological processes	ER/Golgi;nucleus;other cell component	other molecular function	Pf00400	103136	ENSMUSG00000001785	Pwp1	mmu:103136; Q99LL5; Q9D6T6			0	0
TRUE	High	Master Protein	O89053	Coronin-1A OS=Mus musculus OX=10090 GN=Coro1a PE=1 SV=5	0	Mouse	81.296	37	11	103	11	461	51	6.48	341.18	11	cell adhesion;cell cycle OR cell proliferation;cell organization and biogenesis;stress response;transport;signal transduction;other biological processes	plasma membrane;other membranes;cytosol;cytoskeleton;other cytoplasmic organelle;other cell component	cytoskeletal activity;other molecular function	Pf00400, Pf08953, Pf08954, Pf16300	12721	ENSMUSG00000030707	Coro1a	mmu:12721; O89053; Q7TMU0; Q9R1Y8; Q9R288			0	0	100	0.211	1.293		0.899175	0.954141		50.22	95.53	4.3		233.3	162.3	7.73		66.25	56.08		315682	348916
TRUE	Medium	Master Protein	Q923A2	Protein Spindly OS=Mus musculus OX=10090 GN=Spdl1 PE=1 SV=2	0.016	Mouse	2.366	4	1	1	1	608	70.2	6	3.04	1	cell cycle OR cell proliferation;cell organization and biogenesis;signal transduction;other biological processes	cytoskeleton;nucleus;other cell component	other molecular function		70385	ENSMUSG00000069910	Spdl1	mmu:70385; Q5DY45; Q923A2	Separation of Sister Chromatids; Resolution of Sister Chromatid Cohesion; RHO GTPases Activate Formins; Amplification of signal from unattached kinetochores via a MAD2 inhibitory signal; EML4 and NUDC in mitotic spindle formation		6	0
TRUE	High	Master Protein	P12242	Mitochondrial brown fat uncoupling protein 1 OS=Mus musculus OX=10090 GN=Ucp1 PE=1 SV=2	0	Mouse	45.694	30	7	37	7	307	33.2	9.14	111.22	7	other metabolic processes;stress response;transport;other biological processes	other membranes;mitochondrion	transporter activity;other molecular function	Pf00153	22227	ENSMUSG00000031710	Ucp1	mmu:22227; P12242	The fatty acid cycling model; The proton buffering model	PPAR signaling pathway; Electron transport chain; Adipogenesis genes	5	0	0.036	0.075	1.118		0.445764	0.825266	24.47	115.25	109.89	1.2	31.7	157	210	9.68	19.7	60.06	38.43	65844.3	64439.3	79625.5	2.10301e+06
TRUE	High	Master Protein	Q9Z2T6	Keratin, type II cuticular Hb5 OS=Mus musculus OX=10090 GN=Krt85 PE=1 SV=2	0	Mouse	79.866	25	16	124	8	507	55.7	6.42	399.15	16	cell organization and biogenesis;other biological processes	cytoskeleton	bone, tooth or skin structural activity	Pf00038, Pf16208	53622	ENSMUSG00000116336	Krt85	mmu:53622; Q8CE83; Q9D7M4; Q9Z2T6			0	8	5.211	1.151	2.049		0.362191	0.350055	141.67	124.72	65.74	140.3	111.5	119.9	28.3	171.45	73.09	72.51	51	1.4928e+08	300729	661838	712849
TRUE	High	Master Protein	P01749	Ig heavy chain V region 3 OS=Mus musculus OX=10090 GN=Ighv1-61 PE=1 SV=1	0	Mouse	22.109	33	2	7	2	117	13	7.87	29.98	2	cell organization and biogenesis;stress response;transport;signal transduction;other biological processes	non-structural extracellular;plasma membrane;other membranes	signal transduction activity or receptor binding;other molecular function	Pf07686		ENSMUSG00000094087	Ighv1-61	P01749	Immunoregulatory interactions between a Lymphoid and a non-Lymphoid cell; Initial triggering of complement; Classical antibody-mediated complement activation; Cell surface interactions at the vascular wall; FCGR activation; Regulation of actin dynamics for phagocytic cup formation; Role of phospholipids in phagocytosis; Scavenging of heme from plasma; Role of LAT2/NTAL/LAB on calcium mobilization…		16	0	100	0.764	100		0.528697	1e-17		114.57		106.2		293.8		148.31		109.66		85578.9	39917.6	1.2819e+06
TRUE	High	Master Protein	Q8C147	Dedicator of cytokinesis protein 8 OS=Mus musculus OX=10090 GN=Dock8 PE=1 SV=4	0	Mouse	314.835	32	49	255	48	2100	238.8	6.96	756.46	49	cell cycle OR cell proliferation;signal transduction;other biological processes	plasma membrane;other membranes;other cell component	enzyme regulator activity	Pf06920, Pf11878, Pf14429, Pf20421, Pf20422	76088	ENSMUSG00000052085	Dock8	mmu:76088; Q6KAM7; Q6PIS0; Q7TMQ5; Q8C147; Q8CAP6; Q8K105; Q9DBQ2	CDC42 GTPase cycle; RAC1 GTPase cycle; Factors involved in megakaryocyte development and platelet production; RHOJ GTPase cycle		4	1	1.292	0.161	0.896		0.767637	0.520685	49.25	92.59	104.23	0.5	0.5	225.9	173.1	38.66	77.11	74.94	78.77	129818	84783.5	216504	348945
TRUE	High	Master Protein	O54887	Testis-specific serine kinase substrate OS=Mus musculus OX=10090 GN=Tsks PE=1 SV=4	0	Mouse	36.387	23	9	20	9	585	63.5	6.49	60.43	9		cytoskeleton;other cell component	other molecular function	Pf15358	22116	ENSMUSG00000059891	Tsks	E9QJS9; mmu:22116; O54887			0	0	0.416	1.398	100		0.302818	1e-17	96.19	85.1		112	235.1	52.9		67.65	35.23	20.41		580604	527923	1.81158e+06	1.83369e+06
TRUE	High	Master Protein	P01746	Ig heavy chain V region 93G7 OS=Mus musculus OX=10090 PE=2 SV=1	0	Mouse	14.283	17	2	44	2	140	15.5	8.4	131.7	2	cell organization and biogenesis;stress response;transport;signal transduction;other biological processes	non-structural extracellular;plasma membrane;other membranes	signal transduction activity or receptor binding;other molecular function	Pf07686							0	0	1.469	0.552	1.861		0.644289	0.452466	67	110.18	145.63	81.1	59.4	171	88.5	88.46	67.97	117.59	90.17	7.81915e+06	5.08385e+06	29264706	5.40443e+06
TRUE	High	Master Protein	Q8CD15	Ribosomal oxygenase 2 OS=Mus musculus OX=10090 GN=Riox2 PE=1 SV=2	0.001	Mouse	4.823	5	2	2	2	465	53.5	6.38	4.72	2	cell cycle OR cell proliferation;protein metabolism;RNA metabolism OR transcription;other metabolic processes;other biological processes	cytosol;nucleus;other cell component	other molecular function	Pf08007, Pf20514	67014	ENSMUSG00000022724	Riox2	mmu:67014; Q8CD15; Q8QZX1; Q9CQ03	HDMs demethylate histones		1	0
TRUE	Medium	Master Protein	Q99M87	DnaJ homolog subfamily A member 3, mitochondrial OS=Mus musculus OX=10090 GN=Dnaja3 PE=1 SV=1	0.011	Mouse	2.857	5	1	1	1	480	52.4	9.22	3.38	1	cell organization and biogenesis;DNA metabolism;other metabolic processes;stress response;signal transduction;other biological processes	plasma membrane;other membranes;cytosol;cytoskeleton;mitochondrion;nucleus;other cell component	signal transduction activity or receptor binding;enzyme regulator activity;other molecular function	Pf00226, Pf00684, Pf01556	83945	ENSMUSG00000004069	Dnaja3	mmu:83945; Q8BSM0; Q99L09; Q99M87; Q99P71; Q99P76; Q9CT11; Q9DBJ7; Q9DC44			0	0
TRUE	High	Master Protein	P01845	Ig lambda-3 chain C region OS=Mus musculus OX=10090 GN=Iglc3 PE=1 SV=1	0	Mouse	86.853	83	6	137	2	104	11.4	5.33	453.43	6	cell organization and biogenesis;stress response;transport;signal transduction;other biological processes	non-structural extracellular;plasma membrane;other membranes	signal transduction activity or receptor binding;other molecular function	Pf07654			Iglc3	P01845	Immunoregulatory interactions between a Lymphoid and a non-Lymphoid cell; Initial triggering of complement; Classical antibody-mediated complement activation; Cell surface interactions at the vascular wall; FCGR activation; Regulation of actin dynamics for phagocytic cup formation; Role of phospholipids in phagocytosis; Scavenging of heme from plasma; Role of LAT2/NTAL/LAB on calcium mobilization…		16	7	1.264	0.408	1.592		0.782991	0.649923	60.69	62.83	102.95	67.4	53.2	166.4	113	22.72	24.05	45	75.31	5.34165e+06	4.46998e+06	7.94564e+06	4.33198e+06
TRUE	High	Master Protein	Q6A068	Cell division cycle 5-like protein OS=Mus musculus OX=10090 GN=Cdc5l PE=1 SV=2	0	Mouse	16.346	8	4	10	4	802	92.1	8.02	27.97	4	cell cycle OR cell proliferation;DNA metabolism;RNA metabolism OR transcription;other metabolic processes;stress response;signal transduction;other biological processes	nucleus;other cell component	nucleic acid binding activity;other molecular function	Pf11831, Pf13921	71702	ENSMUSG00000023932	Cdc5l	mmu:71702; Q6A068; Q8K1J9	mRNA Splicing - Major Pathway		1	0	100	0.24	1.295		0.950358	0.952383		51.96	110.09	19.1		152.6	228.3			123.69	116.7		67345.7
TRUE	High	Master Protein	O35638	Cohesin subunit SA-2 OS=Mus musculus OX=10090 GN=Stag2 PE=1 SV=3	0	Mouse	18.407	7	5	12	5	1231	141.2	5.43	38.36	5	cell cycle OR cell proliferation;cell organization and biogenesis;other biological processes	cytoskeleton;nucleus;other cell component	other molecular function	Pf08514	20843	ENSMUSG00000025862	Stag2	A2AFF5; mmu:20843; O35638; Q6NZN7	SUMOylation of DNA damage response and repair proteins; Separation of Sister Chromatids; Resolution of Sister Chromatid Cohesion; Establishment of Sister Chromatid Cohesion; Cohesin Loading onto Chromatin		5	0	0.312	0.261	1.158		0.959488	0.878065	48.79	105.31	63.6	50.9	158.7	115.1	75.4	64.38	65.59	92.5	98.63	279517		106331	831773
TRUE	High	Master Protein	P54823	Probable ATP-dependent RNA helicase DDX6 OS=Mus musculus OX=10090 GN=Ddx6 PE=1 SV=1	0.004	Mouse	3.804	2	1	1	1	483	54.2	8.66	2.84	1	cell organization and biogenesis;developmental processes;other biological processes	cytosol;cytoskeleton;mitochondrion;nucleus;other cell component	nucleic acid binding activity;other molecular function	Pf00270, Pf00271	13209	ENSMUSG00000032097	Ddx6	mmu:13209; O54979; P54823; Q3UFI3; Q8BW68	mRNA decay by 5' to 3' exoribonuclease	mRNA processing	2	0
TRUE	High	Master Protein	Q02566	Myosin-6 OS=Mus musculus OX=10090 GN=Myh6 PE=1 SV=2	0	Mouse	34.031	5	7	35	1	1938	223.4	5.73	95.72	7	cell organization and biogenesis;other metabolic processes;stress response;developmental processes;other biological processes	cytoskeleton;mitochondrion;other cell component	cytoskeletal activity;other molecular function	Pf00063, Pf01576, Pf02736	17888	ENSMUSG00000040752	Myh6	mmu:17888; Q02566; Q64258; Q64738	Striated Muscle Contraction		1	0
TRUE	High	Master Protein	P19253	60S ribosomal protein L13a OS=Mus musculus OX=10090 GN=Rpl13a PE=1 SV=4	0	Mouse	27.335	27	5	43	5	203	23.4	11.02	116.06	5	protein metabolism;other metabolic processes;stress response;developmental processes;other biological processes	cytosol;translational apparatus;other cell component	nucleic acid binding activity;other molecular function	Pf00572	22121	ENSMUSG00000074129	Rpl13a	mmu:22121; P19253	L13a-mediated translational silencing of Ceruloplasmin expression; SRP-dependent cotranslational protein targeting to membrane; Major pathway of rRNA processing in the nucleolus and cytosol; Formation of a pool of free 40S subunits; GTP hydrolysis and joining of the 60S ribosomal subunit; Nonsense Mediated Decay (NMD) independent of the Exon Junction Complex (EJC); Nonsense Mediated Decay (NMD) e…	Cytoplasmic ribosomal proteins	8	0	100	0.03	2.266		0.183779	0.260054		107.24	119.53	7.3		286.4	106.3	38.64		142.43	97.58	726902	434857	326270
TRUE	Medium	Master Protein	O09061	Proteasome subunit beta type-1 OS=Mus musculus OX=10090 GN=Psmb1 PE=1 SV=1	0.027	Mouse	2.048	8	1	2	1	240	26.4	7.81	5.65	1	protein metabolism;other metabolic processes	cytosol;nucleus;other cell component		Pf00227	19170	ENSMUSG00000014769	Psmb1	mmu:19170; O09061; Q62038; Q62039	Neutrophil degranulation; Downstream TCR signaling; FCERI mediated NF-kB activation; Neddylation; Asymmetric localization of PCP proteins; Degradation of AXIN; Hedgehog 'on' state; Ub-specific processing proteases; Regulation of RUNX3 expression and activity; Antigen processing: Ubiquitination & Proteasome degradation; Autodegradation of Cdh1 by Cdh1:APC/C; APC/C:Cdc20 mediated degradation of Sec…	Proteasome degradation	50	0
TRUE	High	Master Protein	O55143	Sarcoplasmic/endoplasmic reticulum calcium ATPase 2 OS=Mus musculus OX=10090 GN=Atp2a2 PE=1 SV=2	0.001	Mouse	4.54	1	1	2	1	1044	114.8	5.34	4.79	1	cell organization and biogenesis;other metabolic processes;stress response;transport;signal transduction;other biological processes	plasma membrane;other membranes;cytosol;ER/Golgi;other cell component	signal transduction activity or receptor binding;transporter activity;other molecular function	Pf00122, Pf00689, Pf00690, Pf08282, Pf13246	11938	ENSMUSG00000029467	Atp2a2	mmu:11938; O55143; Q9R2A9; Q9WUT5	Ion homeostasis; Ion transport by P-type ATPases; Reduction of cytosolic Ca++ levels	Alzheimer's disease; Myometrial relaxation and contraction pathways; Calcium regulation in cardiac cells	6	0
TRUE	Medium	Master Protein	A2RTL5	Arginine/serine-rich coiled-coil protein 2 OS=Mus musculus OX=10090 GN=Rsrc2 PE=2 SV=1	0.011	Mouse	2.642	3	1	2	1	376	43.9	11.46	6.39	1				Pf15477	208606	ENSMUSG00000029422	Rsrc2	A2RTL5; mmu:208606		mRNA processing	1	0	1.904	100			1e-17		22.04			262.2	137.8			71.69				366377	257050	1.07204e+06	181571
TRUE	Medium	Master Protein	Q69ZK7	Protein FAM214A OS=Mus musculus OX=10090 GN=Fam214a PE=2 SV=3	0.013	Mouse	2.561	1	1	1	1	1075	119.2	7.74	3.01	1				Pf13889, Pf13915	235493	ENSMUSG00000034858	Fam214a	E9PX00; mmu:235493; Q69ZK7; Q8K0I6; Q8K266			0	0
TRUE	High	Master Protein	O08709	Peroxiredoxin-6 OS=Mus musculus OX=10090 GN=Prdx6 PE=1 SV=3	0.001	Mouse	6.36	6	1	3	1	224	24.9	6.01	9.42	1	cell organization and biogenesis;other metabolic processes;stress response;other biological processes	cytosol;nucleus;other cytoplasmic organelle;other cell component	other molecular function	Pf00578, Pf10417	11758		Prdx6	mmu:11758; O08709; Q91WT2; Q9QWP4; Q9QWW0	Neutrophil degranulation; Detoxification of Reactive Oxygen Species		2	0
TRUE	High	Master Protein	Q9Z0N1	Eukaryotic translation initiation factor 2 subunit 3, X-linked OS=Mus musculus OX=10090 GN=Eif2s3x PE=1 SV=2	0	Mouse	11.778	9	2	5	2	472	51	8.4	18.36	2	cell organization and biogenesis;protein metabolism;other metabolic processes;other biological processes	other cell component	nucleic acid binding activity;other molecular function	Pf00009, Pf03144, Pf09173	26905	ENSMUSG00000035150	Eif2s3x	mmu:26905; Q9Z0N1	ABC-family proteins mediated transport; L13a-mediated translational silencing of Ceruloplasmin expression; GTP hydrolysis and joining of the 60S ribosomal subunit; Translation initiation complex formation; Formation of the ternary complex, and subsequently, the 43S complex; Ribosomal scanning and start codon recognition; Recycling of eIF2:GDP; PERK regulates gene expression	Translation factors	9	0
TRUE	Medium	Master Protein	Q8BKZ9	Pyruvate dehydrogenase protein X component, mitochondrial OS=Mus musculus OX=10090 GN=Pdhx PE=1 SV=1	0.012	Mouse	2.939	3	1	2	1	501	54	7.75	5.55	1	other metabolic processes	mitochondrion;other cell component	other molecular function	Pf00198, Pf00364, Pf02817	27402	ENSMUSG00000010914	Pdhx	mmu:27402; Q8BKZ9	Glyoxylate metabolism and glycine degradation; Regulation of pyruvate dehydrogenase (PDH) complex; Signaling by Retinoic Acid	Glycolysis and gluconeogenesis; TCA cycle	6	0
TRUE	High	Master Protein	A1L317	Keratin, type I cytoskeletal 24 OS=Mus musculus OX=10090 GN=Krt24 PE=2 SV=2	0.001	Mouse	6.996	3	2	70	1	512	54	5.01	168.68	2		cytoskeleton	other molecular function	Pf00038	75706	ENSMUSG00000020913	Krt24	A1L316; A1L317; mmu:75706; Q8BKC6	Formation of the cornified envelope		2	0		0.01	0.48		1e-17	0.0668783			127.38			75.3	324.7			51.79	69.22
TRUE	High	Master Protein	P15508	Spectrin beta chain, erythrocytic OS=Mus musculus OX=10090 GN=Sptb PE=1 SV=4	0	Mouse	399.826	40	58	318	53	2128	245.1	5.33	1015.1	58	cell organization and biogenesis;other metabolic processes;other biological processes	plasma membrane;other membranes;cytosol;cytoskeleton;other cell component	cytoskeletal activity	Pf00307, Pf00435			Sptb	P15508	RAF/MAP kinase cascade; NCAM signaling for neurite out-growth; Interaction between L1 and Ankyrins; COPI-mediated anterograde transport		4	0	0.395	0.126	0.622		0.656472	0.181028	69.99	111.64	64.47	5.9	15.9	135.9	242.3	16.53	33.38	9.62	36.08	2.30951e+06	1.38111e+06	1.91155e+06	6.30583e+06
TRUE	High	Master Protein	Q05144	Ras-related C3 botulinum toxin substrate 2 OS=Mus musculus OX=10090 GN=Rac2 PE=1 SV=1	0	Mouse	10.029	22	4	9	1	192	21.4	7.61	22.34	4	cell adhesion;cell cycle OR cell proliferation;cell organization and biogenesis;transport;developmental processes;signal transduction;other biological processes	plasma membrane;other membranes;cytosol;cytoskeleton;nucleus;other cell component	enzyme regulator activity;other molecular function	Pf00071	19354	ENSMUSG00000033220	Rac2	mmu:19354; Q05144; Q3TBC4; Q9D8X9	PI5P, PP2A and IER3 Regulate PI3K/AKT Signaling; RHO GTPases Activate NADPH Oxidases; PIP3 activates AKT signaling; RAC2 GTPase cycle; GPVI-mediated activation cascade; ROS and RNS production in phagocytes; PCP/CE pathway	Macrophage markers; Chemokine signaling pathway; Microglia pathogen phagocytosis pathway; IL-3 signaling pathway; Mapk signaling pathway; Regulation of actin cytoskeleton; Integrin-mediated cell adhesion; Insulin signaling; Focal adhesion	16	0		0.01	3.615		1e-17	0.0438269			78.69			313.3	86.7			89.52	51.26
TRUE	High	Master Protein	P62889	60S ribosomal protein L30 OS=Mus musculus OX=10090 GN=Rpl30 PE=1 SV=2	0	Mouse	91.965	58	6	190	6	115	12.8	9.63	669.49	6	protein metabolism;other metabolic processes;stress response;other biological processes	cytosol;translational apparatus;nucleus;other cell component	nucleic acid binding activity;other molecular function	Pf01248	19946	ENSMUSG00000058600	Rpl30	mmu:19946; P04645; P62889	L13a-mediated translational silencing of Ceruloplasmin expression; SRP-dependent cotranslational protein targeting to membrane; Major pathway of rRNA processing in the nucleolus and cytosol; Formation of a pool of free 40S subunits; GTP hydrolysis and joining of the 60S ribosomal subunit; Nonsense Mediated Decay (NMD) independent of the Exon Junction Complex (EJC); Nonsense Mediated Decay (NMD) e…	Selenium metabolism / selenoproteins; Cytoplasmic ribosomal proteins	9	0	3.671	0.14	2.096		0.705398	0.328538	74.22	76.52	99.31	159.9	152.3	70.7	17.1	89.15	86.85	86.64	69.52	2.76825e+08	4.2585e+07	6.10967e+08	2.8566e+08
TRUE	High	Master Protein	P58242	Acid sphingomyelinase-like phosphodiesterase 3b OS=Mus musculus OX=10090 GN=Smpdl3b PE=1 SV=1	0.003	Mouse	4.073	6	1	3	1	456	51.6	6.43	8.53	1	other metabolic processes;stress response;other biological processes	non-structural extracellular;plasma membrane;other membranes	other molecular function	Pf00149, Pf19272	100340	ENSMUSG00000028885	Smpdl3b	mmu:100340; P58242			0	0
TRUE	High	Master Protein	P14733	Lamin-B1 OS=Mus musculus OX=10090 GN=Lmnb1 PE=1 SV=3	0	Mouse	32.028	11	5	15	5	588	66.7	5.16	44.78	5	cell organization and biogenesis;transport;other biological processes	other membranes;cytoskeleton;nucleus;other cell component	cytoskeletal activity;nucleic acid binding activity;other molecular function	Pf00038, Pf00932	16906	ENSMUSG00000024590	Lmnb1	mmu:16906; P14733; Q61791	RHOF GTPase cycle; Formation of Senescence-Associated Heterochromatin Foci (SAHF); Initiation of Nuclear Envelope (NE) Reformation; Depolymerisation of the Nuclear Lamina; RHOD GTPase cycle; Breakdown of the nuclear lamina	FAS pathway and stress induction of HSP regulation	8	0	0.01	0.01	1.38		1e-17	0.856371			71.63		19.4	220.3	160.4			93.82	69.08
TRUE	High	Master Protein	P01029	Complement C4-B OS=Mus musculus OX=10090 GN=C4b PE=1 SV=3	0	Mouse	23.456	5	6	12	6	1738	192.8	7.53	39.86	6	stress response;other biological processes	non-structural extracellular;plasma membrane;other membranes;other cell component	enzyme regulator activity;other molecular function	Pf00207, Pf01759, Pf01821, Pf01835, Pf07677, Pf07678, Pf07703, Pf17791	12268	ENSMUSG00000073418	C4b	E9QKK7; mmu:12268; O70346; P01029; Q31201; Q3TYY1; Q3TZC9; Q61372; Q61859; Q62353; Q6NWV8	Initial triggering of complement; Regulation of Complement cascade; Regulation of Insulin-like Growth Factor (IGF) transport and uptake by Insulin-like Growth Factor Binding Proteins (IGFBPs); Post-translational protein phosphorylation; Activation of C3 and C5	SIDS susceptibility pathways; Oxidative damage response; Complement activation, classical pathway	8	0	100	0.896	100		0.448619	1e-17		43.36		262		138		15.42		9.92		3.0578e+06	1.84647e+06	2.69416e+06
TRUE	High	Master Protein	Q8CGC6	RNA-binding protein 28 OS=Mus musculus OX=10090 GN=Rbm28 PE=1 SV=4	0	Mouse	24.83	13	8	11	8	750	84.2	9.54	32.16	8	RNA metabolism OR transcription;other metabolic processes	nucleus	nucleic acid binding activity	Pf00076	68272	ENSMUSG00000029701	Rbm28	E9QKF8; mmu:68272; Q3U0K5; Q8BG25; Q8CGC6; Q8VEJ8; Q9CS22; Q9CSE6		mRNA processing	1	0		0.01	1.809		1e-17	0.485591			65.22			257.6	142.4			140.75
TRUE	High	Master Protein	Q8BVE8	Histone-lysine N-methyltransferase NSD2 OS=Mus musculus OX=10090 GN=Nsd2 PE=1 SV=2	0	Mouse	9.311	3	3	4	3	1365	152.2	8.51	10.32	3	cell organization and biogenesis;protein metabolism;other metabolic processes;developmental processes;other biological processes	nucleus;other cell component	nucleic acid binding activity;other molecular function	Pf00505, Pf00855, Pf00856, Pf17907, Pf17982	107823	ENSMUSG00000057406	Nsd2	B3VCH6; mmu:107823; Q6ZPY1; Q7TSF5; Q811F0; Q8BVE8	PKMTs methylate histone lysines; Recruitment and ATM-mediated phosphorylation of repair and signaling proteins at DNA double strand breaks; Processing of DNA double-strand break ends; G2/M DNA damage checkpoint; Nonhomologous End-Joining (NHEJ)		5	0
TRUE	High	Master Protein	Q8R0W0	Epiplakin OS=Mus musculus OX=10090 GN=Eppk1 PE=1 SV=2	0	Mouse	19.476	1	3	15	2	6548	724.2	6.07	52.52	3	cell organization and biogenesis;stress response;other biological processes	plasma membrane;other membranes;cytoskeleton;nucleus;other cell component	other molecular function	Pf00681	223650		Eppk1	mmu:223650; Q8R0W0		EGFR1 signaling pathway	1	0	0.325	0.103	0.653		0.570513	0.213862	57.82	67.56	92.58	8.4	23.9	176.6	191.1	41.01	102.58	54.02	83.74	91308.1	142276	89016.6	615784
TRUE	Medium	Master Protein	Q9D1I6	39S ribosomal protein L14, mitochondrial OS=Mus musculus OX=10090 GN=Mrpl14 PE=1 SV=1	0.042	Mouse	1.774	7	1	1	1	145	15.9	10.99	2.14	1	protein metabolism;other metabolic processes	other membranes;mitochondrion;translational apparatus	other molecular function	Pf00238	68463	ENSMUSG00000023939	Mrpl14	mmu:68463; Q3UNL3; Q9D1I6	Mitochondrial translation elongation; Mitochondrial translation termination		2	0
TRUE	High	Master Protein	Q99020	Heterogeneous nuclear ribonucleoprotein A/B OS=Mus musculus OX=10090 GN=Hnrnpab PE=1 SV=1	0	Mouse	11.14	11	3	17	2	285	30.8	7.91	45.25	3	RNA metabolism OR transcription;other metabolic processes;other biological processes	cytosol;nucleus;other cell component	nucleic acid binding activity;other molecular function	Pf00076, Pf08143	15384	ENSMUSG00000020358	Hnrnpab	mmu:15384; Q8BPE0; Q99020		mRNA processing	1	0		0.01	2.098		1e-17	0.327359			53.73			266.1	133.9			56.55	35.7
TRUE	Medium	Master Protein	Q6ZQ08	CCR4-NOT transcription complex subunit 1 OS=Mus musculus OX=10090 GN=Cnot1 PE=1 SV=2	0.042	Mouse	1.835	1	1	1	1	2375	266.6	7.11	2.24	1	RNA metabolism OR transcription;other metabolic processes;developmental processes;other biological processes	cytosol;nucleus;other cell component	other molecular function	Pf04054, Pf12842, Pf16415, Pf16417, Pf16418	234594	ENSMUSG00000036550	Cnot1	B2RY28; mmu:234594; Q3UPB7; Q6ZQ08; Q8BSB4; Q8BXB2; Q8C0H2; Q8K3D8	Deadenylation of mRNA; TP53 regulates transcription of additional cell cycle genes whose exact role in the p53 pathway remain uncertain		2	0	100	100			1e-17					400										52109.9
TRUE	High	Master Protein	Q80WJ7	Protein LYRIC OS=Mus musculus OX=10090 GN=Mtdh PE=1 SV=1	0.005	Mouse	3.789	5	1	1	1	579	63.8	9.33	3.28	1	RNA metabolism OR transcription;signal transduction;other biological processes	plasma membrane;other membranes;ER/Golgi;nucleus;other cell component	nucleic acid binding activity;other molecular function	Pf15686	67154	ENSMUSG00000022255	Mtdh	B2RSG8; mmu:67154; Q05CM0; Q3U9F8; Q3UAQ8; Q80WJ7; Q8BN67; Q8CBT9; Q8CDL0; Q8CGI7; Q9D052			0	0
TRUE	High	Master Protein	Q9D7Z3	Nucleolar protein 7 OS=Mus musculus OX=10090 GN=Nol7 PE=1 SV=1	0	Mouse	11.109	19	3	5	3	254	29	9.61	15.48	3		mitochondrion;nucleus;other cell component		Pf08157	70078	ENSMUSG00000063200	Nol7	mmu:70078; Q9CY79; Q9D7Z3; Q9JJE2			0	0	0.01	0.01	5.155		1e-17	0.00710604			239.97		101.6	253.8	44.6				120.31
TRUE	High	Master Protein	Q8K389	CDK5 regulatory subunit-associated protein 2 OS=Mus musculus OX=10090 GN=Cdk5rap2 PE=1 SV=3	0.001	Mouse	7.27	2	3	3	3	1822	205.8	5.3	7.45	3	cell cycle OR cell proliferation;cell organization and biogenesis;developmental processes;other biological processes	cytosol;cytoskeleton;ER/Golgi;other cell component	cytoskeletal activity;nucleic acid binding activity;other molecular function	Pf07989	214444	ENSMUSG00000039298	Cdk5rap2	A2AVA1; mmu:214444; Q6PCN1; Q6ZPL0; Q8K389	Anchoring of the basal body to the plasma membrane; Regulation of PLK1 Activity at G2/M Transition; Loss of Nlp from mitotic centrosomes; Recruitment of mitotic centrosome proteins and complexes; Recruitment of NuMA to mitotic centrosomes; AURKA Activation by TPX2		7	0	3.426	2.576	100		0.145073	1e-17	33.7	33.7		238.1	69.5	92.4		25.1				533789	358438	323771	119763
TRUE	High	Master Protein	Q9DCE5	p21-activated protein kinase-interacting protein 1 OS=Mus musculus OX=10090 GN=Pak1ip1 PE=1 SV=2	0.008	Mouse	3.151	5	1	1	1	382	42.1	8.47	2.61	1	cell cycle OR cell proliferation;other biological processes	nucleus		Pf00400	68083	ENSMUSG00000038683	Pak1ip1	mmu:68083; Q3UBK7; Q80UT4; Q8C5N6; Q923K2; Q9D3E9; Q9DCE5			0	0
TRUE	High	Master Protein	Q9ESZ8	General transcription factor II-I OS=Mus musculus OX=10090 GN=Gtf2i PE=1 SV=3	0	Mouse	10.479	9	5	6	5	998	112.2	6.55	14.15	5	RNA metabolism OR transcription;other metabolic processes;other biological processes	nucleus;other cell component	nucleic acid binding activity;other molecular function	Pf02946	14886	ENSMUSG00000060261	Gtf2i	mmu:14886; O54700; O55030; O55031; Q8VHD1; Q8VHD2; Q8VHD3; Q8VHD4; Q9CSB5; Q9D9K9; Q9ESZ8			0	0	100	0.412	0.811		0.77778	0.405157		73.47	198.44	100.6		296.4	3.1	68.47		50.96		5739222	1.11361e+06	2.78117e+06
TRUE	High	Master Protein	P62911	60S ribosomal protein L32 OS=Mus musculus OX=10090 GN=Rpl32 PE=1 SV=2	0	Mouse	32.2	29	4	37	4	135	15.9	11.33	129.79	4	protein metabolism;other metabolic processes;developmental processes;other biological processes	cytosol;translational apparatus;other cell component	other molecular function	Pf01655	19951	ENSMUSG00000057841	Rpl32	mmu:19951; P02433; P62911; Q3UFJ7	L13a-mediated translational silencing of Ceruloplasmin expression; SRP-dependent cotranslational protein targeting to membrane; Major pathway of rRNA processing in the nucleolus and cytosol; Formation of a pool of free 40S subunits; GTP hydrolysis and joining of the 60S ribosomal subunit; Nonsense Mediated Decay (NMD) independent of the Exon Junction Complex (EJC); Nonsense Mediated Decay (NMD) e…	Cytoplasmic ribosomal proteins; mRNA processing	9	0	100	0.043	1.489		0.267208	0.744627		87.56	116.2	2.9		278.3	118.8			120.59	112.54			145321
TRUE	High	Master Protein	P15265	Sperm mitochondrial-associated cysteine-rich protein OS=Mus musculus OX=10090 GN=Smcp PE=2 SV=4	0	Mouse	10.115	26	2	4	2	143	14.9	8.1	13.36	2	other biological processes	other membranes;mitochondrion;other cell component			17235	ENSMUSG00000074435	Smcp	mmu:17235; O70613; P15265; Q6P8N3			0	0	100	100			1e-17					400				108.83				290304	110412	1.28502e+06
TRUE	High	Master Protein	Q497V5	S1 RNA-binding domain-containing protein 1 OS=Mus musculus OX=10090 GN=Srbd1 PE=2 SV=3	0.001	Mouse	4.668	4	2	2	2	982	110.2	8.78	5.07	2	protein metabolism;other metabolic processes		nucleic acid binding activity;other molecular function	Pf00575, Pf09371, Pf12836, Pf16921, Pf17674			Srbd1	Q497V5			0	0		0.01	100		1e-17	1e-17						400
TRUE	High	Master Protein	P05977	Myosin light chain 1/3, skeletal muscle isoform OS=Mus musculus OX=10090 GN=Myl1 PE=1 SV=2	0	Mouse	42.044	26	5	73	3	188	20.6	5.03	238.09	5	other biological processes	cytoskeleton	other molecular function		17901	ENSMUSG00000061816	Myl1	mmu:17901; P05977; P05978	Striated Muscle Contraction	G13 signaling pathway; Regulation of actin cytoskeleton	3	0	100	5.978	0.886		0.0547661	0.507069		19.67	15.28	315.4		44.5	40.1			17.35				1.65285e+06
TRUE	Medium	Master Protein	Q14DL0	Ubiquilin-like protein OS=Mus musculus OX=10090 GN=Ubqlnl PE=1 SV=2	0.021	Mouse	2.178	3	1	1	1	610	67.5	5.08	0	1	protein metabolism;other metabolic processes	cytosol	other molecular function	Pf00240	244179	ENSMUSG00000051437	Ubqlnl	E9QM12; mmu:244179; Q14DL0; Q14DR8; Q8BVT0			0	0
TRUE	High	Master Protein	Q60994	Adiponectin OS=Mus musculus OX=10090 GN=Adipoq PE=1 SV=2	0	Mouse	19.124	19	4	15	4	247	26.8	5.57	41.99	4	other metabolic processes;stress response;signal transduction;other biological processes	non-structural extracellular;ER/Golgi;other cell component	signal transduction activity or receptor binding;other molecular function	Pf00386, Pf01391	11450	ENSMUSG00000022878	Adipoq	mmu:11450; Q60994; Q62400; Q6GTX4; Q9DC68	AMPK inhibits chREBP transcriptional activation activity	PPAR signaling pathway; Adipogenesis genes; Leptin and adiponectin	4	0	2.919	0.075	100		0.444609	1e-17	33.65	77.57		28.6	2.9	368.5		39.92		25.32		606301	421304	1.06891e+06	58662.6
TRUE	High	Master Protein	Q91VS7	Microsomal glutathione S-transferase 1 OS=Mus musculus OX=10090 GN=Mgst1 PE=1 SV=3	0.008	Mouse	3.114	8	1	1	1	155	17.5	9.66	2.83	1	other metabolic processes;stress response;transport;other biological processes	other membranes;mitochondrion;ER/Golgi;nucleus;other cytoplasmic organelle;other cell component	other molecular function	Pf01124	56615	ENSMUSG00000008540	Mgst1	mmu:56615; Q91VS7; Q9CQ57; Q9R191	Neutrophil degranulation; Glutathione conjugation; Aflatoxin activation and detoxification	Metapathway biotransformation; Oxidative stress response; Oxidative stress and redox pathway	6	0
TRUE	High	Master Protein	Q91WK0	Leucine-rich repeat flightless-interacting protein 2 OS=Mus musculus OX=10090 GN=Lrrfip2 PE=1 SV=1	0	Mouse	77.939	34	7	106	6	415	47.1	5.68	400.52	7	cell-cell signaling;signal transduction;other biological processes		other molecular function	Pf09738	71268		Lrrfip2	mmu:71268; Q8BVD1; Q91WK0; Q9CU89			0	1	3.869	0.142	0.95		0.711746	0.596491	33.91	114.56	92.72	9.6	2.8	170.1	217.6	30.38	42.65	70.21	59.64	399106	252563	568755	147585
TRUE	High	Master Protein	P53395	Lipoamide acyltransferase component of branched-chain alpha-keto acid dehydrogenase complex, mitochondrial OS=Mus musculus OX=10090 GN=Dbt PE=1 SV=2	0	Mouse	22.799	16	5	13	5	482	53.2	8.6	44.08	5	other metabolic processes	cytosol;cytoskeleton;mitochondrion;other cell component	other molecular function	Pf00198, Pf00364, Pf02817	13171	ENSMUSG00000000340	Dbt	mmu:13171; P53395; Q3TMF5	Glyoxylate metabolism and glycine degradation; RHOH GTPase cycle; Branched-chain amino acid catabolism		3	0	8.709	100	0.01		1e-17	1e-17	9.45			341.4	27		31.6	23.07			16.28	1.37549e+06	746489	1.44175e+06	102679
TRUE	High	Master Protein	P14869	60S acidic ribosomal protein P0 OS=Mus musculus OX=10090 GN=Rplp0 PE=1 SV=3	0	Mouse	58.879	39	8	57	8	317	34.2	6.25	185.97	8	cell organization and biogenesis;protein metabolism;other metabolic processes;transport;other biological processes	other membranes;cytosol;ER/Golgi;translational apparatus;nucleus;other cell component	nucleic acid binding activity;other molecular function	Pf00428, Pf00466, Pf17777	11837	ENSMUSG00000067274	Rplp0	mmu:11837; P14869; Q99L54	L13a-mediated translational silencing of Ceruloplasmin expression; SRP-dependent cotranslational protein targeting to membrane; Major pathway of rRNA processing in the nucleolus and cytosol; Formation of a pool of free 40S subunits; GTP hydrolysis and joining of the 60S ribosomal subunit; Nonsense Mediated Decay (NMD) independent of the Exon Junction Complex (EJC); Nonsense Mediated Decay (NMD) e…	Cytoplasmic ribosomal proteins	8	0	4.739	0.234	1.623		0.948695	0.624026	55.16	103.59	85.32	67.1	3.6	189.8	139.5	34.45	85.06	102.74	49.56	4.22296e+06	3.62072e+06	2.2032e+06	212384
TRUE	High	Master Protein	Q8BVU0	DISP complex protein LRCH3 OS=Mus musculus OX=10090 GN=Lrch3 PE=1 SV=3	0	Mouse	33.428	12	4	20	4	778	86.3	7.03	67.47	4	cell organization and biogenesis	cytosol		Pf00307, Pf13855	70144	ENSMUSG00000022801	Lrch3	B2RXA0; mmu:70144; Q3U222; Q3UZ74; Q8BVU0			0	0	100	0.227	1.063		0.933089	0.751976		57.81	79.02	43		271.2	85.9			93.09	116.74			288282
TRUE	High	Master Protein	Q05512	Serine/threonine-protein kinase MARK2 OS=Mus musculus OX=10090 GN=Mark2 PE=1 SV=3	0.005	Mouse	3.698	3	1	2	1	776	86.3	9.67	6.38	1	cell-cell signaling;cell organization and biogenesis;protein metabolism;other metabolic processes;developmental processes;signal transduction;other biological processes	plasma membrane;other membranes;cytoskeleton;nucleus;other cell component	cytoskeletal activity;kinase activity;other molecular function	Pf00069, Pf00627, Pf02149	13728		Mark2	mmu:13728; Q05512; Q3T9L3; Q6PDR4; Q8BR95		Wnt signaling pathway	1	0
TRUE	High	Master Protein	P42932	T-complex protein 1 subunit theta OS=Mus musculus OX=10090 GN=Cct8 PE=1 SV=3	0.001	Mouse	6.515	4	2	3	2	548	59.5	5.62	6.46	2	cell organization and biogenesis;transport;other biological processes	cytosol;cytoskeleton;nucleus;other cell component	other molecular function	Pf00118	12469	ENSMUSG00000025613	Cct8	mmu:12469; P42932	Neutrophil degranulation; Cooperation of PDCL (PhLP1) and TRiC/CCT in G-protein beta folding; Association of TriC/CCT with target proteins during biosynthesis		3	0	1.924	1.153	100		0.345684	1e-17	64.8	98.06		172.5	85.2	142.3		28.9	61.49	94.09		291923	132513	231532	66668.7
TRUE	High	Master Protein	P29788	Vitronectin OS=Mus musculus OX=10090 GN=Vtn PE=1 SV=2	0	Mouse	49.114	19	6	49	6	478	54.8	5.88	175.65	6	cell adhesion;cell organization and biogenesis;transport;developmental processes;other biological processes	non-structural extracellular;extracellular matrix;ER/Golgi;other cell component	signal transduction activity or receptor binding;other molecular function	Pf00045, Pf01033	22370	ENSMUSG00000017344	Vtn	mmu:22370; P29788; Q5SYG4; Q8VII4; Q91X32; Q9D080	Regulation of Complement cascade; ECM proteoglycans; Syndecan interactions; Integrin cell surface interactions; Molecules associated with elastic fibres	Primary focal segmental glomerulosclerosis (FSGS); Focal adhesion: PI3K-Akt-mTOR signaling pathway; Inflammatory response pathway; Focal adhesion	9	0	100	0.103	1.647		0.569795	0.604468		71.56	61.74	21.8		234.8	143.4	30.23		74.85	55.27	343199	291152	578075
TRUE	Medium	Master Protein	Q6ZPE2	Myotubularin-related protein 5 OS=Mus musculus OX=10090 GN=Sbf1 PE=1 SV=2	0.016	Mouse	2.462	1	1	2	1	1867	208.6	7.12	4.79	1	other biological processes	nucleus;other cell component	enzyme regulator activity	Pf00169, Pf02141, Pf02893, Pf03456, Pf06602, Pf12335	77980	ENSMUSG00000036529	Sbf1	B2RXQ1; B2RXX4; B7ZWK2; mmu:77980; Q4QQM2; Q6ZPE2; Q8BK68; Q8K2Z0	RAB GEFs exchange GTP for GDP on RABs; Synthesis of PIPs at the ER membrane		2	0
TRUE	High	Master Protein	Q921I9	Exosome complex component RRP41 OS=Mus musculus OX=10090 GN=Exosc4 PE=1 SV=3	0.005	Mouse	3.712	4	1	1	1	245	26.2	6.15	2.88	1	DNA metabolism;RNA metabolism OR transcription;other metabolic processes;stress response;other biological processes	cytosol;nucleus;other cytoplasmic organelle;other cell component	nucleic acid binding activity	Pf01138, Pf03725	109075	ENSMUSG00000034259	Exosc4	mmu:109075; Q921I9	Major pathway of rRNA processing in the nucleolus and cytosol; mRNA decay by 3' to 5' exoribonuclease; Tristetraprolin (TTP, ZFP36) binds and destabilizes mRNA; Butyrate Response Factor 1 (BRF1) binds and destabilizes mRNA; KSRP (KHSRP) binds and destabilizes mRNA	mRNA processing	6	0
TRUE	High	Master Protein	P02104	Hemoglobin subunit epsilon-Y2 OS=Mus musculus OX=10090 GN=Hbb-y PE=1 SV=2	0	Mouse	11.209	16	2	8	1	147	16.1	8.18	22.9	2	other metabolic processes;transport;other biological processes	cytosol;other cell component	other molecular function	Pf00042	15135		Hbb-y	mmu:15135; P02104; Q62480; Q64358			0	0
TRUE	High	Master Protein	P61358	60S ribosomal protein L27 OS=Mus musculus OX=10090 GN=Rpl27 PE=1 SV=2	0	Mouse	35.435	36	4	71	4	136	15.8	10.56	173.8	4	protein metabolism;RNA metabolism OR transcription;other metabolic processes;other biological processes	other membranes;cytosol;ER/Golgi;translational apparatus;nucleus;other cell component	other molecular function	Pf00467, Pf01777	108167922; 19942	ENSMUSG00000063316	Rpl27	mmu:19942; P61358	L13a-mediated translational silencing of Ceruloplasmin expression; SRP-dependent cotranslational protein targeting to membrane; Major pathway of rRNA processing in the nucleolus and cytosol; Formation of a pool of free 40S subunits; GTP hydrolysis and joining of the 60S ribosomal subunit; Nonsense Mediated Decay (NMD) independent of the Exon Junction Complex (EJC); Nonsense Mediated Decay (NMD) e…	Cytoplasmic ribosomal proteins	8	0	9.395	0.028	1.689		0.174908	0.571684	4.85	67.05	96.38	7.1	0.2	257.3	135.4	25.96		106.08	67.49	2.41838e+06	1.38454e+06	1.52905e+06	55201.8
TRUE	Medium	Master Protein	Q9QYI3	DnaJ homolog subfamily C member 7 OS=Mus musculus OX=10090 GN=Dnajc7 PE=1 SV=2	0.011	Mouse	2.707	2	1	1	1	494	56.4	6.49	2.12	1	other biological processes	cytosol;cytoskeleton;nucleus;other cell component	other molecular function	Pf00226, Pf13181, Pf13414, Pf13432	56354	ENSMUSG00000014195	Dnajc7	mmu:56354; Q3TKR1; Q6VVW6; Q8BPG3; Q8CIL2; Q9CT29; Q9D026; Q9QYI3			0	0
TRUE	Medium	Master Protein	Q62187	Transcription termination factor 1 OS=Mus musculus OX=10090 GN=Ttf1 PE=1 SV=2	0.019	Mouse	2.295	2	1	1	1	859	97.7	9.38	3.88	1	cell organization and biogenesis;RNA metabolism OR transcription;other metabolic processes;other biological processes	plasma membrane;other membranes;cytosol;nucleus	nucleic acid binding activity;other molecular function	Pf00249	22130	ENSMUSG00000026803	Ttf1	mmu:22130; Q62187; Q9JKK5	RNA Polymerase I Transcription Initiation; Surfactant metabolism; RNA Polymerase I Transcription Termination		3	0
TRUE	High	Master Protein	Q9D7S7	60S ribosomal protein L22-like 1 OS=Mus musculus OX=10090 GN=Rpl22l1 PE=1 SV=1	0.001	Mouse	5.255	20	1	1	1	122	14.5	9.45	3.12	1	protein metabolism;other metabolic processes	cytosol;translational apparatus;other cell component	nucleic acid binding activity;other molecular function	Pf01776	68028	ENSMUSG00000039221	Rpl22l1	mmu:68028; Q9CXU8; Q9D7S7	L13a-mediated translational silencing of Ceruloplasmin expression; SRP-dependent cotranslational protein targeting to membrane; Major pathway of rRNA processing in the nucleolus and cytosol; Formation of a pool of free 40S subunits; GTP hydrolysis and joining of the 60S ribosomal subunit; Nonsense Mediated Decay (NMD) independent of the Exon Junction Complex (EJC); Nonsense Mediated Decay (NMD) e…		7	0
TRUE	High	Master Protein	Q9D773	39S ribosomal protein L2, mitochondrial OS=Mus musculus OX=10090 GN=Mrpl2 PE=1 SV=1	0	Mouse	12.191	14	2	3	2	306	33.3	11.06	11.02	2	protein metabolism;other metabolic processes	other membranes;mitochondrion;translational apparatus;nucleus	nucleic acid binding activity;other molecular function	Pf00181, Pf03947	27398	ENSMUSG00000002767	Mrpl2	mmu:27398; Q9D773	Mitochondrial translation elongation; Mitochondrial translation termination		2	0		0.01	100		1e-17	1e-17						400				100.24
TRUE	High	Master Protein	O08810	116 kDa U5 small nuclear ribonucleoprotein component OS=Mus musculus OX=10090 GN=Eftud2 PE=1 SV=1	0	Mouse	22.076	12	6	8	6	971	109.3	5	25.45	6	RNA metabolism OR transcription;other metabolic processes	cytosol;nucleus;other cell component	nucleic acid binding activity;other molecular function	Pf00009, Pf00679, Pf03144, Pf03764, Pf14492, Pf16004	20624	ENSMUSG00000020929	Eftud2	mmu:20624; O08810	mRNA Splicing - Major Pathway; mRNA Splicing - Minor Pathway	mRNA processing	3	0		0.01	100		1e-17	1e-17						400				83.15
TRUE	High	Master Protein	Q9DBG3	AP-2 complex subunit beta OS=Mus musculus OX=10090 GN=Ap2b1 PE=1 SV=1	0	Mouse	114.609	27	14	81	9	937	104.5	5.38	295.66	14	cell organization and biogenesis;transport;developmental processes;other biological processes	plasma membrane;other membranes;other cell component	other molecular function	Pf01602, Pf02883, Pf09066	71770	ENSMUSG00000035152	Ap2b1	mmu:71770; Q80XJ4; Q9DBG3	Recycling pathway of L1; MHC class II antigen presentation; Cargo recognition for clathrin-mediated endocytosis; LDL clearance; Trafficking of GluR2-containing AMPA receptors; Retrograde neurotrophin signalling; WNT5A-dependent internalization of FZD4; WNT5A-dependent internalization of FZD2, FZD5 and ROR2; VLDLR internalisation and degradation		10	4	1.828	0.308	1.229		0.917155	0.968149	115.89	67.43	101.89	64.5	9.6	208.8	117.1	15.22	65.96	81	81.52	1.26738e+06	933782	946495	379841
TRUE	High	Master Protein	Q62167	ATP-dependent RNA helicase DDX3X OS=Mus musculus OX=10090 GN=Ddx3x PE=1 SV=3	0	Mouse	160.632	43	19	195	4	662	73.1	7.18	754.86	19	cell-cell signaling;cell organization and biogenesis;protein metabolism;RNA metabolism OR transcription;other metabolic processes;stress response;signal transduction;other biological processes	plasma membrane;other membranes;cytosol;cytoskeleton;translational apparatus;nucleus;other cell component	enzyme regulator activity;cytoskeletal activity;translation activity;nucleic acid binding activity;other molecular function	Pf00270, Pf00271	13205	ENSMUSG00000000787	Ddx3x	mmu:13205; O09060; O09143; Q62167	Neutrophil degranulation	mRNA processing	2	13	5.105	0.147	1.377		0.725525	0.859023	43.68	82.88	98.6	45.2	2.3	217.1	135.4	13.38	68.96	94.97	79.86	4.14914e+06	3.13496e+06	3.22206e+06	526336
TRUE	Medium	Master Protein	Q9D824	Pre-mRNA 3'-end-processing factor FIP1 OS=Mus musculus OX=10090 GN=Fip1l1 PE=1 SV=1	0.019	Mouse	2.256	2	1	1	1	581	64.9	5.77	1.69	1	RNA metabolism OR transcription;other metabolic processes	nucleus	nucleic acid binding activity	Pf05182	66899	ENSMUSG00000029227	Fip1l1	mmu:66899; Q8BWX7; Q99LH0; Q9D824; Q9DBB2	mRNA Splicing - Major Pathway; mRNA 3'-end processing; RNA Polymerase II Transcription Termination; Transport of Mature mRNA Derived from an Intronless Transcript; Processing of Intronless Pre-mRNAs		5	0
TRUE	Medium	Master Protein	Q99NH0	Ankyrin repeat domain-containing protein 17 OS=Mus musculus OX=10090 GN=Ankrd17 PE=1 SV=2	0.041	Mouse	1.815	0	1	1	1	2603	274	6.52	1.76	1	stress response;developmental processes;other biological processes	other membranes;nucleus;other cell component	nucleic acid binding activity;other molecular function	Pf00013, Pf12796	81702	ENSMUSG00000055204	Ankrd17	mmu:81702; Q3TV99; Q5F4T7; Q6PG69; Q6ZQ66; Q8CHT4; Q99NH0			0	0	100	3.218	100		0.110629	1e-17		90.27		305.2		94.8		128.68				375449	121027	2.53162e+06
TRUE	High	Master Protein	Q9JJK2	LanC-like protein 2 OS=Mus musculus OX=10090 GN=Lancl2 PE=1 SV=1	0	Mouse	11.22	12	4	9	4	450	50.7	7.28	20.72	4	other metabolic processes;other biological processes	plasma membrane;other membranes;cytosol;cytoskeleton;nucleus	other molecular function	Pf05147	71835	ENSMUSG00000062190	Lancl2	mmu:71835; Q9JJK2			0	0	5.543	1.212	100		0.345691	1e-17	18.35	95.63		255	21.2	123.8		24.14		106.27		997252	504404	800033	61863.5
TRUE	High	Master Protein	Q52KI8	Serine/arginine repetitive matrix protein 1 OS=Mus musculus OX=10090 GN=Srrm1 PE=1 SV=2	0	Mouse	46.838	12	6	26	6	946	106.8	11.87	100.32	6	RNA metabolism OR transcription;other metabolic processes;other biological processes	nucleus	nucleic acid binding activity	Pf01480	51796		Srrm1	E9QNW8; mmu:51796; O70495; Q52KI8; Q9CVG5	mRNA Splicing - Major Pathway; Transport of Mature mRNA derived from an Intron-Containing Transcript; mRNA 3'-end processing; RNA Polymerase II Transcription Termination; RHOBTB1 GTPase cycle; RHOBTB2 GTPase cycle	mRNA processing	7	0	1.448	0.544	2.699		0.650812	0.144593	32.47	96.09	92.91	107.9	25.4	185.4	81.3	57.45		144.41	124.69	229323	421949	844720	113881
TRUE	High	Master Protein	P80316	T-complex protein 1 subunit epsilon OS=Mus musculus OX=10090 GN=Cct5 PE=1 SV=1	0	Mouse	20.322	11	3	10	3	541	59.6	6.02	36.12	3	transport;other biological processes	cytosol;cytoskeleton;other cell component	cytoskeletal activity;nucleic acid binding activity;other molecular function	Pf00118	12465	ENSMUSG00000022234	Cct5	mmu:12465; P80316; Q3TIE0; Q3U530; Q3UCU4; Q3UJK9; Q3UWA9; Q542K3; Q6ZQJ1	Cooperation of PDCL (PhLP1) and TRiC/CCT in G-protein beta folding; Association of TriC/CCT with target proteins during biosynthesis		2	0	100	100			1e-17					400				31.87				495479	213460	367416
TRUE	High	Master Protein	P04919	Band 3 anion transport protein OS=Mus musculus OX=10090 GN=Slc4a1 PE=1 SV=1	0	Mouse	12.628	7	5	5	5	929	103.1	5.45	13.26	5	cell organization and biogenesis;stress response;transport;other biological processes	plasma membrane;other membranes;cytoskeleton;other cell component	transporter activity;cytoskeletal activity;other molecular function	Pf00955, Pf07565	20533	ENSMUSG00000006574	Slc4a1	mmu:20533; P04919	Bicarbonate transporters; Erythrocytes take up carbon dioxide and release oxygen; Erythrocytes take up oxygen and release carbon dioxide		3	0		0.01	0.81		1e-17	0.404778			72.83			138.4	261.6			22.48	73.86
TRUE	High	Master Protein	P11983	T-complex protein 1 subunit alpha OS=Mus musculus OX=10090 GN=Tcp1 PE=1 SV=3	0	Mouse	39.436	24	9	21	9	556	60.4	6.16	53.98	9	transport;other biological processes	cytosol;cytoskeleton;ER/Golgi;other cell component	other molecular function	Pf00118	21454	ENSMUSG00000068039	Tcp1	mmu:21454; P11983; P11984; Q3TJ96; Q3TKU1; Q3U5T8; Q3U7I8; Q3UAA8; Q3UB80; Q3UE48	Cooperation of PDCL (PhLP1) and TRiC/CCT in G-protein beta folding; Association of TriC/CCT with target proteins during biosynthesis		2	0	2.031	1.736	1.332		0.244694	0.909111	35	75.29	90.51	231.9	54	52.9	61.2	26.5	56.37	68.46	82.3	1.26798e+06	716119	797468	201786
TRUE	High	Master Protein	P61979	Heterogeneous nuclear ribonucleoprotein K OS=Mus musculus OX=10090 GN=Hnrnpk PE=1 SV=1	0	Mouse	123.937	52	16	155	16	463	50.9	5.54	490.86	16	RNA metabolism OR transcription;other metabolic processes;developmental processes;other biological processes	cytosol;cytoskeleton;mitochondrion;nucleus;other cell component	cytoskeletal activity;nucleic acid binding activity;other molecular function	Pf00013, Pf08067	15387	ENSMUSG00000021546	Hnrnpk	mmu:15387; P61979; Q07244; Q15671; Q60577; Q8BGQ8; Q922Y7; Q96J62	mRNA Splicing - Major Pathway; SUMOylation of RNA binding proteins	mRNA processing	3	0	2.854	0.182	1.615		0.826891	0.630416	42.82	66.92	86.45	42.9	8.1	203	146	12.04	28.8	86.55	61.95	6.89299e+06	4.49836e+06	6.00823e+06	1.42868e+06
TRUE	High	Master Protein	Q91VR2	ATP synthase subunit gamma, mitochondrial OS=Mus musculus OX=10090 GN=Atp5f1c PE=1 SV=1	0	Mouse	8.232	15	2	2	2	298	32.9	9.01	7.9	2	other metabolic processes;transport	other membranes;mitochondrion	transporter activity;other molecular function	Pf00231	11949	ENSMUSG00000025781	Atp5f1c	mmu:11949; Q91VR2	Formation of ATP by chemiosmotic coupling; Cristae formation	Electron transport chain	3	0
TRUE	High	Master Protein	P62806	Histone H4 OS=Mus musculus OX=10090 GN=H4c1 PE=1 SV=2	0	Mouse	69.163	52	8	437	8	103	11.4	11.36	1285.96	8	cell organization and biogenesis;other biological processes	nucleus;other cell component	nucleic acid binding activity;other molecular function	Pf15511	100041230; 319155; 319156; 319157; 319158; 319159; 319160; 319161; 320332; 326619; 326620; 69386; 97122	ENSMUSG00000060093; ENSMUSG00000060639; ENSMUSG00000060678; ENSMUSG00000060981; ENSMUSG00000061482; ENSMUSG00000064288; ENSMUSG00000067455; ENSMUSG00000069266; ENSMUSG00000069274; ENSMUSG00000069305; ENSMUSG00000069306; ENSMUSG00000091405; ENSMUSG00000096010	H4c1; H4c11; H4c12; H4c14; H4c16; H4c2; H4c3; H4c4; H4c6; H4c8; H4c9; Hist1h4m	A0AUM5; A4FUP8; A4QMY0; mmu:100041230; mmu:319155; mmu:319156; mmu:319157; mmu:319158; mmu:319159; mmu:319160; mmu:319161; mmu:320332; mmu:326619; mmu:326620; mmu:69386; mmu:97122; P02304; P02305; P62806; Q0VDL9; Q2M2Q5; Q5T006; Q6PDS7; Q811M0; Q9D0C9; Q9D6Q8	RMTs methylate histone arginines; SUMOylation of chromatin organization proteins; PKMTs methylate histone lysines; Deposition of new CENPA-containing nucleosomes at the centromere; HATs acetylate histones; RUNX1 regulates genes involved in megakaryocyte differentiation and platelet function; Estrogen-dependent gene expression; PRC2 methylates histones and DNA; Condensation of Prophase Chromosomes…	Type II interferon signaling (IFNG)	15	0	4.36	0.011	2.025		0.0543341	0.361802	120.93	80.83	94.69	4	1.9	257.8	136.3	11.79	52.51	87.81	55.57	1.06798e+07	1.085e+07	1.34539e+07	1.29808e+07
TRUE	Medium	Master Protein	P14483	H-2 class II histocompatibility antigen, A beta chain OS=Mus musculus OX=10090 GN=H2-Ab1 PE=1 SV=1	0.016	Mouse	2.378	5	1	1	1	265	30.1	7.24	2.69	1	cell organization and biogenesis;other metabolic processes;stress response;other biological processes	plasma membrane;other membranes;ER/Golgi;other cytoplasmic organelle;other cell component	other molecular function	Pf00969, Pf07654	14961	ENSMUSG00000073421	H2-Ab1	mmu:14961; P14483			0	0
TRUE	High	Master Protein	Q8K010	5-oxoprolinase OS=Mus musculus OX=10090 GN=Oplah PE=1 SV=1	0	Mouse	54.35	15	13	24	13	1288	137.5	6.28	72.99	13	other metabolic processes		other molecular function	Pf01968, Pf02538, Pf05378, Pf19278	75475	ENSMUSG00000022562	Oplah	mmu:75475; Q8K010; Q8R3K2	Glutathione synthesis and recycling	Glutathione metabolism; Oxidative stress and redox pathway; Glutathione and one-carbon metabolism	4	0	0.138	0.261	1.339		0.973887	0.901509	54.39	0	0	30.5	291.1	51.5	26.9		71.67	48.54				184786	4.99982e+06
TRUE	Medium	Master Protein	O54774	AP-3 complex subunit delta-1 OS=Mus musculus OX=10090 GN=Ap3d1 PE=1 SV=1	0.03	Mouse	1.957	2	1	1	1	1199	135	7.37	2.97	1	cell organization and biogenesis;transport;other biological processes	other membranes;ER/Golgi;other cytoplasmic organelle;other cell component		Pf01602, Pf06375	11776	ENSMUSG00000020198	Ap3d1	mmu:11776; O54774			0	0
TRUE	Medium	Master Protein	Q9Z0E1	Meiosis 1 arrest protein OS=Mus musculus OX=10090 GN=M1ap PE=1 SV=2	0.033	Mouse	1.907	4	1	1	1	529	58.6	6.73	2.72	1	cell cycle OR cell proliferation;cell organization and biogenesis;RNA metabolism OR transcription;other metabolic processes;other biological processes	other membranes;other cell component	other molecular function		110958	ENSMUSG00000030041	M1ap	mmu:110958; Q3V2A0; Q9Z0E1			0	0
TRUE	High	Master Protein	Q91W39	Nuclear receptor coactivator 5 OS=Mus musculus OX=10090 GN=Ncoa5 PE=1 SV=1	0	Mouse	8.757	8	2	4	2	579	65.3	9.82	13.31	2	signal transduction;other biological processes	cytoskeleton;nucleus	other molecular function		228869	ENSMUSG00000039804	Ncoa5	A2A5L2; mmu:228869; Q91W39			0	0	100	0.488	0.487		0.783759	0.0711422		17.76	20.17	55.1		112.9	232			128.06		70192.5
TRUE	High	Master Protein	Q99M74	Keratin, type II cuticular Hb2 OS=Mus musculus OX=10090 GN=Krt82 PE=1 SV=2	0.001	Mouse	7.365	5	3	12	1	516	57.1	6.25	27.08	3	cell organization and biogenesis;other biological processes	cytoskeleton	bone, tooth or skin structural activity	Pf00038, Pf16208	114566	ENSMUSG00000049548	Krt82	mmu:114566; Q32MV2; Q99M74	Formation of the cornified envelope		2	0	1.286	0.563	0.495		0.635775	0.0766235	76.11	81.48	48.08	66.8	45.4	93.4	194.4	62.25	42.51	47.82	21.93	38645300	19549048	9165276	28347754
TRUE	High	Master Protein	P25444	40S ribosomal protein S2 OS=Mus musculus OX=10090 GN=Rps2 PE=1 SV=3	0	Mouse	110.994	44	12	154	12	293	31.2	10.24	471.98	12	protein metabolism;other metabolic processes;other biological processes	cytosol;translational apparatus;nucleus;other cell component	nucleic acid binding activity;other molecular function	Pf00333, Pf03719	16898	ENSMUSG00000044533	Rps2	mmu:16898; P25444	L13a-mediated translational silencing of Ceruloplasmin expression; SRP-dependent cotranslational protein targeting to membrane; Major pathway of rRNA processing in the nucleolus and cytosol; Formation of a pool of free 40S subunits; GTP hydrolysis and joining of the 60S ribosomal subunit; Nonsense Mediated Decay (NMD) independent of the Exon Junction Complex (EJC); Nonsense Mediated Decay (NMD) e…	Cytoplasmic ribosomal proteins	13	0	1.495	0.016	1.747		0.0861829	0.528214	140.27	102.42	107.92	1.2	0.3	270.1	128.4	67.41	84	114.09	96.34	353519	478217	112691
TRUE	High	Master Protein	P84089	Enhancer of rudimentary homolog OS=Mus musculus OX=10090 GN=Erh PE=1 SV=1	0	Mouse	46.072	68	4	66	4	104	12.3	5.92	238.83	4	cell cycle OR cell proliferation	nucleus;other cell component	nucleic acid binding activity	Pf01133	13877	ENSMUSG00000021131; ENSMUSG00000063412	Erh	mmu:13877; P70659; P84089; Q14259			0	0	6.389	0.709	1.924		0.538756	0.415694	74.5	72.71	74.29	150.1	23.5	139	87.4	44.16	85.43	57.72	82.08	1.11479e+07	6.33433e+06	4.39852e+06	1.13342e+06
TRUE	High	Master Protein	P56671	Myc-associated zinc finger protein OS=Mus musculus OX=10090 GN=Maz PE=1 SV=1	0.001	Mouse	5.24	15	2	3	2	477	48.7	8.95	9.84	2	RNA metabolism OR transcription;other metabolic processes;other biological processes	nucleus;other cell component	nucleic acid binding activity;other molecular function	Pf00096, Pf13894, Pf13912			Maz	P56671; Q9R1W0			0	0
TRUE	Medium	Master Protein	Q9D7A6	Signal recognition particle 19 kDa protein OS=Mus musculus OX=10090 GN=Srp19 PE=1 SV=1	0.049	Mouse	1.702	17	1	2	1	144	16.2	9.96	7.11	1	cell organization and biogenesis;transport	cytosol;translational apparatus;nucleus;other cell component	translation activity;nucleic acid binding activity	Pf01922			Srp19	Q9D7A6	SRP-dependent cotranslational protein targeting to membrane		1	0
TRUE	High	Master Protein	A2RSY6	TRMT1-like protein OS=Mus musculus OX=10090 GN=Trmt1l PE=1 SV=1	0.003	Mouse	3.927	2	1	1	1	728	80.8	7.5	2.59	1	RNA metabolism OR transcription;other metabolic processes;other biological processes	nucleus	nucleic acid binding activity;other molecular function	Pf02005	98685		Trmt1l	A2RSY6; mmu:98685; Q0VGB9; Q3UFG1; Q3UKB0; Q8C2S4; Q8CI50; Q8R203; Q9CT68		mRNA processing	1	0
TRUE	High	Master Protein	Q9CR57	60S ribosomal protein L14 OS=Mus musculus OX=10090 GN=Rpl14 PE=1 SV=3	0	Mouse	33.889	26	5	99	5	217	23.5	11.02	315.72	5	protein metabolism;RNA metabolism OR transcription;other metabolic processes;other biological processes	cytosol;translational apparatus;other cell component	nucleic acid binding activity;other molecular function	Pf01929	67115	ENSMUSG00000025794	Rpl14	mmu:67115; Q9CR57; Q9D8Q1	L13a-mediated translational silencing of Ceruloplasmin expression; SRP-dependent cotranslational protein targeting to membrane; Major pathway of rRNA processing in the nucleolus and cytosol; Formation of a pool of free 40S subunits; GTP hydrolysis and joining of the 60S ribosomal subunit; Nonsense Mediated Decay (NMD) independent of the Exon Junction Complex (EJC); Nonsense Mediated Decay (NMD) e…		7	0	0.965	0.019	1.621		0.106629	0.62561	27.21	90.37	113.6	5	2.2	244.1	148.7	12.9	18.16	130.52	96.71	1.05257e+06	854005	841084	431375
TRUE	High	Master Protein	P62141	Serine/threonine-protein phosphatase PP1-beta catalytic subunit OS=Mus musculus OX=10090 GN=Ppp1cb PE=1 SV=3	0	Mouse	166.388	58	13	165	5	327	37.2	6.19	617.44	13	cell cycle OR cell proliferation;protein metabolism;other metabolic processes;other biological processes	plasma membrane;other membranes;cytosol;nucleus;other cell component	other molecular function	Pf00149, Pf16891	19046	ENSMUSG00000014956	Ppp1cb	mmu:19046; P37140; P62141; Q3TBE5; Q3TL90; Q542E7; Q8C285; Q9DBY2	RHO GTPases activate PAKs; Regulation of PLK1 Activity at G2/M Transition; RAF activation; RHO GTPases activate PKNs	G13 signaling pathway	5	8	0.228	0.021	1.022		0.124776	0.695723	16.73	85.76	95.31	2.5	0.5	225.2	171.8	31.47	89.3	69.7	75.9	398152	170530	366149	65259.6
TRUE	High	Master Protein	P38647	Stress-70 protein, mitochondrial OS=Mus musculus OX=10090 GN=Hspa9 PE=1 SV=3	0.008	Mouse	3.159	2	1	2	1	679	73.4	6.07	5.14	1	cell organization and biogenesis;protein metabolism;other metabolic processes;stress response;transport;other biological processes	mitochondrion;nucleus;other cell component	other molecular function	Pf00012	15526	ENSMUSG00000024359	Hspa9	mmu:15526; P38647; Q3TW93; Q3UVN1; Q3V015; Q7TSZ0; Q9CQ05	Regulation of HSF1-mediated heat shock response		1	0	100	0.2	0.542		0.817611	0.109806		37.81	41.47	26.7		133.3	240	18.83		39.21	23.72		74711.1	70473.3
TRUE	High	Master Protein	Q8BG05	Heterogeneous nuclear ribonucleoprotein A3 OS=Mus musculus OX=10090 GN=Hnrnpa3 PE=1 SV=1	0	Mouse	90.301	39	13	114	13	379	39.6	9.01	343.68	13	RNA metabolism OR transcription;other metabolic processes;transport	nucleus;other cell component	transporter activity;nucleic acid binding activity	Pf00076	229279	ENSMUSG00000059005	Hnrnpa3	mmu:229279; Q8BG05; Q8BHF8	mRNA Splicing - Major Pathway	mRNA processing	2	0	1.616	0.091	1.278		0.520013	0.971863	85.61	98.6	110.36	29.7	22	199	149.3	21.91	38.61	105.3	58.39	8.79999e+06	4.63693e+06	7.94164e+06	8.29096e+06
TRUE	High	Master Protein	Q6DFW4	Nucleolar protein 58 OS=Mus musculus OX=10090 GN=Nop58 PE=1 SV=1	0	Mouse	124.275	38	13	73	13	536	60.3	8.34	268.47	13	other biological processes	cytosol;nucleus;other cell component	nucleic acid binding activity;other molecular function	Pf01798, Pf08156	55989	ENSMUSG00000026020	Nop58	mmu:55989; O70396; Q3UYX9; Q3UZA3; Q6DFW4; Q8C8Y7	Major pathway of rRNA processing in the nucleolus and cytosol; SUMOylation of RNA binding proteins		2	0	0.01	0.01	2.205		1e-17	0.282964			111.02		1.9	286.3	111.9			113.82	88.85
TRUE	Medium	Master Protein	Q920N1	Outer dense fiber protein 3 OS=Mus musculus OX=10090 GN=Odf3 PE=1 SV=2	0.012	Mouse	2.581	5	1	2	1	254	27.6	9.82	2.03	1	other biological processes	cytoskeleton;other cell component		Pf07004	69287	ENSMUSG00000025482	Odf3	mmu:69287; Q920N1; Q9DAF2			0	0	1.941	2.533	0.47		0.16942	0.0612843	27.67	17.39	148.66	145.4	74.9	57.4	122.2	22.49	30.48		100.13	557620	513451	400273	161303
TRUE	High	Master Protein	P62482	Voltage-gated potassium channel subunit beta-2 OS=Mus musculus OX=10090 GN=Kcnab2 PE=1 SV=1	0.008	Mouse	3.131	8	1	2	1	367	41	9	6.92	1	other metabolic processes;transport;other biological processes	plasma membrane;other membranes;cytosol;cytoskeleton;other cell component	transporter activity;other molecular function	Pf00248	16498	ENSMUSG00000028931	Kcnab2	mmu:16498; P62482; P97381; Q60942; Q64284	Neutrophil degranulation; Voltage gated Potassium channels	Metapathway biotransformation	3	0	0.511	1.264	0.957		0.322151	0.605753	17.09	53.05	48.84	78.8	154.3	81.6	85.3	55.76	1.96	44.25		64153.2	58957.5	166817
TRUE	High	Master Protein	Q8VE80	THO complex subunit 3 OS=Mus musculus OX=10090 GN=Thoc3 PE=2 SV=1	0.001	Mouse	5.843	12	2	3	2	351	38.7	6.09	10.26	2	RNA metabolism OR transcription;other metabolic processes;transport;other biological processes	nucleus;other cell component	nucleic acid binding activity	Pf00400, Pf08662, Pf12894	73666	ENSMUSG00000025872	Thoc3	mmu:73666; Q8VE80; Q9CWI8	Transport of Mature mRNA derived from an Intron-Containing Transcript; mRNA 3'-end processing; RNA Polymerase II Transcription Termination		3	0	100	0.276	100		0.943591	1e-17		147.56		66.2		333.8				118.25		60225.5
TRUE	High	Master Protein	P53986	Monocarboxylate transporter 1 OS=Mus musculus OX=10090 GN=Slc16a1 PE=1 SV=1	0.001	Mouse	6.632	7	2	3	2	493	53.2	7.47	9.41	2	cell cycle OR cell proliferation;cell organization and biogenesis;other metabolic processes;transport;other biological processes	plasma membrane;other membranes;cytoskeleton;other cell component	transporter activity;other molecular function	Pf07690	20501	ENSMUSG00000032902	Slc16a1	mmu:20501; P53986			0	0	100	0.815	0.334		0.495897	0.0117738		67.36	76.5	67.8		83.3	248.9	17.9		64.85		138286		181246
TRUE	High	Master Protein	P18528	Ig heavy chain V region 6.96 OS=Mus musculus OX=10090 PE=4 SV=1	0	Mouse	12.3	31	2	22	1	98	11	7.93	72.3	2	cell organization and biogenesis;stress response;transport;signal transduction;other biological processes	non-structural extracellular;plasma membrane;other membranes	signal transduction activity or receptor binding;other molecular function	Pf07686							0	0	0.755	0.071	5.273		0.428928	0.00624057	94.92	87.03	76.01	19.2	15.4	268.3	97.1	66.58	131.4	98.92	64.57	280095		791084	353440
TRUE	Medium	Master Protein	Q99MX0	Transketolase-like protein 1 OS=Mus musculus OX=10090 GN=Tktl1 PE=1 SV=2	0.03	Mouse	1.978	2	1	4	1	595	65.2	6.02	8.78	1		cytosol;nucleus	other molecular function	Pf00456, Pf02779, Pf02780	83553	ENSMUSG00000031397	Tktl1	B1AYP0; mmu:83553; Q684Q5; Q8CDU7; Q99MX0			0	0	2.213	1.105	0.987		0.375537	0.647167	8.76	30.54	45.61	117.6	54.2	134.1	94.1	16.43	4.74	22.78	39.68	16012971	10222456	1.2183e+07	5.39079e+06
TRUE	High	Master Protein	Q9D051	Pyruvate dehydrogenase E1 component subunit beta, mitochondrial OS=Mus musculus OX=10090 GN=Pdhb PE=1 SV=1	0	Mouse	16.174	16	4	8	4	359	38.9	6.87	23	4	other metabolic processes	mitochondrion;nucleus;other cell component	other molecular function	Pf02779, Pf02780	68263	ENSMUSG00000021748	Pdhb	mmu:68263; Q3TL86; Q505N8; Q99LW9; Q9D051	Glyoxylate metabolism and glycine degradation; Regulation of pyruvate dehydrogenase (PDH) complex; Signaling by Retinoic Acid	Glycolysis and gluconeogenesis; TCA cycle	6	0	1.41	1.972	0.742		0.215662	0.316837	57.79	63.44	49.04	217.3	56.5	53.8	72.5	50.84	1.62	45.15		881466	474437	294256	142868
TRUE	High	Master Protein	Q9CY57	Chromatin target of PRMT1 protein OS=Mus musculus OX=10090 GN=Chtop PE=1 SV=2	0	Mouse	25.522	17	3	42	3	249	26.6	12.23	139.56	3	other metabolic processes;transport;developmental processes;other biological processes	nucleus;other cell component	nucleic acid binding activity	Pf13865	66511	ENSMUSG00000001017	Chtop	mmu:66511; Q0VBG3; Q3U7V6; Q3UF43; Q3V105; Q5XJG9; Q8C5N4; Q9CY57; Q9D7T3; Q9DB03; Q9DC54; Q9JJ95	Transport of Mature mRNA derived from an Intron-Containing Transcript; mRNA 3'-end processing; RNA Polymerase II Transcription Termination		3	0	9.666	0.343	2.503		0.865555	0.18836	26.93	116.21	87.64	96.6	3.7	195	104.7	64.41		128.03	74.08	2.71912e+06	2.03848e+06	500861	89415.1
TRUE	High	Master Protein	P62192	26S proteasome regulatory subunit 4 OS=Mus musculus OX=10090 GN=Psmc1 PE=1 SV=1	0.005	Mouse	3.579	6	2	2	2	440	49.2	6.21	5.09	2	protein metabolism;other metabolic processes;other biological processes	other membranes;cytosol;nucleus;other cell component	other molecular function	Pf00004, Pf16450, Pf17862	19179	ENSMUSG00000021178	Psmc1	mmu:19179; P49014; P62192; Q03527; Q96AZ3	Downstream TCR signaling; FCERI mediated NF-kB activation; Neddylation; Asymmetric localization of PCP proteins; Degradation of AXIN; Hedgehog 'on' state; Ub-specific processing proteases; Regulation of RUNX3 expression and activity; Antigen processing: Ubiquitination & Proteasome degradation; Autodegradation of Cdh1 by Cdh1:APC/C; APC/C:Cdc20 mediated degradation of Securin; APC/C:Cdh1 mediated …	Proteasome degradation	50	0	0.84	100	0.01		1e-17	1e-17	35.44			112.9	134.4		152.7	32.88			59.75	78519.3		128118
TRUE	High	Master Protein	P09541	Myosin light chain 4 OS=Mus musculus OX=10090 GN=Myl4 PE=1 SV=3	0.001	Mouse	7.546	21	3	4	3	193	21.1	5.03	11.09	3	other biological processes	cytoskeleton	cytoskeletal activity;other molecular function				Myl4	P09541	Striated Muscle Contraction		1	0	100	0.123	1.104		0.631067	0.806784		71.85	62.44	27.2		172	200.8			99.69	19.72		85021.1
TRUE	High	Master Protein	Q3V3V9	Capping protein, Arp2/3 and myosin-I linker protein 2 OS=Mus musculus OX=10090 GN=Carmil2 PE=1 SV=2	0	Mouse	9.857	4	2	3	2	1296	141.3	7.18	10.17	2	cell organization and biogenesis;stress response;developmental processes;signal transduction;other biological processes	plasma membrane;other membranes;cytoskeleton;other cytoplasmic organelle;other cell component	other molecular function	Pf13516, Pf16000, Pf17888			Carmil2	Q3V3V9			0	0
TRUE	High	Master Protein	Q4KML4	Costars family protein ABRACL OS=Mus musculus OX=10090 GN=Abracl PE=1 SV=1	0.007	Mouse	3.248	20	1	3	1	81	9	5.8	9.37	1	other biological processes			Pf14705	73112		Abracl	mmu:73112; Q4KML4; Q8CHQ7			0	0		0.01	100		1e-17	1e-17						400				20.09
TRUE	High	Master Protein	Q80U93	Nuclear pore complex protein Nup214 OS=Mus musculus OX=10090 GN=Nup214 PE=1 SV=2	0.001	Mouse	4.587	1	1	11	1	2085	212.8	7.08	36.23	1	cell cycle OR cell proliferation;other metabolic processes;transport;other biological processes	nucleus	other molecular function		227720	ENSMUSG00000001855	Nup214	A2ATN2; mmu:227720; Q80U93	Transport of the SLBP independent Mature mRNA; Transport of the SLBP Dependant Mature mRNA; Transport of Mature mRNA Derived from an Intronless Transcript; Transport of Mature mRNA derived from an Intron-Containing Transcript; SUMOylation of DNA damage response and repair proteins; Regulation of HSF1-mediated heat shock response; snRNP Assembly; SUMOylation of RNA binding proteins; Regulation of …		16	0	1.101	1.25	0.74		0.336153	0.313757	14.63	14.63	10.38	105.5	95.9	84.4	114.2	20.13	8.07	4.24	51.24	1.04103e+07	6.5261e+06	7.25286e+06	6787913
TRUE	High	Master Protein	P42669	Transcriptional activator protein Pur-alpha OS=Mus musculus OX=10090 GN=Pura PE=1 SV=1	0	Mouse	36.014	37	5	15	5	321	34.9	6.44	55.09	5	cell cycle OR cell proliferation;cell organization and biogenesis;DNA metabolism;RNA metabolism OR transcription;other metabolic processes;transport;developmental processes;other biological processes	nucleus;other cell component	nucleic acid binding activity;other molecular function	Pf04845	19290	ENSMUSG00000043991	Pura	mmu:19290; P42669		Exercise-induced circadian regulation	1	0	100	0.236	2.783		0.93457	0.129106		43.58	86.43	29.4		239	131.6			148.16	80.9		60825.9
TRUE	High	Master Protein	Q5SW19	Clustered mitochondria protein homolog OS=Mus musculus OX=10090 GN=Cluh PE=1 SV=2	0	Mouse	336.192	55	51	322	51	1315	148	6.02	1048.56	51	cell organization and biogenesis	other cell component	nucleic acid binding activity	Pf12807, Pf13236, Pf13424, Pf15044	74148		Cluh	A8Y5E2; mmu:74148; Q3U014; Q3U4M5; Q3V3Q8; Q505Q6; Q5SW19; Q6GQX1; Q6PAT1; Q8CHD9			0	0	6.634	4.376	2.385		0.0836872	0.221053	71.91	53.56	100.43	361.1	2.5	33.5	2.9	30.36	51.79	91.33	59.13	1.12584e+08	6.98153e+07	6.14362e+07	455687
TRUE	High	Master Protein	Q9QWL7	Keratin, type I cytoskeletal 17 OS=Mus musculus OX=10090 GN=Krt17 PE=1 SV=3	0	Mouse	157.505	68	27	379	13	433	48.1	5.06	1109.18	27	cell organization and biogenesis;other biological processes	plasma membrane;cytoskeleton;other cell component	other molecular function	Pf00038	16667	ENSMUSG00000035557	Krt17	A2A4G6; mmu:16667; Q61783; Q9QWL7	Formation of the cornified envelope	EGFR1 signaling pathway	3	13	1.561	0.715	0.809		0.535262	0.402794	70.38	85.53	99.13	94.4	70.5	102.5	132.7	18.25	22.02	27.51	12.38	1.89158e+08	1.08182e+08	1.59062e+08	1.50653e+08
TRUE	High	Master Protein	Q60865	Caprin-1 OS=Mus musculus OX=10090 GN=Caprin1 PE=1 SV=2	0	Mouse	51.079	23	7	28	7	707	78.1	5.25	110.22	7	other biological processes	cytosol;other cell component	nucleic acid binding activity	Pf12287, Pf18293	53872	ENSMUSG00000027184	Caprin1	mmu:53872; Q60758; Q60865; Q61620; Q6IMN3; Q7TT26			0	0	100	0.1	2.468		0.558903	0.197565		76.6	79.7	19.5		267.5	113			113.44	80.57			87436.6
TRUE	High	Master Protein	P62880	Guanine nucleotide-binding protein G(I)/G(S)/G(T) subunit beta-2 OS=Mus musculus OX=10090 GN=Gnb2 PE=1 SV=3	0	Mouse	9.479	16	3	4	3	340	37.3	6	11.86	3	signal transduction;other biological processes	plasma membrane;other membranes;other cell component	other molecular function	Pf00400	14693	ENSMUSG00000029713	Gnb2	mmu:14693; P11016; P54312; P62880	G alpha (q) signalling events; G alpha (12/13) signalling events; Ca2+ pathway; G beta:gamma signalling through PLC beta; Presynaptic function of Kainate receptors; G alpha (i) signalling events; ADP signalling through P2Y purinoceptor 12; Adrenaline,noradrenaline inhibits insulin secretion; Extra-nuclear estrogen signaling; G alpha (s) signalling events; Glucagon-like Peptide-1 (GLP1) regulates …	Chemokine signaling pathway; G protein signaling pathways; Focal adhesion: PI3K-Akt-mTOR signaling pathway; Myometrial relaxation and contraction pathways; Calcium regulation in cardiac cells	31	0
TRUE	Medium	Master Protein	P68037	Ubiquitin-conjugating enzyme E2 L3 OS=Mus musculus OX=10090 GN=Ube2l3 PE=1 SV=1	0.012	Mouse	2.96	14	1	1	1	154	17.9	8.51	3.22	1	cell cycle OR cell proliferation;protein metabolism;RNA metabolism OR transcription;other metabolic processes;developmental processes;other biological processes	cytosol;nucleus;other cell component	enzyme regulator activity;other molecular function	Pf00179	22195	ENSMUSG00000038965	Ube2l3	mmu:22195; P51966; P68037; P70653; Q9HAV1	Antigen processing: Ubiquitination & Proteasome degradation; E3 ubiquitin ligases ubiquitinate target proteins; Regulation of TNFR1 signaling; Synthesis of active ubiquitin: roles of E1 and E2 enzymes	Parkinson's disease	5	0	0.01	0.01	2.765		1e-17	0.132254			76.93		139.5	191.3	69.2		33.25	52.35					242422
TRUE	High	Master Protein	P43277	Histone H1.3 OS=Mus musculus OX=10090 GN=H1-3 PE=1 SV=2	0	Mouse	50.204	25	8	104	1	221	22.1	11.03	308.19	8	cell organization and biogenesis;protein metabolism;other metabolic processes;other biological processes	nucleus;other cell component	nucleic acid binding activity;other molecular function	Pf00538	14957	ENSMUSG00000052565	H1-3	mmu:14957; P43277; Q8C6M4	Formation of Senescence-Associated Heterochromatin Foci (SAHF); Apoptosis induced DNA fragmentation		2	0		0.01	1.612		1e-17	0.633565			103.92			224.2	175.8			114.88	60.6
TRUE	High	Master Protein	Q9QXS1	Plectin OS=Mus musculus OX=10090 GN=Plec PE=1 SV=3	0	Mouse	325.613	22	69	184	68	4691	533.9	5.96	572.25	69	cell cycle OR cell proliferation;cell organization and biogenesis;other metabolic processes;stress response;developmental processes;other biological processes	plasma membrane;other membranes;cytosol;cytoskeleton;mitochondrion;other cell component	cytoskeletal activity;other molecular function	Pf00307, Pf00681, Pf03501, Pf17902, Pf18373	18810	ENSMUSG00000022565	Plec	E9QN87; mmu:18810; Q6S384; Q6S389; Q6S394; Q9CS65; Q9QUT2; Q9QXQ8; Q9QXQ9; Q9QXR0; Q9QXR1; Q9QXR2; Q9QXR3; Q9QXR4; Q9QXR5; Q9QXR6; Q9QXR7; Q9QXR8; Q9QXR9; Q9QXS0; Q9QXS1; Q9QXS2; Q9QXS3	Caspase-mediated cleavage of cytoskeletal proteins; Type I hemidesmosome assembly	Alpha 6 beta 4 integrin signaling pathway; EGFR1 signaling pathway	4	1	0.681	0.164	0.677		0.77629	0.239523	69.95	100.23	96.78	4.6	33.4	158.3	203.7	21.85	23.54	71.54	73.11	897227	505115	651331	6.36657e+06
TRUE	High	Master Protein	P46062	Signal-induced proliferation-associated protein 1 OS=Mus musculus OX=10090 GN=Sipa1 PE=1 SV=2	0	Mouse	29.061	15	8	22	8	1037	112	6.35	67.53	8	stress response;other biological processes	other membranes;ER/Golgi;nucleus;other cell component	enzyme regulator activity;other molecular function	Pf00595, Pf02145			Sipa1	P46062; P70204	Rap1 signalling		1	0		0.01	1.397		1e-17	0.838236			126.87			333.5	66.5			76.24	79.38
TRUE	High	Master Protein	P51410	60S ribosomal protein L9 OS=Mus musculus OX=10090 GN=Rpl9 PE=1 SV=2	0	Mouse	70.659	49	8	68	8	192	21.9	9.95	250.18	8	protein metabolism;other metabolic processes	cytosol;translational apparatus;other cell component	nucleic acid binding activity;other molecular function	Pf00347	20005	ENSMUSG00000047215	Rpl9	mmu:20005; P51410; Q9JK58	L13a-mediated translational silencing of Ceruloplasmin expression; SRP-dependent cotranslational protein targeting to membrane; Major pathway of rRNA processing in the nucleolus and cytosol; Formation of a pool of free 40S subunits; GTP hydrolysis and joining of the 60S ribosomal subunit; Nonsense Mediated Decay (NMD) independent of the Exon Junction Complex (EJC); Nonsense Mediated Decay (NMD) e…	Cytoplasmic ribosomal proteins; mRNA processing	9	0	100	0.101	1.427		0.562835	0.806384		89.02	112.62	10.7		276.3	112.9	29.68		101.38	80.16	391929	202965	465791
TRUE	Medium	Master Protein	A0A140LI88	Ankyrin repeat domain-containing protein 31 OS=Mus musculus OX=10090 GN=Ankrd31 PE=1 SV=2	0.024	Mouse	2.11	1	1	5	1	1857	206	6.62	12.07	1	cell cycle OR cell proliferation;cell organization and biogenesis;DNA metabolism;other metabolic processes;other biological processes	nucleus;other cell component		Pf00023, Pf12796, Pf18755			Ankrd31	A0A140LI88; A0A140LIB3			0	0	0.798	1.415	0.629		0.299256	0.188146	25.95	16.67	43	98.4	123.2	68.9	109.5	6.24	20.25	19.4	70.71	1009164480	742257088	930571472	1320315136
TRUE	High	Master Protein	O54931	A-kinase anchor protein 2 OS=Mus musculus OX=10090 GN=Akap2 PE=1 SV=3	0	Mouse	109.751	24	10	57	10	893	98.5	5.21	203.25	10					677884	ENSMUSG00000038729	Akap2	A2APJ4; mmu:677884; O54931; O54932; O54933; Q8C5W1			0	0	0.132	0.207	0.826		0.889329	0.425948	77.98	129.49	90.22	8.9	53.1	137.3	200.7	58.04	50.94	81.23	33.17	2.11782e+06	754867	789656	8.883e+06
TRUE	Medium	Master Protein	P03940	Steroid 21-hydroxylase OS=Mus musculus OX=10090 GN=Cyp21 PE=2 SV=3	0.028	Mouse	2.028	5	1	1	1	487	55.3	8.57	2.64	1	other metabolic processes	other membranes;ER/Golgi	other molecular function	Pf00067	13079		Cyp21	A0JP50; mmu:13079; O88304; P03940; Q64510; Q9QX14	Mineralocorticoid biosynthesis; Glucocorticoid biosynthesis; Endogenous sterols	Metapathway biotransformation	4	0	0.526	2.267	100		0.184643	1e-17	21.36	79.06		123.1	239.8	37		42.13	47.84	91.09		1.39551e+06	1.23777e+06	612152	2.56408e+06
TRUE	Medium	Master Protein	Q7TSC1	Protein PRRC2A OS=Mus musculus OX=10090 GN=Prrc2a PE=1 SV=1	0.041	Mouse	1.824	1	1	1	1	2158	229.1	9.39	3.45	1	other biological processes	plasma membrane;other membranes;cytosol;nucleus		Pf07001	53761	ENSMUSG00000024393	Prrc2a	mmu:53761; Q7TSC1; Q923A9; Q9Z1R1			0	0
TRUE	High	Master Protein	Q60662	A-kinase anchor protein 4 OS=Mus musculus OX=10090 GN=Akap4 PE=1 SV=1	0.001	Mouse	5.343	4	2	3	2	849	93.7	6.92	7.93	2	cell organization and biogenesis;signal transduction;other biological processes	cytoskeleton;other cell component	other molecular function	Pf05716, Pf10522	11643	ENSMUSG00000050089	Akap4	B1AXM7; mmu:11643; Q60630; Q60662; Q8R2G7		G protein signaling pathways	1	0
TRUE	Medium	Master Protein	Q3UL36	Arginine and glutamate-rich protein 1 OS=Mus musculus OX=10090 GN=Arglu1 PE=1 SV=2	0.011	Mouse	2.778	3	1	5	1	271	32.9	10.36	12.33	1		cytosol;mitochondrion;nucleus		Pf15346	234023	ENSMUSG00000040459	Arglu1	mmu:234023; Q3UL36; Q80XJ0			0	0	1.443	7.199	2.259		0.0418904	0.262859	83.77	117.57	101.09	196.6	163.2	27.3	12.9	91.61	57.53	115.81	67.97	2.02744e+06	1.01167e+06	7128405	2.44607e+06
TRUE	High	Master Protein	Q149S1	Tektin-4 OS=Mus musculus OX=10090 GN=Tekt4 PE=1 SV=2	0.001	Mouse	5.955	12	3	3	3	447	52	6.25	7.87	3	cell organization and biogenesis;other biological processes	cytoskeleton		Pf03148	71840	ENSMUSG00000024175	Tekt4	A0A0R4J051; mmu:71840; Q149S1; Q3ZTL6; Q9DAH3			0	0	100	100			1e-17					400				5.72				202887	173483	230431
TRUE	Medium	Master Protein	P17257	Protein FAM167B OS=Mus musculus OX=10090 GN=Fam167b PE=2 SV=2	0.042	Mouse	1.778	9	1	1	1	162	18.5	6.93	2.77	1				Pf11652	230766	ENSMUSG00000050493	Fam167b	mmu:230766; P17257; Q3UNY6			0	0
TRUE	High	Master Protein	Q9D5P4	Adenosine deaminase domain-containing protein 2 OS=Mus musculus OX=10090 GN=Adad2 PE=2 SV=1	0	Mouse	57.218	31	12	38	12	478	51	8.27	101.67	12											0	0	100	3.339	0.881		0.117825	0.500008		61.57	13.62	373.9		13.7	12.4	70.58			47.84	9162874	6.46441e+06	2.64042e+07
TRUE	High	Master Protein	P15864	Histone H1.2 OS=Mus musculus OX=10090 GN=H1-2 PE=1 SV=2	0	Mouse	53.148	28	9	100	2	212	21.3	11	299.35	9	cell organization and biogenesis;protein metabolism;other metabolic processes;other biological processes	nucleus;other cell component	nucleic acid binding activity;other molecular function	Pf00538	50708	ENSMUSG00000036181	H1-2	mmu:50708; P15864			0	7	0.593	0.063	2.119		0.383037	0.318356	12.37	127.99	105.73	22.7	0.7	243.3	133.3	86.59	11.76	94.81	74.37	1.42493e+07	9043645	218341	371271
TRUE	High	Master Protein	Q8BHD7	Polypyrimidine tract-binding protein 3 OS=Mus musculus OX=10090 GN=Ptbp3 PE=1 SV=1	0	Mouse	32.756	26	6	19	5	523	56.7	9.13	51.38	6	RNA metabolism OR transcription;other metabolic processes;other biological processes	nucleus	nucleic acid binding activity	Pf00076, Pf11835, Pf13893	230257	ENSMUSG00000028382	Ptbp3	A2ANH0; A2ANH1; mmu:230257; Q8BHD7; Q923C3		mRNA processing	1	0	100	0.412	0.453		0.849215	0.052477		57.23	92.66	56.5		239	104.5	34.15		128.26	132.9	72564.6	36539.1
TRUE	High	Master Protein	Q9CZX8	40S ribosomal protein S19 OS=Mus musculus OX=10090 GN=Rps19 PE=1 SV=3	0.001	Mouse	7.481	21	3	7	3	145	16.1	10.4	15.78	3	cell organization and biogenesis;protein metabolism;RNA metabolism OR transcription;other metabolic processes;stress response;signal transduction;other biological processes	cytosol;translational apparatus;nucleus;other cell component	nucleic acid binding activity;other molecular function	Pf01090	20085	ENSMUSG00000040952	Rps19	mmu:20085; Q5M9J4; Q9CZX8	L13a-mediated translational silencing of Ceruloplasmin expression; SRP-dependent cotranslational protein targeting to membrane; Major pathway of rRNA processing in the nucleolus and cytosol; Formation of a pool of free 40S subunits; GTP hydrolysis and joining of the 60S ribosomal subunit; Nonsense Mediated Decay (NMD) independent of the Exon Junction Complex (EJC); Nonsense Mediated Decay (NMD) e…	Cytoplasmic ribosomal proteins	11	0	0.394	0.239	0.606		0.95804	0.165382	0	84.43	120.31	42.8	14.4	138	204.9	12.23		108.25	66.77	585182	470353	471759
TRUE	High	Master Protein	Q8R1A4	Dedicator of cytokinesis protein 7 OS=Mus musculus OX=10090 GN=Dock7 PE=1 SV=3	0	Mouse	13.264	2	3	7	2	2130	241.3	6.71	22.73	3	cell cycle OR cell proliferation;cell organization and biogenesis;transport;developmental processes;signal transduction;other biological processes	nucleus;other cell component	enzyme regulator activity;other molecular function	Pf06920, Pf11878, Pf14429, Pf20421, Pf20422			Dock7	Q45V78; Q5PRE6; Q6PJ17; Q8R1A4; Q9CSB6; Q9CXM7	CDC42 GTPase cycle; RAC1 GTPase cycle; Factors involved in megakaryocyte development and platelet production; MET activates RAP1 and RAC1		4	0		0.01	0.27		1e-17	0.00339005			180.43			84.9	315.1				109.26
TRUE	High	Master Protein	O09167	60S ribosomal protein L21 OS=Mus musculus OX=10090 GN=Rpl21 PE=1 SV=3	0	Mouse	47.145	28	4	69	4	160	18.6	10.49	226.82	4	protein metabolism;other metabolic processes	cytosol;ER/Golgi;translational apparatus;other cell component	other molecular function	Pf01157			Rpl21	O09167	L13a-mediated translational silencing of Ceruloplasmin expression; SRP-dependent cotranslational protein targeting to membrane; Major pathway of rRNA processing in the nucleolus and cytosol; Formation of a pool of free 40S subunits; GTP hydrolysis and joining of the 60S ribosomal subunit; Nonsense Mediated Decay (NMD) independent of the Exon Junction Complex (EJC); Nonsense Mediated Decay (NMD) e…		7	0	100	0.024	1.441		0.145973	0.791742		91.03	104.92	3.9		219.4	176.7	44.56		117.25	96.64	652130	296426	292346
TRUE	High	Master Protein	P80318	T-complex protein 1 subunit gamma OS=Mus musculus OX=10090 GN=Cct3 PE=1 SV=1	0	Mouse	16.654	12	5	11	5	545	60.6	6.7	24.5	5	cell organization and biogenesis;transport;other biological processes	cytosol;cytoskeleton;other cell component	other molecular function	Pf00118	12462	ENSMUSG00000001416	Cct3	mmu:12462; P80318	Cooperation of PDCL (PhLP1) and TRiC/CCT in G-protein beta folding; Association of TriC/CCT with target proteins during biosynthesis		2	0	3.302	1.904	0.539		0.222577	0.107804	42.31	64.66	60.47	221	35.5	58.8	84.8	35.35	42.34	103.02	76.43	2.76731e+06	1.08751e+06	2.08938e+06	228488
TRUE	High	Master Protein	Q925I1	ATPase family AAA domain-containing protein 3 OS=Mus musculus OX=10090 GN=Atad3 PE=1 SV=1	0	Mouse	27.583	15	6	12	6	591	66.7	9.29	37.29	6	cell organization and biogenesis;stress response;other biological processes	other membranes;mitochondrion	other molecular function	Pf00004, Pf12037	108888	ENSMUSG00000029036	Atad3	A2AD89; mmu:108888; Q3TA78; Q3UE74; Q69ZM7; Q8C6C6; Q925I1	Neutrophil degranulation		1	0	100	0.114	1.026		0.613195	0.701613		0.31	52.74	8.7		178.7	212.6			83.21	57.88	53278
TRUE	High	Master Protein	Q91VM5	RNA binding motif protein, X-linked-like-1 OS=Mus musculus OX=10090 GN=Rbmxl1 PE=2 SV=1	0	Mouse	25.066	15	5	32	5	388	42.1	9.99	80.08	5	cell organization and biogenesis;protein metabolism;RNA metabolism OR transcription;other metabolic processes;other biological processes	non-structural extracellular;nucleus;other cell component	nucleic acid binding activity;other molecular function	Pf00076, Pf08081	19656	ENSMUSG00000037070	Rbmxl1	mmu:19656; O35479; Q91VM5		mRNA processing	1	0	4.767	0.168	1.804		0.789652	0.489061	3.23	105.1	81.02	33.7	2.4	251.7	112.2	28.69		97.04	2.75	1.1553e+06	846774	647789	67958.1
TRUE	High	Master Protein	Q9CQT2	RNA-binding protein 7 OS=Mus musculus OX=10090 GN=Rbm7 PE=1 SV=1	0.001	Mouse	4.824	12	2	2	2	265	30.1	9.38	5.57	2	cell cycle OR cell proliferation;RNA metabolism OR transcription;other metabolic processes;other biological processes	nucleus	nucleic acid binding activity;other molecular function	Pf00076	67010	ENSMUSG00000042396	Rbm7	mmu:67010; Q3UB91; Q7TQE3; Q9CQT2		mRNA processing	1	0		0.01	100		1e-17	1e-17						400				89.92
TRUE	High	Master Protein	P47911	60S ribosomal protein L6 OS=Mus musculus OX=10090 GN=Rpl6 PE=1 SV=3	0	Mouse	103.842	36	12	159	12	296	33.5	10.7	494.81	12	cell organization and biogenesis;protein metabolism;other metabolic processes	cytosol;cytoskeleton;ER/Golgi;translational apparatus;nucleus;other cell component	nucleic acid binding activity;other molecular function	Pf01159, Pf03868	19988	ENSMUSG00000029614	Rpl6	mmu:19988; P47911; Q6P5I2; Q925C3	L13a-mediated translational silencing of Ceruloplasmin expression; SRP-dependent cotranslational protein targeting to membrane; Major pathway of rRNA processing in the nucleolus and cytosol; Formation of a pool of free 40S subunits; GTP hydrolysis and joining of the 60S ribosomal subunit; Nonsense Mediated Decay (NMD) independent of the Exon Junction Complex (EJC); Nonsense Mediated Decay (NMD) e…	Cytoplasmic ribosomal proteins	8	0	2.481	0.038	2.974		0.239284	0.100218	64.79	110.92	128.71	13	1	289.3	96.6	9.43	75.93	132.85	125.9	3.88188e+06	3.24117e+06	3.35682e+06	565052
TRUE	High	Master Protein	Q99ME9	GTP-binding protein 4 OS=Mus musculus OX=10090 GN=Gtpbp4 PE=1 SV=3	0	Mouse	32.344	13	7	15	7	634	74.1	9.52	40.35	7	RNA metabolism OR transcription;other metabolic processes;other biological processes	other membranes;cytosol;nucleus;other cell component	nucleic acid binding activity;other molecular function	Pf06858, Pf08155, Pf17835	69237	ENSMUSG00000021149	Gtpbp4	mmu:69237; Q99K16; Q99ME9; Q99P78; Q9CT02			0	0		0.01	2.31		1e-17	0.245148			129.93			297.8	102.2			129.53	60.39
TRUE	High	Master Protein	Q61781	Keratin, type I cytoskeletal 14 OS=Mus musculus OX=10090 GN=Krt14 PE=1 SV=2	0	Mouse	195.305	48	20	444	6	484	52.8	5.17	1364.99	20	cell organization and biogenesis;other biological processes	plasma membrane;cytoskeleton;nucleus;other cell component	other molecular function	Pf00038	16664	ENSMUSG00000045545	Krt14	A2A4G4; mmu:16664; Q61781; Q91VQ4; Q99LE0	Formation of the cornified envelope; Type I hemidesmosome assembly		3	8	1.438	1.286	1.002		0.3275	0.667597	67.78	93.1	98.62	108.9	80.7	104.6	105.9	19.05	38.17	38.23	34.66	1.26778e+08	7.09426e+07	1.1458e+08	8.12082e+07
TRUE	High	Master Protein	P08752	Guanine nucleotide-binding protein G(i) subunit alpha-2 OS=Mus musculus OX=10090 GN=Gnai2 PE=1 SV=5	0	Mouse	55.5	31	8	45	6	355	40.5	5.45	134.12	8	cell-cell signaling;cell cycle OR cell proliferation;signal transduction;other biological processes	plasma membrane;other membranes;cytosol;cytoskeleton;nucleus;other cell component	signal transduction activity or receptor binding;other molecular function	Pf00503	14678	ENSMUSG00000032562	Gnai2	mmu:14678; P08752; Q3TXK7; Q6P1C0	G alpha (i) signalling events; Adenylate cyclase inhibitory pathway; ADP signalling through P2Y purinoceptor 12; Adrenaline,noradrenaline inhibits insulin secretion; Extra-nuclear estrogen signaling	Chemokine signaling pathway; G protein signaling pathways; Calcium regulation in cardiac cells; Signal transduction of S1P receptor	9	2		0.05	0.902		0.31336	0.52966		50.07	76.99	3.1	4.8	187.1	205	35.87		51.97	68.99	154820	84502.4	77679.4
TRUE	High	Master Protein	P16125	L-lactate dehydrogenase B chain OS=Mus musculus OX=10090 GN=Ldhb PE=1 SV=2	0.001	Mouse	6.604	8	2	12	1	334	36.5	6.05	31.13	2	other metabolic processes	other membranes;cytosol;mitochondrion;other cell component	other molecular function	Pf00056, Pf02866	16832	ENSMUSG00000030246	Ldhb	mmu:16832; P16125; Q545Y4	Pyruvate metabolism	Glycolysis and gluconeogenesis	2	0
TRUE	High	Master Protein	Q9CY58	Plasminogen activator inhibitor 1 RNA-binding protein OS=Mus musculus OX=10090 GN=Serbp1 PE=1 SV=2	0	Mouse	21.711	8	2	13	2	407	44.7	8.54	48.91	2	cell organization and biogenesis;other biological processes	plasma membrane;other membranes;cytosol;nucleus;other cell component	translation activity;nucleic acid binding activity;other molecular function	Pf04774, Pf16174	66870	ENSMUSG00000036371	Serbp1	mmu:66870; Q8BHS2; Q8BHU0; Q91WP3; Q9CSN0; Q9CY58; Q9DBY6			0	0		0.063	2.104		0.384162	0.324875		64.9	83.14	7.9	16.9	231.2	144			86.33	69.32	45398.9
TRUE	High	Master Protein	P62245	40S ribosomal protein S15a OS=Mus musculus OX=10090 GN=Rps15a PE=1 SV=2	0	Mouse	35.549	46	5	46	5	130	14.8	10.13	129.3	5	protein metabolism;other metabolic processes;other biological processes	cytosol;translational apparatus;other cell component	other molecular function	Pf00410	267019	ENSMUSG00000008683	Rps15a	mmu:267019; P39027; P39031; P62245; Q8C023; Q9BV24	L13a-mediated translational silencing of Ceruloplasmin expression; SRP-dependent cotranslational protein targeting to membrane; Major pathway of rRNA processing in the nucleolus and cytosol; Formation of a pool of free 40S subunits; GTP hydrolysis and joining of the 60S ribosomal subunit; Nonsense Mediated Decay (NMD) independent of the Exon Junction Complex (EJC); Nonsense Mediated Decay (NMD) e…	Cytoplasmic ribosomal proteins	11	0	14.241	0.18	1.48		0.821892	0.75351	78.62	71.33	70.28	33.4	1.2	220.6	144.9	24.12	80.95	110.63	89.99	2.56609e+06	3.47572e+06	3.59557e+06	222408
TRUE	High	Master Protein	P35436	Glutamate receptor ionotropic, NMDA 2A OS=Mus musculus OX=10090 GN=Grin2a PE=1 SV=2	0.01	Mouse	3.011	1	1	17	1	1464	165.3	7.01	40.62	1	cell-cell signaling;cell organization and biogenesis;protein metabolism;other metabolic processes;stress response;transport;developmental processes;signal transduction;other biological processes	plasma membrane;other membranes;ER/Golgi;other cell component	signal transduction activity or receptor binding;transporter activity;other molecular function	Pf00060, Pf01094, Pf10565, Pf10613	14811	ENSMUSG00000059003	Grin2a	mmu:14811; P35436	Synaptic adhesion-like molecules; Assembly and cell surface presentation of NMDA receptors; Unblocking of NMDA receptors, glutamate binding and activation	Alzheimer's disease	4	0	52.455	1.13	58.217		0.368011	2.66898e-13	103.86	37.61	32.62	204.3	3.9	189	2.8	20.62	93.05	27.18	26.65	72397358	44527959	50380753	507150
TRUE	High	Master Protein	Q9JMB0	G kinase-anchoring protein 1 OS=Mus musculus OX=10090 GN=Gkap1 PE=1 SV=1	0	Mouse	10.095	7	2	5	2	366	41.7	8.82	16.25	2	signal transduction;other biological processes	ER/Golgi	other molecular function		56278	ENSMUSG00000021552	Gkap1	mmu:56278; Q9CUD8; Q9JMB0			0	0	4.906	1.903	100		0.222728	1e-17	14.3	14.3		330.1	19.5	50.4		37.19				1.3549e+06	856205	622178	58037.7
TRUE	High	Master Protein	Q9WU65	Glycerol kinase 2 OS=Mus musculus OX=10090 GN=Gk2 PE=1 SV=1	0.001	Mouse	6.769	6	2	2	2	554	60.6	5.3	5.6	2	cell organization and biogenesis;other metabolic processes;other biological processes	other membranes;cytoskeleton;mitochondrion	kinase activity;other molecular function	Pf00370, Pf02782	14626	ENSMUSG00000050553	Gk2	mmu:14626; Q9WU65	Triglyceride biosynthesis	Fatty acid beta-oxidation; PPAR signaling pathway; Triacylglyceride synthesis	4	0	0.01										400				39.83						364944
TRUE	High	Master Protein	P68040	Receptor of activated protein C kinase 1 OS=Mus musculus OX=10090 GN=Rack1 PE=1 SV=3	0	Mouse	29.507	37	7	25	7	317	35.1	7.69	75.3	7	cell cycle OR cell proliferation;protein metabolism;other metabolic processes;developmental processes;signal transduction;other biological processes	plasma membrane;cytosol;mitochondrion;translational apparatus;nucleus;other cell component	signal transduction activity or receptor binding;enzyme regulator activity;translation activity;other molecular function	Pf00400	14694	ENSMUSG00000020372	Rack1	mmu:14694; P25388; P68040; P99049; Q3THP0; Q3THY7; Q3TKQ0; Q3TW88; Q5NCC5; Q5NCC6; Q9CSQ0; Q9ERM6	Regulation of TNFR1 signaling; TNFR1-induced NFkappaB signaling pathway; TNFR1-mediated ceramide production	IL-3 signaling pathway; IL-2 signaling pathway	5	0	1.365	0.772	1.341		0.504989	0.899773	18.24	59.35	82.72	131	14.1	151.5	103.4	21.05	0.16	95.15	81.59	1.33158e+06	713608	1.18201e+06	117899
TRUE	High	Master Protein	Q9WUM3	Coronin-1B OS=Mus musculus OX=10090 GN=Coro1b PE=1 SV=1	0	Mouse	18.301	13	4	6	4	484	53.9	5.78	20.25	4	cell organization and biogenesis;stress response;signal transduction;other biological processes	plasma membrane;other membranes;cytosol;cytoskeleton;other cell component	cytoskeletal activity;other molecular function	Pf00400, Pf08953, Pf16300	23789	ENSMUSG00000024835	Coro1b	mmu:23789; Q3UEB1; Q9CVA2; Q9WUM3			0	0		0.778	1.995		0.501965	0.377079		0	106.15	4.7	14.2	197.6	183.6			54.21	84.81			36098.6
TRUE	High	Master Protein	Q5U4D9	THO complex subunit 6 homolog OS=Mus musculus OX=10090 GN=Thoc6 PE=1 SV=1	0	Mouse	8.131	9	2	2	2	341	37.3	7.12	5.91	2	RNA metabolism OR transcription;other metabolic processes;transport;developmental processes;other biological processes	nucleus;other cell component	nucleic acid binding activity	Pf00400	386612	ENSMUSG00000041319	Thoc6	mmu:386612; Q5U4D9	Transport of Mature mRNA derived from an Intron-Containing Transcript; mRNA 3'-end processing; RNA Polymerase II Transcription Termination		3	0
TRUE	High	Master Protein	Q64331	Unconventional myosin-VI OS=Mus musculus OX=10090 GN=Myo6 PE=1 SV=1	0	Mouse	166.553	29	25	110	25	1265	146.3	8.85	370.93	25	cell-cell signaling;cell organization and biogenesis;stress response;transport;developmental processes;signal transduction;other biological processes	plasma membrane;other membranes;cytosol;cytoskeleton;ER/Golgi;nucleus;other cell component	cytoskeletal activity;other molecular function	Pf00063, Pf16521			Myo6	Q64331	Gap junction degradation; RHOBTB1 GTPase cycle; RHOBTB2 GTPase cycle; RHOU GTPase cycle; Trafficking of AMPA receptors		5	0	0.915	0.043	0.987		0.268376	0.647783	59.93	61.7	95.69	2.2	11.5	215.9	170.4	65.87	37.91	73.11	75.16		360467	161980	1.29748e+06
TRUE	Medium	Master Protein	Q69ZU6	Thrombospondin type-1 domain-containing protein 7A OS=Mus musculus OX=10090 GN=Thsd7a PE=1 SV=2	0.041	Mouse	1.831	1	1	2	1	1645	183.4	7.2	4.9	1	cell organization and biogenesis;developmental processes;other biological processes	non-structural extracellular;plasma membrane;other membranes;other cell component		Pf00090, Pf19028, Pf19030	330267		Thsd7a	mmu:330267; Q3TP01; Q3UWV1; Q69ZU6	O-glycosylation of TSR domain-containing proteins		1	0	100	0.872	100		0.458616	1e-17		12.16		184		216		6.44		20.08		1.36387e+06	1.03881e+06	1.22097e+06
TRUE	Medium	Master Protein	Q9Z2W0	Aspartyl aminopeptidase OS=Mus musculus OX=10090 GN=Dnpep PE=1 SV=2	0.034	Mouse	1.896	2	1	1	1	473	52.2	7.25	1.73	1	protein metabolism	cytosol	other molecular function	Pf02127	13437	ENSMUSG00000026209	Dnpep	mmu:13437; Q56A00; Q9Z2W0			0	0
TRUE	Medium	Master Protein	Q61190	Interleukin-10 receptor subunit beta OS=Mus musculus OX=10090 GN=Il10rb PE=1 SV=1	0.049	Mouse	1.706	7	1	1	1	349	39.7	4.97	3.33	1	stress response;signal transduction;other biological processes	plasma membrane;other membranes	other molecular function	Pf01108, Pf09294			Il10rb	Q61190	Interleukin-20 family signaling; Interleukin-10 signaling		2	0
TRUE	High	Master Protein	P16330	2',3'-cyclic-nucleotide 3'-phosphodiesterase OS=Mus musculus OX=10090 GN=Cnp PE=1 SV=3	0	Mouse	10.874	10	2	6	2	420	47.1	8.97	25.57	2	cell organization and biogenesis;other metabolic processes;transport;developmental processes;other biological processes	non-structural extracellular;plasma membrane;other membranes;cytoskeleton;mitochondrion;other cell component	nucleic acid binding activity;other molecular function	Pf05881, Pf13671	12799	ENSMUSG00000006782	Cnp	mmu:12799; P16330; Q61424; Q8C7C9; Q91V42; Q923F3			0	0		0.01	3.513		1e-17	0.0498345			117.39			311.4	88.6				87.79
TRUE	High	Master Protein	Q922U2	Keratin, type II cytoskeletal 5 OS=Mus musculus OX=10090 GN=Krt5 PE=1 SV=1	0	Mouse	150.198	41	26	642	15	580	61.7	7.75	1986.52	26	cell organization and biogenesis;other biological processes	plasma membrane;other membranes;cytoskeleton;other cell component	bone, tooth or skin structural activity;other molecular function	Pf00038, Pf16208	110308	ENSMUSG00000061527	Krt5	mmu:110308; Q920F2; Q922U2	Formation of the cornified envelope; Type I hemidesmosome assembly		3	7	1.255	0.748	0.884		0.517509	0.505107	48.07	70.51	78	93.4	76.9	131.5	98.2	17.24	12.6	52.11	34.75	1.44593e+08	8.47424e+07	1.38031e+08	1.06767e+08
TRUE	High	Master Protein	P42567	Epidermal growth factor receptor substrate 15 OS=Mus musculus OX=10090 GN=Eps15 PE=1 SV=1	0	Mouse	11.944	4	3	5	3	897	98.4	4.6	14.47	3	cell organization and biogenesis;transport;other biological processes	plasma membrane;other membranes;cytosol;other cytoplasmic organelle;other cell component	other molecular function	Pf12763	13858	ENSMUSG00000028552	Eps15	mmu:13858; P42567; Q8C431	EGFR downregulation; Cargo recognition for clathrin-mediated endocytosis; Negative regulation of MET activity	EGFR1 signaling pathway	5	0	100	100			1e-17					400									141822
TRUE	Medium	Master Protein	P57776	Elongation factor 1-delta OS=Mus musculus OX=10090 GN=Eef1d PE=1 SV=3	0.012	Mouse	2.965	4	1	3	1	281	31.3	5.02	7.24	1	protein metabolism;RNA metabolism OR transcription;other metabolic processes;other biological processes	cytosol;ER/Golgi;nucleus;other cell component	enzyme regulator activity;nucleic acid binding activity;other molecular function	Pf00736, Pf10587	66656		Eef1d	mmu:66656; P57776; Q68FG5; Q9CWW2; Q9CWY1; Q9CYD4; Q9CYJ5	Eukaryotic Translation Elongation	Translation factors	2	0	2.699	100	0.01		1e-17	1e-17	19.27			156.6	61.2		182.1	16.12	19.21		38.96	326182	197232	269179	85189.1
TRUE	High	Master Protein	P16381	Putative ATP-dependent RNA helicase Pl10 OS=Mus musculus OX=10090 GN=D1Pas1 PE=1 SV=1	0	Mouse	119.989	30	15	136	1	660	73.1	7.18	474.77	15	cell-cell signaling;cell organization and biogenesis;protein metabolism;RNA metabolism OR transcription;other metabolic processes;stress response;signal transduction;other biological processes	plasma membrane;other membranes;cytosol;cytoskeleton;translational apparatus;nucleus;other cell component	enzyme regulator activity;cytoskeletal activity;translation activity;nucleic acid binding activity;other molecular function	Pf00270, Pf00271	110957	ENSMUSG00000039224	D1Pas1	mmu:110957; P16381		mRNA processing	1	0	2.233	100			1e-17		87.09			276.3	123.7			65.48				85399	29037.5	157560	36072.5
TRUE	High	Master Protein	Q8BVY0	Ribosomal L1 domain-containing protein 1 OS=Mus musculus OX=10090 GN=Rsl1d1 PE=1 SV=1	0	Mouse	67.478	32	9	45	9	452	50.4	9.98	156.66	9	RNA metabolism OR transcription;other metabolic processes;other biological processes	nucleus;other cell component	nucleic acid binding activity	Pf00687	66409	ENSMUSG00000005846	Rsl1d1	mmu:66409; Q8BVY0; Q8K235			0	0	0.01	0.01	1.756		1e-17	0.522088			113.34		8.5	302.7	88.9		4.02	119.39	98.09				127252
TRUE	High	Master Protein	P01801	Ig heavy chain V-III region J606 OS=Mus musculus OX=10090 PE=1 SV=1	0	Mouse	64.916	62	6	152	2	115	12.8	7.12	511.52	6	cell organization and biogenesis;stress response;transport;signal transduction;other biological processes	non-structural extracellular;plasma membrane;other membranes	signal transduction activity or receptor binding;other molecular function	Pf07686							0	5	1.656	0.488	1.238		0.699926	0.979186	56.93	73.14	73.28	96.5	55.8	130.9	116.8	24.13	28.14	35.41	57.27	3.50936e+07	3.53874e+07	5.73917e+07	3.4911e+07
TRUE	High	Master Protein	A6BLY7	Keratin, type I cytoskeletal 28 OS=Mus musculus OX=10090 GN=Krt28 PE=1 SV=1	0	Mouse	20.156	3	2	177	1	462	50.3	5.29	475.65	2		cytoskeleton;other cell component	other molecular function	Pf00038	70843	ENSMUSG00000055937	Krt28	A6BLY7; mmu:70843; Q9D637	Formation of the cornified envelope		2	0	1.863	1.358	0.992		0.311101	0.65377	64.23	72.67	86.55	111.8	82.4	101.3	104.4	16.82	31.62	38.07	39.67	1.14118e+08	6.78071e+07	1.10931e+08	7.73187e+07
TRUE	High	Master Protein	Q8R5K4	Nucleolar protein 6 OS=Mus musculus OX=10090 GN=Nol6 PE=2 SV=2	0.001	Mouse	5.361	2	1	1	1	1152	129.1	6.79	4.01	1	RNA metabolism OR transcription;other metabolic processes;transport	mitochondrion;nucleus;other cell component	nucleic acid binding activity	Pf03813, Pf17403, Pf17404, Pf17405, Pf17406, Pf17407	230082	ENSMUSG00000028430	Nol6	mmu:230082; Q3TL75; Q3U1P8; Q6PAN8; Q8C6V4; Q8R5K3; Q8R5K4; Q8VCG0; Q8WTY7	Major pathway of rRNA processing in the nucleolus and cytosol		1	0		0.01	100		1e-17	1e-17						400
TRUE	High	Master Protein	Q9WTM5	RuvB-like 2 OS=Mus musculus OX=10090 GN=Ruvbl2 PE=1 SV=3	0	Mouse	117.968	50	22	153	22	463	51.1	5.64	486.59	22	cell organization and biogenesis;protein metabolism;DNA metabolism;RNA metabolism OR transcription;other metabolic processes;stress response;other biological processes	other membranes;cytosol;cytoskeleton;nucleus;other cell component	nucleic acid binding activity;other molecular function	Pf06068, Pf17856	20174	ENSMUSG00000003868	Ruvbl2	mmu:20174; Q9WTM5			0	0	15.122	1.238	14.87		0.338949	2.47729e-06	63.42	77.5	68.74	220.9	1.1	174.5	3.5	43.32	43.17	89.02	30.13	94758382	6.13882e+07	3.68882e+07	252286
TRUE	High	Master Protein	P63101	14-3-3 protein zeta/delta OS=Mus musculus OX=10090 GN=Ywhaz PE=1 SV=1	0	Mouse	27.185	30	5	31	4	245	27.8	4.79	104.42	5	cell-cell signaling;cell organization and biogenesis;protein metabolism;other metabolic processes;stress response;transport;developmental processes;signal transduction;other biological processes	cytosol;nucleus;other cell component	other molecular function	Pf00244	22631	ENSMUSG00000022285	Ywhaz	mmu:22631; P35215; P63101; P70197; P97286; Q3TSF1; Q5EBQ1	Rap1 signalling; TP53 Regulates Metabolic Genes; Activation of BAD and translocation to mitochondria ; RHO GTPases activate PKNs; Chk1/Chk2(Cds1) mediated inactivation of Cyclin B:Cdk1 complex; GP1b-IX-V activation signalling; Interleukin-3, Interleukin-5 and GM-CSF signaling; Deactivation of the beta-catenin transactivating complex; Regulation of localization of FOXO transcription factors; NOTCH…	IL-5 signaling pathway; IL-3 signaling pathway; Myometrial relaxation and contraction pathways; Alpha 6 beta 4 integrin signaling pathway; Calcium regulation in cardiac cells	16	0	1.112	0.419	1.253		0.770467	0.997972	38.2	94.18	95.01	62.6	22.6	192	122.8	62.87	82.81	49.81	70.44	1.49476e+06	329907	776737
TRUE	High	Master Protein	Q80YT5	Spermatogenesis-associated protein 20 OS=Mus musculus OX=10090 GN=Spata20 PE=1 SV=1	0	Mouse	72.952	22	14	39	14	790	88.4	7.05	102.62	14	other metabolic processes;other biological processes	non-structural extracellular		Pf03190	217116	ENSMUSG00000020867	Spata20	mmu:217116; Q80YT5			0	0	7.541	6.022			0.0541967		60.39	11.45		352.4	18.9	2.1	26.6	14.36	50.14			9.93381e+06	6.22452e+06	8.34222e+06	766262
TRUE	Medium	Master Protein	Q0P678	Zinc finger CCCH domain-containing protein 18 OS=Mus musculus OX=10090 GN=Zc3h18 PE=1 SV=1	0.05	Mouse	1.71	3	1	1	1	948	105.6	7.8	3.69	1	other biological processes	nucleus;other cell component	other molecular function	Pf18044	76014	ENSMUSG00000017478	Zc3h18	mmu:76014; Q0P678; Q3TKW3; Q52KI3; Q6KAL8; Q9CU64			0	0
TRUE	High	Master Protein	P62259	14-3-3 protein epsilon OS=Mus musculus OX=10090 GN=Ywhae PE=1 SV=1	0	Mouse	33.674	33	7	26	6	255	29.2	4.74	75.17	7	stress response;transport;developmental processes;signal transduction;other biological processes	plasma membrane;other membranes;cytosol;cytoskeleton;nucleus;other cell component	other molecular function	Pf00244	22627	ENSMUSG00000020849	Ywhae	mmu:22627; P29360; P42655; P62259; Q63631	Regulation of HSF1-mediated heat shock response; RAB GEFs exchange GTP for GDP on RABs; Anchoring of the basal body to the plasma membrane; Regulation of PLK1 Activity at G2/M Transition; Loss of Nlp from mitotic centrosomes; Recruitment of mitotic centrosome proteins and complexes; Recruitment of NuMA to mitotic centrosomes; AURKA Activation by TPX2; TP53 Regulates Metabolic Genes; Activation of…	Myometrial relaxation and contraction pathways; Alpha 6 beta 4 integrin signaling pathway; Calcium regulation in cardiac cells	19	1	2.146	0.963	1.242		0.422357	0.983858	82.71	80.65	56.78	145.3	41	95.7	118	25.92	53.52	47.75	13.55	2.48317e+06	1.58429e+06	3.29066e+06	660077
TRUE	High	Master Protein	Q9D287	Pre-mRNA-splicing factor SPF27 OS=Mus musculus OX=10090 GN=Bcas2 PE=1 SV=1	0	Mouse	9.399	19	2	5	2	225	26.1	5.66	15.7	2	RNA metabolism OR transcription;other metabolic processes	cytoskeleton;nucleus;other cell component		Pf05700	68183	ENSMUSG00000005687	Bcas2	mmu:68183; Q3TKJ5; Q91YX8; Q9D287; Q9D2U4; Q9DAI0	mRNA Splicing - Major Pathway		1	0		0.01	100		1e-17	1e-17						400				83.07
TRUE	Medium	Master Protein	Q9JL19	Nuclear receptor coactivator 6 OS=Mus musculus OX=10090 GN=Ncoa6 PE=1 SV=1	0.011	Mouse	2.746	2	1	1	1	2067	219.5	9.32	4.41	1	protein metabolism;RNA metabolism OR transcription;other metabolic processes;stress response;developmental processes;other biological processes	cytosol;nucleus;other cell component	signal transduction activity or receptor binding;other molecular function	Pf13820			Ncoa6	Q9JL19; Q9JLT9	Cytoprotection by HMOX1; Regulation of lipid metabolism by PPARalpha		2	0
TRUE	High	Master Protein	Q5SUE7	Adenosine deaminase domain-containing protein 1 OS=Mus musculus OX=10090 GN=Adad1 PE=1 SV=1	0	Mouse	51.556	26	10	24	10	619	67.8	8.85	74.76	10	RNA metabolism OR transcription;other metabolic processes;other biological processes	nucleus;other cell component	nucleic acid binding activity;other molecular function	Pf00035, Pf02137	21744	ENSMUSG00000027719	Adad1	A2AAD7; A2AAD8; A2AAV1; mmu:21744; Q08EL2; Q3V0N7; Q5SUE7; Q62309; Q9JLB6		mRNA processing	1	0	7.451	6.581	0.704		0.0477509	0.270878	133.52	142.53	141.67	311	24.4	39.7	24.9	70.85	106.31	129.61	89.96	2.43622e+06	1.62586e+06	6.86185e+06
TRUE	High	Master Protein	P62996	Transformer-2 protein homolog beta OS=Mus musculus OX=10090 GN=Tra2b PE=1 SV=1	0	Mouse	31.735	21	4	30	3	288	33.6	11.25	99.13	4	RNA metabolism OR transcription;other metabolic processes;developmental processes;other biological processes	other membranes;nucleus;other cell component	nucleic acid binding activity;other molecular function	Pf00076	20462	ENSMUSG00000022858	Tra2b	mmu:20462; O15449; P62996; Q15815; Q64283	mRNA Splicing - Major Pathway; RHOBTB1 GTPase cycle; RHOBTB2 GTPase cycle	mRNA processing	4	1	100	0.088	1.709		0.507907	0.555897		86.24	104.21	18.3		213.6	168.1	14.75		105.84	66.82	465787	300948	368955
TRUE	High	Master Protein	P54775	26S proteasome regulatory subunit 6B OS=Mus musculus OX=10090 GN=Psmc4 PE=1 SV=2	0	Mouse	9.728	4	1	6	1	418	47.4	5.21	17.03	1	protein metabolism;other metabolic processes;developmental processes;other biological processes	cytosol;nucleus;other cell component	other molecular function	Pf00004, Pf16450, Pf17862	23996	ENSMUSG00000030603	Psmc4	mmu:23996; P54775; Q6ZWN9	Downstream TCR signaling; FCERI mediated NF-kB activation; Neddylation; Asymmetric localization of PCP proteins; Degradation of AXIN; Hedgehog 'on' state; Ub-specific processing proteases; Regulation of RUNX3 expression and activity; Antigen processing: Ubiquitination & Proteasome degradation; Autodegradation of Cdh1 by Cdh1:APC/C; APC/C:Cdc20 mediated degradation of Securin; APC/C:Cdh1 mediated …	Proteasome degradation	49	0
TRUE	High	Master Protein	Q9DCA5	Ribosome biogenesis protein BRX1 homolog OS=Mus musculus OX=10090 GN=Brix1 PE=1 SV=3	0	Mouse	13.23	21	5	9	5	353	41.2	10.02	26.36	5	cell organization and biogenesis;RNA metabolism OR transcription;other metabolic processes	nucleus;other cell component	nucleic acid binding activity	Pf04427	67832	ENSMUSG00000022247	Brix1	mmu:67832; Q3THD3; Q91YS6; Q9DCA5			0	0	100	0.072	2.236		0.375	0.271032		209.15	107.23	33.6		265.6	100.7	27.66		146.61	131.82	63383.8	35143.7
TRUE	Medium	Master Protein	P21619	Lamin-B2 OS=Mus musculus OX=10090 GN=Lmnb2 PE=1 SV=2	0.016	Mouse	2.49	3	1	1	1	596	67.3	5.5	3.8	1	cell organization and biogenesis;transport;other biological processes	other membranes;cytoskeleton;nucleus	cytoskeletal activity;other molecular function	Pf00038, Pf00932	16907	ENSMUSG00000062075	Lmnb2	mmu:16907; P21619; P48680; Q8CGB1		FAS pathway and stress induction of HSP regulation	1	0	0.962	1.008	100		0.406566	1e-17	28.2	24.88		131.9	137.2	130.9		26.42		17.64		570067		396884
TRUE	High	Master Protein	P15105	Glutamine synthetase OS=Mus musculus OX=10090 GN=Glul PE=1 SV=6	0	Mouse	14.597	15	4	8	4	373	42.1	7.08	20.28	4	cell cycle OR cell proliferation;protein metabolism;other metabolic processes;stress response;developmental processes;other biological processes	plasma membrane;other membranes;cytosol;ER/Golgi;other cell component	other molecular function	Pf00120, Pf03951	14645	ENSMUSG00000026473	Glul	mmu:14645; P15105; Q3TRK7; Q64432; Q91VC6	Glutamate and glutamine metabolism; Astrocytic Glutamate-Glutamine Uptake And Metabolism		2	0	0.954	0.327	0.579		0.888561	0.140998	40.58	35.23	116.66	30.4	36	235	98.6	31.33	27	84.97	122.64	304813	160089		296636
TRUE	High	Master Protein	Q8K310	Matrin-3 OS=Mus musculus OX=10090 GN=Matr3 PE=1 SV=1	0	Mouse	84.942	23	13	96	13	846	94.6	6.25	321.77	13	stress response;developmental processes;other biological processes	nucleus;other cell component	nucleic acid binding activity;other molecular function		17184	ENSMUSG00000037236	Matr3	mmu:17184; Q8K310		mRNA processing	1	0	2.959	0.473	1.558		0.71418	0.680449	49.29	77.91	104.35	107.1	23.3	172.4	97.2	11.68	41.38	109.05	62.57	3.59177e+06	2.51911e+06	3.92267e+06	1.08784e+06
TRUE	Medium	Master Protein	Q9CPW7	Zinc finger matrin-type protein 2 OS=Mus musculus OX=10090 GN=Zmat2 PE=2 SV=1	0.024	Mouse	2.089	10	1	1	1	199	23.6	9.01	2.27	1	RNA metabolism OR transcription;other metabolic processes	nucleus	nucleic acid binding activity;other molecular function	Pf12171	66492	ENSMUSG00000001383	Zmat2	mmu:66492; Q5EBK0; Q9CPW7		mRNA processing	1	0
TRUE	Medium	Master Protein	Q8QZT1	Acetyl-CoA acetyltransferase, mitochondrial OS=Mus musculus OX=10090 GN=Acat1 PE=1 SV=1	0.011	Mouse	2.848	3	1	2	1	424	44.8	8.51	4.7	1	other metabolic processes;stress response;developmental processes;other biological processes	mitochondrion	other molecular function	Pf00108, Pf02803	110446	ENSMUSG00000032047	Acat1	mmu:110446; Q3TE92; Q8QZT1	Branched-chain amino acid catabolism; Synthesis of Ketone Bodies; Utilization of Ketone Bodies	Fatty acid beta-oxidation; Synthesis and degradation of ketone bodies; Tryptophan metabolism	6	0	100	0.22	1.535		0.864229	0.700632		49.75	95.88	47		213.8	139.2	53.89		28.65	87.95	117094		53328.9
TRUE	Medium	Master Protein	P54310	Hormone-sensitive lipase OS=Mus musculus OX=10090 GN=Lipe PE=1 SV=2	0.049	Mouse	1.714	2	1	3	1	759	83.3	6.95	7.85	1	RNA metabolism OR transcription;other metabolic processes;stress response	non-structural extracellular;plasma membrane;other membranes;cytosol;mitochondrion;nucleus;other cell component	nucleic acid binding activity;other molecular function	Pf06350, Pf07859	16890	ENSMUSG00000003123	Lipe	mmu:16890; P54310; P97866; Q3TE34; Q6GU16; Q8CDI9		Fatty acid beta-oxidation; Focal adhesion: PI3K-Akt-mTOR signaling pathway; Triacylglyceride synthesis; Adipogenesis genes; Insulin signaling	5	0		0.01	100		1e-17	1e-17						400				57.17
TRUE	High	Master Protein	Q6ZWV7	60S ribosomal protein L35 OS=Mus musculus OX=10090 GN=Rpl35 PE=1 SV=1	0	Mouse	15.269	22	3	19	3	123	14.5	11.05	55.66	3	protein metabolism;RNA metabolism OR transcription;other metabolic processes	cytosol;translational apparatus;other cell component	nucleic acid binding activity;other molecular function	Pf00831	66489	ENSMUSG00000062997; ENSMUSG00000078193	Rpl35	mmu:66489; Q6ZWV7	L13a-mediated translational silencing of Ceruloplasmin expression; SRP-dependent cotranslational protein targeting to membrane; Major pathway of rRNA processing in the nucleolus and cytosol; Formation of a pool of free 40S subunits; GTP hydrolysis and joining of the 60S ribosomal subunit; Nonsense Mediated Decay (NMD) independent of the Exon Junction Complex (EJC); Nonsense Mediated Decay (NMD) e…	Cytoplasmic ribosomal proteins	8	0	2.355	0.044	4.56		0.27482	0.0139659	36.08	84.83	127.22	13.5	11.6	307.5	67.4	34.12	24.14	145.78	118	320742	168132	424950	309088
TRUE	High	Master Protein	Q9JMB7	Piwi-like protein 1 OS=Mus musculus OX=10090 GN=Piwil1 PE=1 SV=1	0	Mouse	73.214	22	14	50	14	862	98.5	9.38	143.28	14	cell cycle OR cell proliferation;cell organization and biogenesis;RNA metabolism OR transcription;other metabolic processes;other biological processes	cytosol;nucleus;other cell component	nucleic acid binding activity;other molecular function	Pf02170, Pf02171, Pf05831, Pf08699	57749	ENSMUSG00000029423	Piwil1	A1L324; A1L325; mmu:57749; Q6NXX0; Q9JMB7			0	0	4.51	11.137	0.401		0.0213405	0.0296719	55.48	97.89	119.89	348	28.6	5.7	17.7	16.32	81.46	68.36		9.56532e+06	6.51461e+06	1.11778e+07	1.3898e+06
TRUE	Medium	Master Protein	P24547	Inosine-5'-monophosphate dehydrogenase 2 OS=Mus musculus OX=10090 GN=Impdh2 PE=1 SV=2	0.019	Mouse	2.337	8	1	1	1	514	55.8	7.28	3.09	1	cell cycle OR cell proliferation;other metabolic processes;developmental processes;other biological processes	cytosol;nucleus;other cell component	nucleic acid binding activity;other molecular function	Pf00478, Pf00571	23918	ENSMUSG00000062867	Impdh2	mmu:23918; P24547; Q61734; Q91Z11	Neutrophil degranulation; Azathioprine ADME; Purine ribonucleoside monophosphate biosynthesis	Purine metabolism	4	0
TRUE	High	Master Protein	P01639	Ig kappa chain V-V region MOPC 41 OS=Mus musculus OX=10090 GN=Gm5571 PE=1 SV=1	0	Mouse	35.41	28	3	42	3	130	14.3	5.48	142.26	3	other biological processes	non-structural extracellular;other cell component		Pf07686			Igkv9-120	P01639; P01640			0	0	0.892	0.451	1		0.735659	0.665858	92.62	58.11	66.84	66.2	62.9	167.6	103.3	63.62	70.12	73.07	30.43	1.04553e+06	1.29765e+06	3.57413e+06	685619
TRUE	High	Master Protein	Q9Z2C8	Y-box-binding protein 2 OS=Mus musculus OX=10090 GN=Ybx2 PE=1 SV=1	0	Mouse	36.824	24	5	23	4	360	38.2	10.95	78.47	5	other biological processes	nucleus;other cell component	nucleic acid binding activity;other molecular function	Pf00313			Ybx2	Q5NCW8; Q5NCW9; Q9Z2C7; Q9Z2C8			0	1	4.968	100			1e-17		65.31			377.6	22.4			33.64	103.72			3.73005e+06	2.35265e+06	1.87173e+06
TRUE	High	Master Protein	Q61879	Myosin-10 OS=Mus musculus OX=10090 GN=Myh10 PE=1 SV=2	0	Mouse	849.922	49	79	1351	53	1976	228.9	5.54	4702.64	79	cell adhesion;cell cycle OR cell proliferation;cell organization and biogenesis;stress response;transport;developmental processes;other biological processes	plasma membrane;other membranes;cytosol;cytoskeleton;other cell component	cytoskeletal activity;nucleic acid binding activity;other molecular function	Pf00063, Pf00612, Pf01576, Pf02736	77579	ENSMUSG00000020900	Myh10	mmu:77579; Q5SV63; Q61879	RHO GTPases activate PAKs	Regulation of actin cytoskeleton	2	0	1.158	0.101	1.042		0.561007	0.723293	50.23	81.87	99.9	14.9	5.4	192.3	187.4	71.13	74.12	76.61	77.23	3.78608e+06	6.77665e+06	1.85103e+06	1.76779e+06
TRUE	Medium	Master Protein	Q9R0Q7	Prostaglandin E synthase 3 OS=Mus musculus OX=10090 GN=Ptges3 PE=1 SV=1	0.011	Mouse	2.788	11	1	1	1	160	18.7	4.55	2.81	1	cell cycle OR cell proliferation;cell organization and biogenesis;DNA metabolism;other metabolic processes;developmental processes;signal transduction;other biological processes	cytosol;cytoskeleton;nucleus;other cell component	other molecular function	Pf04969	56351	ENSMUSG00000071072	Ptges3	mmu:56351; Q542V4; Q9D7V0; Q9R0Q7; Q9WV83	Estrogen-dependent gene expression; HSP90 chaperone cycle for steroid hormone receptors (SHR) in the presence of ligand; Attenuation phase; Aryl hydrocarbon receptor signalling; Synthesis of Prostaglandins (PG) and Thromboxanes (TX); HSF1 activation		7	0
TRUE	High	Master Protein	Q8BH64	EH domain-containing protein 2 OS=Mus musculus OX=10090 GN=Ehd2 PE=1 SV=1	0	Mouse	10.297	3	1	4	1	543	61.1	6.51	14.24	1	cell organization and biogenesis;transport;other biological processes	plasma membrane;other membranes;cytosol;cytoskeleton;other cytoplasmic organelle;other cell component	other molecular function	Pf00350, Pf12763, Pf16880, Pf18150	259300	ENSMUSG00000074364	Ehd2	mmu:259300; Q8BH64; Q8BL28	Factors involved in megakaryocyte development and platelet production	Insulin signaling	2	0
TRUE	Medium	Master Protein	Q80TL4	PHD finger protein 24 OS=Mus musculus OX=10090 GN=Phf24 PE=1 SV=2	0.046	Mouse	1.744	2	1	1	1	400	45.2	5.77	2	1	cell-cell signaling;other biological processes		other molecular function	Pf16744	230085	ENSMUSG00000036062	Phf24	A2AG28; mmu:230085; Q80TL4; Q8BH08			0	0
TRUE	High	Master Protein	Q5PR68	Centrosomal protein of 112 kDa OS=Mus musculus OX=10090 GN=Cep112 PE=2 SV=2	0.008	Mouse	3.07	2	1	2	1	954	112.6	6.8	7.14	1	other biological processes	plasma membrane;other membranes;cytoskeleton;other cell component		Pf14846	76380	ENSMUSG00000020728	Cep112	mmu:76380; Q5PR68; Q80ZN6; Q99JS4; Q9D9T1			0	0	0.75	1.413	0.317		0.291834	0.00879818	82.89	21.89	13.18	85	65.4	60.1	189.5	42.72	85.2	11.46		173803	126771	68920.9	111687
TRUE	High	Master Protein	Q921M3	Splicing factor 3B subunit 3 OS=Mus musculus OX=10090 GN=Sf3b3 PE=1 SV=1	0	Mouse	63.21	12	9	35	9	1217	135.5	5.26	107.32	9	protein metabolism;RNA metabolism OR transcription;other metabolic processes;other biological processes	nucleus;other cell component	nucleic acid binding activity;other molecular function	Pf03178, Pf10433	101943	ENSMUSG00000033732	Sf3b3	mmu:101943; Q3UGI3; Q6ZQL0; Q8BUD9; Q8K2J8; Q921M3	mRNA Splicing - Major Pathway; mRNA Splicing - Minor Pathway	mRNA processing	3	0	4.102	0.601	1.468		0.607502	0.76502	26.19	71.32	72.64	102.6	15.6	190.1	91.7	38.55	56.22	93.88	99.68	1.13283e+06	604454	536251	69211.2
TRUE	High	Master Protein	P62717	60S ribosomal protein L18a OS=Mus musculus OX=10090 GN=Rpl18a PE=1 SV=1	0	Mouse	51.698	32	7	140	7	176	20.7	10.71	411.95	7	protein metabolism;other metabolic processes	cytosol;translational apparatus;other cell component	other molecular function	Pf01775	76808	ENSMUSG00000045128	Rpl18a	mmu:76808; P11249; P62717; Q3TSN0	L13a-mediated translational silencing of Ceruloplasmin expression; SRP-dependent cotranslational protein targeting to membrane; Major pathway of rRNA processing in the nucleolus and cytosol; Formation of a pool of free 40S subunits; GTP hydrolysis and joining of the 60S ribosomal subunit; Nonsense Mediated Decay (NMD) independent of the Exon Junction Complex (EJC); Nonsense Mediated Decay (NMD) e…	Cytoplasmic ribosomal proteins	8	0	3.121	0.034	1.73		0.212705	0.540427	27.28	67	109.27	7.8	0.4	229.5	162.3	13.81	3.77	112.52	78.63	1.53315e+06	1.28921e+06	1.22615e+06	76416.3
TRUE	High	Master Protein	E9Q309	Centrosome-associated protein 350 OS=Mus musculus OX=10090 GN=Cep350 PE=1 SV=1	0.004	Mouse	3.433	0	1	1	1	3095	346.2	6.35	2.94	1	cell organization and biogenesis;other biological processes	cytoskeleton;nucleus;other cell component	cytoskeletal activity	Pf01302, Pf14309	74081	ENSMUSG00000033671	Cep350	A0A1D5RMJ4; D3YTP2; E9Q309; mmu:74081; Q6A062; Q8BXM7			0	0
TRUE	Medium	Master Protein	Q920B9	FACT complex subunit SPT16 OS=Mus musculus OX=10090 GN=Supt16h PE=1 SV=2	0.019	Mouse	2.31	1	1	1	1	1047	119.7	5.66	2.2	1	cell organization and biogenesis;DNA metabolism;RNA metabolism OR transcription;other metabolic processes;stress response;other biological processes	nucleus	other molecular function	Pf00557, Pf08512, Pf08644, Pf14826	114741		Supt16h	mmu:114741; Q3TZ48; Q3UFH0; Q920B9; Q921H4	Regulation of TP53 Activity through Phosphorylation; Formation of RNA Pol II elongation complex ; RNA Polymerase II Pre-transcription Events; TP53 Regulates Transcription of DNA Repair Genes		5	0
TRUE	High	Master Protein	Q80VI1	E3 ubiquitin-protein ligase TRIM56 OS=Mus musculus OX=10090 GN=Trim56 PE=1 SV=1	0	Mouse	18.589	7	3	9	3	734	79.5	7.96	30.33	3	protein metabolism;other metabolic processes;stress response;other biological processes	nucleus;other cell component	other molecular function	Pf00643, Pf13445	384309		Trim56	mmu:384309; Q80VI1; Q8CAY0	Regulation of innate immune responses to cytosolic DNA		1	0	100	0.067	2.125		0.404564	0.315701		33.78	89.08	4.8		331.5	63.7			79.44	77.11	21242.1
TRUE	Medium	Master Protein	Q8C262	Interferon-inducible GTPase 5 OS=Mus musculus OX=10090 GN=Irgc PE=1 SV=1	0.011	Mouse	2.617	3	1	1	1	412	45.1	9.58	2.35	1	stress response;other biological processes	other membranes;ER/Golgi	other molecular function	Pf05049			Irgc	Q8C262			0	0
TRUE	High	Master Protein	P06151	L-lactate dehydrogenase A chain OS=Mus musculus OX=10090 GN=Ldha PE=1 SV=3	0	Mouse	23.376	19	5	38	3	332	36.5	7.74	100.12	5	other metabolic processes;other biological processes	cytosol;cytoskeleton;other cell component	other molecular function	Pf00056, Pf02866	16828	ENSMUSG00000063229	Ldha	mmu:16828; P06151	Pyruvate metabolism	Glycolysis and gluconeogenesis	2	0	1.288	0.584	1.306		0.652352	0.938931	38.89	47.01	77.36	108.5	43.7	115.4	132.4	62.01	42.86	36.7	100.79	172083	74294	336823
TRUE	High	Master Protein	Q9JJ28	Protein flightless-1 homolog OS=Mus musculus OX=10090 GN=Flii PE=1 SV=1	0	Mouse	201.098	37	30	166	30	1271	144.7	6.06	567.89	30	cell organization and biogenesis;other biological processes	cytosol;cytoskeleton;nucleus;other cell component	cytoskeletal activity;other molecular function	Pf00626, Pf12799, Pf13855	14248	ENSMUSG00000002812	Flii	mmu:14248; Q8K095; Q8VI44; Q9JJ28			0	0	0.978	0.491	0.765		0.696739	0.345846	25.26	74.31	87.5	55.1	56.4	95.9	192.6	15.02	23.76	41.29	36.8	2.48624e+07	2.48837e+07	2.29875e+07	2.49419e+07
TRUE	High	Master Protein	Q8VEM8	Phosphate carrier protein, mitochondrial OS=Mus musculus OX=10090 GN=Slc25a3 PE=1 SV=1	0	Mouse	14.159	8	2	11	2	357	39.6	9.26	37.17	2	transport		transporter activity;other molecular function	Pf00153	18674	ENSMUSG00000061904	Slc25a3	mmu:18674; Q542V7; Q8VEM8			0	0	3.321	0.244	1.337		0.969682	0.904188	26.85	54.81	71.59	54.6	16.4	220.8	108.2	29.96		68.32	94.97	330579	171715	396758
TRUE	High	Master Protein	Q9CSN1	SNW domain-containing protein 1 OS=Mus musculus OX=10090 GN=Snw1 PE=1 SV=3	0	Mouse	9.234	9	2	4	2	536	61.4	9.48	12.85	2	RNA metabolism OR transcription;other metabolic processes;stress response;signal transduction;other biological processes	nucleus;other cell component	signal transduction activity or receptor binding;other molecular function	Pf02731	66354		Snw1	mmu:66354; Q9CSN1	Downregulation of SMAD2/3:SMAD4 transcriptional activity; mRNA Splicing - Major Pathway; NOTCH1 Intracellular Domain Regulates Transcription; RUNX3 regulates NOTCH signaling; Notch-HLH transcription pathway	Splicing factor NOVA regulated synaptic proteins; Delta-Notch signaling pathway; Notch signaling pathway	8	0	1.037	0.174	1.708		0.644325	0.557251	52.77	63.24	77.82	34.9	33.6	148.5	183	47.42		64.13	51.04		51213.2	31432.1	39901.8
TRUE	High	Master Protein	Q60749	KH domain-containing, RNA-binding, signal transduction-associated protein 1 OS=Mus musculus OX=10090 GN=Khdrbs1 PE=1 SV=2	0	Mouse	18.182	17	3	19	3	443	48.3	8.72	62.38	3	cell cycle OR cell proliferation;RNA metabolism OR transcription;other metabolic processes;signal transduction;other biological processes	plasma membrane;other membranes;nucleus;other cell component	nucleic acid binding activity;other molecular function	Pf00013, Pf16274, Pf16568	20218	ENSMUSG00000028790	Khdrbs1	A2ACH3; B2KG38; mmu:20218; Q3U8T3; Q60735; Q60749; Q7M4N5; Q99M33	PTK6 Regulates Proteins Involved in RNA Processing		1	0	0.431	0.337	1.178		0.873388	0.904593	54.94	57.44	102.85	31.4	41.2	124.9	202.4	22.32	38.51	108.83	57.72	380878	388184	604954	821384
TRUE	High	Master Protein	P62858	40S ribosomal protein S28 OS=Mus musculus OX=10090 GN=Rps28 PE=1 SV=1	0.005	Mouse	3.653	17	1	3	1	69	7.8	10.7	8.34	1	cell organization and biogenesis;protein metabolism;RNA metabolism OR transcription;other metabolic processes;other biological processes	other membranes;cytosol;ER/Golgi;translational apparatus;other cell component	other molecular function	Pf01200	54127	ENSMUSG00000067288	Rps28	mmu:54127; P25112; P62858; Q5BKQ7	L13a-mediated translational silencing of Ceruloplasmin expression; SRP-dependent cotranslational protein targeting to membrane; Major pathway of rRNA processing in the nucleolus and cytosol; Formation of a pool of free 40S subunits; GTP hydrolysis and joining of the 60S ribosomal subunit; Nonsense Mediated Decay (NMD) independent of the Exon Junction Complex (EJC); Nonsense Mediated Decay (NMD) e…	Cytoplasmic ribosomal proteins; mRNA processing	12	0		0.01	0.815		1e-17	0.410955			74.75			179.6	220.4			89.69	29.34
TRUE	High	Master Protein	Q7TPV4	Myb-binding protein 1A OS=Mus musculus OX=10090 GN=Mybbp1a PE=1 SV=2	0	Mouse	171.953	30	24	94	24	1344	151.9	8.95	304.46	24	cell organization and biogenesis;RNA metabolism OR transcription;other metabolic processes;stress response;signal transduction;other biological processes	nucleus;other cell component	nucleic acid binding activity;other molecular function	Pf04931	18432	ENSMUSG00000040463	Mybbp1a	mmu:18432; O35851; Q7TPV4; Q80Y66; Q8R4X2; Q99KP0	B-WICH complex positively regulates rRNA expression		1	0	0.566	0.257	1.629		0.993825	0.618724	17.66	229.7	118.87	1.2	6.2	290.5	102.1	16.69	130.74	128.21	119.5	22785.8	23802.1		127972
TRUE	High	Master Protein	P20152	Vimentin OS=Mus musculus OX=10090 GN=Vim PE=1 SV=3	0	Mouse	370.331	72	35	671	31	466	53.7	5.12	2223.23	35	cell organization and biogenesis;stress response;developmental processes;signal transduction;other biological processes	plasma membrane;other membranes;cytosol;cytoskeleton;nucleus;other cytoplasmic organelle;other cell component	cytoskeletal activity;nucleic acid binding activity;other molecular function	Pf00038, Pf04732	22352	ENSMUSG00000026728	Vim	mmu:22352; O08704; P20152; Q8CCH1	Striated Muscle Contraction; Aggrephagy; Caspase-mediated cleavage of cytoskeletal proteins; RHOBTB1 GTPase cycle	Spinal cord injury; Primary focal segmental glomerulosclerosis (FSGS); Alpha 6 beta 4 integrin signaling pathway	7	4	0.166	0.159	0.164		0.762415	0.000104886	101.05	71.2	114.92	6.5	37.9	27.4	328.2	34.99	78.55	56.46	64.53	1.79553e+07	7.7007e+06	1.97541e+07	9.82647e+07
TRUE	Medium	Master Protein	P39876	Metalloproteinase inhibitor 3 OS=Mus musculus OX=10090 GN=Timp3 PE=1 SV=1	0.022	Mouse	2.157	6	1	2	1	211	24.2	8.76	4.88	1	developmental processes;other biological processes	extracellular matrix;other cell component	enzyme regulator activity;other molecular function	Pf00965	21859	ENSMUSG00000020044	Timp3	mmu:21859; P39876; Q91WL9	Platelet degranulation	Endochondral ossification; Matrix metalloproteinases	3	0
TRUE	High	Master Protein	O55135	Eukaryotic translation initiation factor 6 OS=Mus musculus OX=10090 GN=Eif6 PE=1 SV=2	0	Mouse	13.981	16	2	7	2	245	26.5	4.74	24.24	2	cell organization and biogenesis;protein metabolism;RNA metabolism OR transcription;other metabolic processes;transport;other biological processes	cytosol;cytoskeleton;nucleus;other cell component	translation activity;nucleic acid binding activity	Pf01912	16418	ENSMUSG00000027613	Eif6	mmu:16418; O55135		Translation factors; Alpha 6 beta 4 integrin signaling pathway	2	0	100	0.132	1.308		0.532809	0.9366		119.47	121.23	27.9		210.9	161.2	48.71		102.68		22686.8		47277.4
TRUE	High	Master Protein	P35980	60S ribosomal protein L18 OS=Mus musculus OX=10090 GN=Rpl18 PE=1 SV=3	0	Mouse	38.047	30	5	61	5	188	21.6	11.78	194.97	5	protein metabolism;other metabolic processes	cytosol;ER/Golgi;translational apparatus;nucleus;other cell component	nucleic acid binding activity;other molecular function	Pf17135	19899	ENSMUSG00000059070	Rpl18	mmu:19899; P35980; Q9CQF1; Q9D987	L13a-mediated translational silencing of Ceruloplasmin expression; SRP-dependent cotranslational protein targeting to membrane; Major pathway of rRNA processing in the nucleolus and cytosol; Formation of a pool of free 40S subunits; GTP hydrolysis and joining of the 60S ribosomal subunit; Nonsense Mediated Decay (NMD) independent of the Exon Junction Complex (EJC); Nonsense Mediated Decay (NMD) e…	Cytoplasmic ribosomal proteins	8	0	1.636	0.046	2.072		0.289027	0.33942	55.28	76.08	127.74	9.2	2.5	234.2	154	35.85	49.41	160.28	134.38	418832	329057	202372	71975.7
TRUE	High	Master Protein	Q9JHS4	ATP-dependent Clp protease ATP-binding subunit clpX-like, mitochondrial OS=Mus musculus OX=10090 GN=Clpx PE=1 SV=2	0.001	Mouse	4.53	2	1	22	1	634	69.2	7.71	53.18	1	protein metabolism;other metabolic processes;other biological processes	cytosol;mitochondrion;nucleus;other cell component	enzyme regulator activity;other molecular function	Pf07724, Pf10431	270166	ENSMUSG00000015357	Clpx	E9QLZ8; mmu:270166; Q9JHS4; Q9WVD1			0	0	2.007	1.269	1.448		0.331337	0.785072	26.67	27.08	22.9	152.1	65.5	103.4	79	21.46	16.57	10.23	59.37	2.04281e+07	1.11625e+07	2.03434e+07	8.13894e+06
TRUE	High	Master Protein	Q9WUK4	Replication factor C subunit 2 OS=Mus musculus OX=10090 GN=Rfc2 PE=1 SV=1	0	Mouse	11.381	14	3	5	3	349	38.7	6.44	15.95	3	cell organization and biogenesis;DNA metabolism;other metabolic processes;stress response;other biological processes	nucleus;other cell component	nucleic acid binding activity;other molecular function	Pf00004, Pf08542	19718	ENSMUSG00000023104	Rfc2	mmu:19718; Q9WUK4	Processing of DNA double-strand break ends; G2/M DNA damage checkpoint; Recognition of DNA damage by PCNA-containing replication complex; Dual Incision in GG-NER; Dual incision in TC-NER; Gap-filling DNA repair synthesis and ligation in TC-NER; Regulation of TP53 Activity through Phosphorylation; Translesion Synthesis by POLH; HDR through Single Strand Annealing (SSA); HDR through Homologous Reco…		19	0	100	0.1	100		0.556681	1e-17		98.78		36.2		363.8				78.41				90698.2
TRUE	High	Master Protein	O35691	Pinin OS=Mus musculus OX=10090 GN=Pnn PE=1 SV=4	0	Mouse	18.347	8	3	7	3	725	82.4	7.01	18.75	3	cell adhesion;RNA metabolism OR transcription;other metabolic processes	nucleus;other cell component	nucleic acid binding activity	Pf04696, Pf04697	18949		Pnn	mmu:18949; O35691; Q8CD89; Q8CGU3			0	0
TRUE	Medium	Master Protein	P47955	60S acidic ribosomal protein P1 OS=Mus musculus OX=10090 GN=Rplp1 PE=1 SV=1	0.011	Mouse	2.839	14	1	5	1	114	11.5	4.32	13.28	1	protein metabolism;other metabolic processes;other biological processes	cytosol;translational apparatus;other cell component	enzyme regulator activity;other molecular function	Pf00428	56040	ENSMUSG00000007892	Rplp1	mmu:56040; P47955	L13a-mediated translational silencing of Ceruloplasmin expression; SRP-dependent cotranslational protein targeting to membrane; Major pathway of rRNA processing in the nucleolus and cytosol; Formation of a pool of free 40S subunits; GTP hydrolysis and joining of the 60S ribosomal subunit; Nonsense Mediated Decay (NMD) independent of the Exon Junction Complex (EJC); Nonsense Mediated Decay (NMD) e…	Cytoplasmic ribosomal proteins	8	0	100	0.498	0.945		0.69996	0.588887		73.67	83.45	77.9		156.5	165.6	14.74		73.03		186790	189754
TRUE	High	Master Protein	Q9Z2X1	Heterogeneous nuclear ribonucleoprotein F OS=Mus musculus OX=10090 GN=Hnrnpf PE=1 SV=3	0	Mouse	140.315	50	12	190	10	415	45.7	5.49	672.06	12	RNA metabolism OR transcription;other metabolic processes;other biological processes	cytosol;nucleus;other cell component	nucleic acid binding activity;other molecular function	Pf00076, Pf08080	98758	ENSMUSG00000042079	Hnrnpf	mmu:98758; Q5FWK2; Q8BVU8; Q8K2U9; Q8R0E7; Q9Z2X1	mRNA Splicing - Major Pathway	mRNA processing	2	3	2.3	0.199	1.522		0.869418	0.712801	94.14	104.22	104.86	37.9	16	205.5	140.6	21.83	34.98	115.05	66.61	7.81625e+06	5.01143e+06	5.16876e+06	3.60268e+06
TRUE	High	Master Protein	P26039	Talin-1 OS=Mus musculus OX=10090 GN=Tln1 PE=1 SV=2	0	Mouse	37.168	7	8	17	8	2541	269.7	6.18	59.81	8	cell adhesion;cell organization and biogenesis;signal transduction	plasma membrane;other membranes;cytoskeleton;other cell component	signal transduction activity or receptor binding;cytoskeletal activity;other molecular function	Pf00373, Pf01608, Pf08913, Pf09141, Pf16511	21894	ENSMUSG00000028465	Tln1	A2AIM8; mmu:21894; P26039; Q8VEF0	Platelet degranulation ; MAP2K and MAPK activation; GRB2:SOS provides linkage to MAPK signaling for Integrins ; p130Cas linkage to MAPK signaling for integrins; Smooth Muscle Contraction; SEMA3A-Plexin repulsion signaling by inhibiting Integrin adhesion	Primary focal segmental glomerulosclerosis (FSGS); Integrin-mediated cell adhesion; Focal adhesion	10	0		0.095	0.718		0.351961	0.287472		129.52	117.67	7.1	15.4	89	288.5			105.78	68.99	7657.73			15634.1
TRUE	High	Master Protein	P17156	Heat shock-related 70 kDa protein 2 OS=Mus musculus OX=10090 GN=Hspa2 PE=1 SV=2	0	Mouse	175.695	38	19	215	10	633	69.6	5.67	675.73	19	cell cycle OR cell proliferation;cell organization and biogenesis;stress response;transport;other biological processes	plasma membrane;other membranes;cytosol;cytoskeleton;nucleus;other cell component	cytoskeletal activity;other molecular function	Pf00012	15512	ENSMUSG00000059970	Hspa2	mmu:15512; P17156; Q99KD7	Regulation of HSF1-mediated heat shock response; HSP90 chaperone cycle for steroid hormone receptors (SHR) in the presence of ligand; Attenuation phase		3	0	2.772	4.782	2.652		0.074425	0.153937	48.45	118.98	129.2	248	100.7	35.1	16.1	28.18	17.18	29.3	73.14	2.05379e+07	1.12731e+07	2.50141e+07	7.86954e+06
TRUE	Medium	Master Protein	Q80W47	WD repeat domain phosphoinositide-interacting protein 2 OS=Mus musculus OX=10090 GN=Wipi2 PE=1 SV=1	0.033	Mouse	1.912	5	1	3	1	445	48.4	5.86	9.56	1	cell organization and biogenesis;protein metabolism;other metabolic processes;stress response	other membranes;cytosol;nucleus;other cytoplasmic organelle;other cell component	other molecular function		74781	ENSMUSG00000029578	Wipi2	mmu:74781; Q80W47	Macroautophagy		1	0	0.011	0.452	0.028		0.825545	3.67484e-13	64.35	98.23	122.04	1.2	107.2	2.2	289.4	66.82	27.46	102.95	60.81	40728.9	109042	52436.9	3.88682e+06
TRUE	High	Master Protein	O08583	THO complex subunit 4 OS=Mus musculus OX=10090 GN=Alyref PE=1 SV=3	0	Mouse	19.983	25	4	11	4	255	26.9	11.15	33.15	4	DNA metabolism;RNA metabolism OR transcription;other metabolic processes;transport;other biological processes	nucleus;other cell component	nucleic acid binding activity;other molecular function	Pf00076, Pf13865	21681	ENSMUSG00000025134	Alyref	mmu:21681; O08583; Q0VBL5; Q8CBM4; Q9JJW7	Transport of the SLBP independent Mature mRNA; Transport of the SLBP Dependant Mature mRNA; Transport of Mature mRNA Derived from an Intronless Transcript; Transport of Mature mRNA derived from an Intron-Containing Transcript; mRNA 3'-end processing; RNA Polymerase II Transcription Termination; mRNA Splicing - Major Pathway	mRNA processing	8	0	5.05	1.163	100		0.364286	1e-17	47.07	141.63		223.7	43.7	132.5		86.71	80.88	78.39		976289	441487	65960.3	315468
TRUE	High	Master Protein	P01843	Ig lambda-1 chain C region OS=Mus musculus OX=10090 PE=1 SV=1	0	Mouse	65.034	81	5	111	5	105	11.6	6.27	346.4	5	cell organization and biogenesis;stress response;transport;signal transduction;other biological processes	non-structural extracellular;plasma membrane;other membranes	signal transduction activity or receptor binding;other molecular function	Pf07654							0	0	1.677	0.234	1.889		0.948255	0.435847	80.63	70.07	62.65	59.9	43.6	188.5	107.9	70	32.32	44.22	63.62	4.35753e+06	4.23103e+06	1.45937e+07	2.49839e+06
TRUE	Medium	Master Protein	Q6PDH0	Pleckstrin homology-like domain family B member 1 OS=Mus musculus OX=10090 GN=Phldb1 PE=1 SV=1	0.011	Mouse	2.744	1	1	11	1	1371	150	8.87	28.08	1	other biological processes	plasma membrane;other membranes;cytosol;other cell component		Pf00169	102693	ENSMUSG00000048537	Phldb1	mmu:102693; Q6PDH0; Q80TV2			0	0	0.539	0.01	4.882		1e-17	0.00964465	94.07	63.5	108.26	0.5	1	330.8	67.7	39.38	75.49	71.29	109.78	156440		89714.5	325411
TRUE	High	Master Protein	P10518	Delta-aminolevulinic acid dehydratase OS=Mus musculus OX=10090 GN=Alad PE=1 SV=1	0.007	Mouse	3.209	3	1	1	1	330	36	6.79	2.19	1	cell organization and biogenesis;other metabolic processes;stress response;other biological processes	non-structural extracellular;cytosol	other molecular function	Pf00490	17025	ENSMUSG00000028393	Alad	mmu:17025; P10518; Q3THV6	Neutrophil degranulation; Heme biosynthesis	Heme biosynthesis	3	0
TRUE	High	Master Protein	O35892	Nuclear autoantigen Sp-100 OS=Mus musculus OX=10090 GN=Sp100 PE=1 SV=2	0	Mouse	27.926	27	7	12	7	482	54.7	8.66	34.72	7	cell organization and biogenesis;DNA metabolism;RNA metabolism OR transcription;stress response;signal transduction;other biological processes	nucleus;other cell component	nucleic acid binding activity;other molecular function	Pf01342, Pf03172	20684	ENSMUSG00000026222	Sp100	E9PY02; mmu:20684; O35892; O35897; O88392; O88395	SUMOylation of DNA damage response and repair proteins		1	0	100	0.865	1.389		0.461699	0.846532		64.22	81.56	41.2		227.3	131.5			112.54	88.87			311159
TRUE	High	Master Protein	P97801	Survival motor neuron protein OS=Mus musculus OX=10090 GN=Smn1 PE=1 SV=1	0.002	Mouse	4.237	5	1	1	1	288	31.2	7.62	2.87	1	cell organization and biogenesis;RNA metabolism OR transcription;other metabolic processes;developmental processes;other biological processes	cytosol;cytoskeleton;ER/Golgi;nucleus;other cell component	nucleic acid binding activity;other molecular function	Pf06003	20595	ENSMUSG00000021645	Smn1	mmu:20595; O09092; P97801	snRNP Assembly	mRNA processing	2	0
TRUE	High	Master Protein	P14131	40S ribosomal protein S16 OS=Mus musculus OX=10090 GN=Rps16 PE=1 SV=4	0	Mouse	47.591	57	10	121	10	146	16.4	10.21	317.92	10	protein metabolism;RNA metabolism OR transcription;other metabolic processes;other biological processes	cytosol;translational apparatus;other cell component	nucleic acid binding activity;other molecular function	Pf00380	20055	ENSMUSG00000037563	Rps16	mmu:20055; P14131; Q3THM9	L13a-mediated translational silencing of Ceruloplasmin expression; SRP-dependent cotranslational protein targeting to membrane; Major pathway of rRNA processing in the nucleolus and cytosol; Formation of a pool of free 40S subunits; GTP hydrolysis and joining of the 60S ribosomal subunit; Nonsense Mediated Decay (NMD) independent of the Exon Junction Complex (EJC); Nonsense Mediated Decay (NMD) e…	Cytoplasmic ribosomal proteins	11	0	4.547	0.113	1.631		0.608718	0.617734	75.42	59.1	97.51	31.5	3.7	222.5	142.3	23.43	46.29	109.93	86.32	1.32604e+07	9.12065e+06	8.32728e+06	2.02405e+06
TRUE	High	Master Protein	Q922F4	Tubulin beta-6 chain OS=Mus musculus OX=10090 GN=Tubb6 PE=1 SV=1	0	Mouse	71.299	27	9	114	2	447	50.1	4.89	375.93	9	cell cycle OR cell proliferation;cell organization and biogenesis	cytoskeleton;other cell component	cytoskeletal activity;other molecular function	Pf00091, Pf03953	67951	ENSMUSG00000001473	Tubb6	mmu:67951; Q922F4	COPI-mediated anterograde transport; HSP90 chaperone cycle for steroid hormone receptors (SHR) in the presence of ligand; MHC class II antigen presentation; Recycling pathway of L1; Aggrephagy; Separation of Sister Chromatids; The role of GTSE1 in G2/M progression after G2 checkpoint; Recruitment of NuMA to mitotic centrosomes; COPI-dependent Golgi-to-ER retrograde traffic; Kinesins; Resolution o…		22	0	7.812	1.466	1.252		0.289256	0.996071	34.88	94.78	91.73	185	23.7	124	67.3	39.36	19.56	98.96	96.1	532544	515790	1.0993e+06	68574
TRUE	High	Master Protein	Q9CQS8	Protein transport protein Sec61 subunit beta OS=Mus musculus OX=10090 GN=Sec61b PE=1 SV=3	0.001	Mouse	4.769	17	1	3	1	96	10	11.56	6.87	1	protein metabolism;other metabolic processes;stress response;transport	other membranes;ER/Golgi	translation activity;other molecular function	Pf03911	66212	ENSMUSG00000053317	Sec61b	mmu:66212; Q9CQS8			0	0		0.01	100		1e-17	1e-17						400				84.48
TRUE	High	Master Protein	P17426	AP-2 complex subunit alpha-1 OS=Mus musculus OX=10090 GN=Ap2a1 PE=1 SV=1	0	Mouse	29.864	9	6	16	2	977	107.6	7.03	53.63	6	transport;other biological processes	plasma membrane;other membranes;other cell component	signal transduction activity or receptor binding;other molecular function	Pf01602, Pf02296, Pf02883	11771	ENSMUSG00000060279	Ap2a1	mmu:11771; P17426	MHC class II antigen presentation; Recycling pathway of L1; Cargo recognition for clathrin-mediated endocytosis; LDL clearance; Trafficking of GluR2-containing AMPA receptors; Retrograde neurotrophin signalling; WNT5A-dependent internalization of FZD4; WNT5A-dependent internalization of FZD2, FZD5 and ROR2; VLDLR internalisation and degradation	EGFR1 signaling pathway	11	0	4.688	0.631	100		0.586861	1e-17	71.77	76.45		163.1	34.8	202.1		121.88		123.74		696082	295957	4316001
TRUE	High	Master Protein	Q9Z1Q9	Valine--tRNA ligase OS=Mus musculus OX=10090 GN=Vars1 PE=1 SV=1	0.001	Mouse	5.067	4	2	2	2	1263	140.1	7.77	8.35	2	protein metabolism;RNA metabolism OR transcription;other metabolic processes	cytosol	other molecular function	Pf00043, Pf00133, Pf08264	22321	ENSMUSG00000007029	Vars1	mmu:22321; Q9QUN2; Q9Z1Q9			0	0		0.01	100		1e-17	1e-17						400				86.53
TRUE	High	Master Protein	Q4U2R1	E3 ubiquitin-protein ligase HERC2 OS=Mus musculus OX=10090 GN=Herc2 PE=1 SV=3	0.004	Mouse	3.404	0	1	1	1	4836	527.1	6.27	3.23	1	protein metabolism;DNA metabolism;other metabolic processes;stress response;other biological processes	plasma membrane;other membranes;cytosol;cytoskeleton;nucleus;other cell component	other molecular function	Pf00173, Pf00415, Pf00569, Pf00632, Pf03256, Pf06701, Pf11515	15204	ENSMUSG00000030451	Herc2	E9PZT6; mmu:15204; O88473; Q3TRJ8; Q3TS47; Q3TST2; Q3UFQ6; Q3URH7; Q4U2R1; Q5DU32; Q7TPR5; Q80VV7; Q9QYT1; Q9Z168; Q9Z171	SUMOylation of DNA damage response and repair proteins; Antigen processing: Ubiquitination & Proteasome degradation; Recruitment and ATM-mediated phosphorylation of repair and signaling proteins at DNA double strand breaks; Processing of DNA double-strand break ends; G2/M DNA damage checkpoint; Nonhomologous End-Joining (NHEJ)		6	0
TRUE	High	Master Protein	P42125	Enoyl-CoA delta isomerase 1, mitochondrial OS=Mus musculus OX=10090 GN=Eci1 PE=1 SV=2	0.001	Mouse	6.42	10	2	3	2	289	32.2	8.98	7.24	2	other metabolic processes	mitochondrion	other molecular function	Pf00378	13177	ENSMUSG00000024132	Eci1	mmu:13177; P42125; Q8QZV3	mitochondrial fatty acid beta-oxidation of unsaturated fatty acids	Fatty acid beta-oxidation; Mitochondrial long chain fatty acid beta-oxidation	3	0	0.01	0.01	0.273		1e-17	0.00368072			0.7		14.9	82.6	302.4		19.32	31.56					113792
TRUE	High	Master Protein	Q99K48	Non-POU domain-containing octamer-binding protein OS=Mus musculus OX=10090 GN=Nono PE=1 SV=3	0.001	Mouse	6.685	15	3	4	3	473	54.5	8.95	11.85	3	DNA metabolism;RNA metabolism OR transcription;other metabolic processes;stress response;other biological processes	nucleus;other cell component	nucleic acid binding activity;other molecular function	Pf00076, Pf08075	53610	ENSMUSG00000031311	Nono	mmu:53610; Q63887; Q99K48; Q9CYQ4; Q9DBP2		mRNA processing	1	0	0.01	0.01	1.289		1e-17	0.959213			117.84		46.9	184.1	169			87.26	23.6				42910.8
TRUE	Medium	Master Protein	Q9QY06	Unconventional myosin-IXb OS=Mus musculus OX=10090 GN=Myo9b PE=1 SV=2	0.027	Mouse	2.032	1	1	1	1	2114	238.7	8.63	3.02	1	cell organization and biogenesis;signal transduction;other biological processes	cytosol;cytoskeleton;other cell component	signal transduction activity or receptor binding;enzyme regulator activity;cytoskeletal activity;other molecular function	Pf00063, Pf00612, Pf00620, Pf00788			Myo9b	Q9QY06; Q9QY07; Q9QY08; Q9QY09	Regulation of actin dynamics for phagocytic cup formation; RHOA GTPase cycle; RHOB GTPase cycle; CDC42 GTPase cycle; RAC1 GTPase cycle; RHOC GTPase cycle; RHOF GTPase cycle; SLIT2:ROBO1 increases RHOA activity		8	0
TRUE	High	Master Protein	Q9D819	Inorganic pyrophosphatase OS=Mus musculus OX=10090 GN=Ppa1 PE=1 SV=1	0.003	Mouse	4.101	5	1	2	1	289	32.6	5.6	6.29	1	other metabolic processes	cytosol	other molecular function	Pf00719	67895	ENSMUSG00000020089	Ppa1	mmu:67895; Q9D819	Pyrophosphate hydrolysis; Cytosolic tRNA aminoacylation		2	0
TRUE	High	Master Protein	P58771	Tropomyosin alpha-1 chain OS=Mus musculus OX=10090 GN=Tpm1 PE=1 SV=1	0	Mouse	95.581	39	14	148	5	284	32.7	4.74	461.09	14	cell organization and biogenesis;stress response;developmental processes;other biological processes	plasma membrane;other membranes;cytosol;cytoskeleton;other cell component	cytoskeletal activity;other molecular function	Pf00261	22003	ENSMUSG00000032366	Tpm1	mmu:22003; P02558; P19354; P46902; P58771; P99034	Striated Muscle Contraction; Smooth Muscle Contraction		2	11	2.353	0.01	1.084		1e-17	0.780878	89.99	108.71	81.8	1.3	0.8	197.6	200.3	74.43	69.41	65.06	45.07	520487	734465	2.27962e+06	562151
TRUE	High	Master Protein	A2A4P0	ATP-dependent RNA helicase DHX8 OS=Mus musculus OX=10090 GN=Dhx8 PE=2 SV=1	0.001	Mouse	6.138	3	2	3	1	1244	142.5	8.12	7.91	2	cell organization and biogenesis;RNA metabolism OR transcription;other metabolic processes	cytosol;nucleus	nucleic acid binding activity;other molecular function	Pf00271, Pf00575, Pf04408, Pf07717	217207	ENSMUSG00000034931	Dhx8	A2A4P0; mmu:217207		mRNA processing	1	0
TRUE	High	Master Protein	Q9DAA6	Exosome complex component CSL4 OS=Mus musculus OX=10090 GN=Exosc1 PE=1 SV=1	0.001	Mouse	6.75	17	2	2	2	195	21.4	8.24	6.13	2	RNA metabolism OR transcription;other metabolic processes	cytosol;nucleus;other cytoplasmic organelle;other cell component	nucleic acid binding activity	Pf10447, Pf14382	66583	ENSMUSG00000034321	Exosc1	mmu:66583; Q9DAA6; Q9DCB9	Major pathway of rRNA processing in the nucleolus and cytosol; KSRP (KHSRP) binds and destabilizes mRNA; mRNA decay by 3' to 5' exoribonuclease; Tristetraprolin (TTP, ZFP36) binds and destabilizes mRNA; Butyrate Response Factor 1 (BRF1) binds and destabilizes mRNA		5	0
TRUE	High	Master Protein	P13542	Myosin-8 OS=Mus musculus OX=10090 GN=Myh8 PE=2 SV=2	0	Mouse	57.953	8	12	40	6	1937	222.6	5.83	114.25	12	other metabolic processes;other biological processes	cytoskeleton;other cell component	cytoskeletal activity;other molecular function	Pf00063, Pf01576, Pf02736	17885	ENSMUSG00000055775	Myh8	mmu:17885; P13542; Q5SX36	Striated Muscle Contraction		1	3	100	7.649	2.709		0.0382916	0.14267		18.88	20.65	326.2		28.3	45.4			8.94	58.52			3.98155e+06
TRUE	High	Master Protein	Q61301	Catenin alpha-2 OS=Mus musculus OX=10090 GN=Ctnna2 PE=1 SV=3	0.001	Mouse	6.79	4	2	2	1	953	105.2	5.71	6	2	cell adhesion;cell organization and biogenesis;developmental processes;other biological processes	plasma membrane;other membranes;cytoskeleton;nucleus;other cell component	cytoskeletal activity;other molecular function	Pf01044	12386	ENSMUSG00000063063	Ctnna2	mmu:12386; Q3TY37; Q61300; Q61301; Q6AXD1	Myogenesis		1	0
TRUE	High	Master Protein	P08032	Spectrin alpha chain, erythrocytic 1 OS=Mus musculus OX=10090 GN=Spta1 PE=1 SV=3	0	Mouse	870.679	61	109	764	108	2415	279.7	5.03	2563.64	109	cell organization and biogenesis;other metabolic processes;other biological processes	plasma membrane;other membranes;cytoskeleton;other cell component	cytoskeletal activity;other molecular function	Pf00018, Pf00435, Pf08726	20739	ENSMUSG00000026532	Spta1	B2RWX6; mmu:20739; P08032; P97502	RAF/MAP kinase cascade; NCAM signaling for neurite out-growth; Interaction between L1 and Ankyrins; COPI-mediated anterograde transport		4	0	0.608	0.047	0.765		0.295421	0.34604	72.7	81.25	57	2.3	9.7	169.6	218.4	34.75	43.46	23.63	29.16	3.21924e+06	1.51042e+06	1.86966e+06	7.42612e+06
TRUE	High	Master Protein	O70133	ATP-dependent RNA helicase A OS=Mus musculus OX=10090 GN=Dhx9 PE=1 SV=2	0	Mouse	292.433	40	36	449	36	1380	149.4	6.83	1460.53	36	cell organization and biogenesis;RNA metabolism OR transcription;other metabolic processes;stress response;transport;other biological processes	cytosol;cytoskeleton;translational apparatus;nucleus;other cell component	nucleic acid binding activity;other molecular function	Pf00035, Pf00270, Pf00271, Pf04408, Pf07717	13211		Dhx9	mmu:13211; O35931; O54703; O70133; Q5FWY1; Q6R5F7; Q9CSA2	mRNA Splicing - Major Pathway; RIP-mediated NFkB activation via ZBP1; DEx/H-box helicases activate type I IFN and inflammatory cytokines production	Mechanisms associated with pluripotency; mRNA processing	5	0	0.747	0.206	0.748		0.887223	0.324523	79.43	118.32	114.99	37.7	40.7	124.9	196.7	42.38	82.03	100.05	96.04	1.57023e+07	1.25825e+07	6.46244e+06	2.01438e+07
TRUE	High	Master Protein	Q9WVA3	Mitotic checkpoint protein BUB3 OS=Mus musculus OX=10090 GN=Bub3 PE=1 SV=2	0.004	Mouse	3.815	6	2	4	2	326	36.9	6.84	10.62	2	cell cycle OR cell proliferation;cell organization and biogenesis;signal transduction;other biological processes	nucleus;other cell component	other molecular function	Pf00400	12237	ENSMUSG00000066979	Bub3	mmu:12237; P97397; Q6ZWM5; Q9WVA3	Separation of Sister Chromatids; Amplification of signal from unattached kinetochores via a MAD2 inhibitory signal; Resolution of Sister Chromatid Cohesion; RHO GTPases Activate Formins; EML4 and NUDC in mitotic spindle formation; Inactivation of APC/C via direct inhibition of the APC/C complex; Cdc20:Phospho-APC/C mediated degradation of Cyclin A; APC/C:Cdc20 mediated degradation of mitotic prot…		10	0	5.89	1.883	1.436		0.225167	0.797153	37.55	108.59	95.28	203.9	34.6	95.4	66	35.21		106.88	101.95	1.17141e+06	770275	561788
TRUE	High	Master Protein	Q8BPU7	Engulfment and cell motility protein 1 OS=Mus musculus OX=10090 GN=Elmo1 PE=1 SV=2	0.004	Mouse	3.547	2	1	2	1	727	83.9	6.28	6.34	1	cell organization and biogenesis;transport;signal transduction;other biological processes	plasma membrane;other membranes;other cell component	enzyme regulator activity;other molecular function	Pf04727, Pf11841, Pf16457	140580	ENSMUSG00000041112	Elmo1	mmu:140580; Q8BPU7; Q8BSY9; Q8K2C5; Q91ZU3	Regulation of actin dynamics for phagocytic cup formation; VEGFA-VEGFR2 Pathway; PTK6 Regulates RHO GTPases, RAS GTPase and MAP kinases	Chemokine signaling pathway	4	0
TRUE	High	Master Protein	Q9WUB7	Chloride channel protein ClC-Ka OS=Mus musculus OX=10090 GN=Clcnka PE=1 SV=2	0.007	Mouse	3.285	3	1	3	1	687	75.6	8.98	8.12	1	transport;developmental processes;other biological processes	plasma membrane;other membranes;ER/Golgi	transporter activity;other molecular function	Pf00571, Pf00654	12733	ENSMUSG00000033770	Clcnka	A2ADB3; mmu:12733; Q6UB69; Q8JZU7; Q9WUB7	Stimuli-sensing channels		1	0	100	100	0.01		1e-17	1e-17				38.8			361.2				78.74		9601
TRUE	High	Master Protein	Q60854	Serpin B6 OS=Mus musculus OX=10090 GN=Serpinb6 PE=1 SV=1	0.001	Mouse	4.941	7	2	5	2	378	42.6	5.74	11.46	2	stress response;developmental processes;other biological processes	non-structural extracellular;other cell component	enzyme regulator activity;other molecular function	Pf00079	20719	ENSMUSG00000060147	Serpinb6	mmu:20719; Q60854	Neutrophil degranulation; Dissolution of Fibrin Clot		2	0	0.5	0.125	1.007		0.584015	0.67566	18.25	54.9	111.35	23.3	49.4	159.6	167.6	32.6		65.18	84.71	66714.2	27587.7	55647.4
TRUE	Medium	Master Protein	Q3LAC4	Phosphatidylinositol 3,4,5-trisphosphate-dependent Rac exchanger 2 protein OS=Mus musculus OX=10090 GN=Prex2 PE=1 SV=2	0.02	Mouse	2.236	1	1	2	1	1598	181.6	7.34	7.53	1	cell organization and biogenesis;developmental processes;signal transduction;other biological processes	plasma membrane;other membranes	enzyme regulator activity	Pf00169, Pf00610, Pf00621	109294	ENSMUSG00000048960	Prex2	E9QMG3; mmu:109294; Q3LAC4; Q3UQI2; Q3UU18; Q9CXD5	RHOA GTPase cycle; RAC1 GTPase cycle; CDC42 GTPase cycle; Regulation of PTEN stability and activity		4	0
TRUE	Medium	Master Protein	Q8CC35	Synaptopodin OS=Mus musculus OX=10090 GN=Synpo PE=1 SV=2	0.042	Mouse	1.77	1	1	1	1	929	99.5	9.42	2.29	1	cell organization and biogenesis;other biological processes	plasma membrane;other membranes;cytosol;cytoskeleton;nucleus;other cell component	cytoskeletal activity			ENSMUSG00000043079	Synpo	Q8CC35; Q99JI0		Primary focal segmental glomerulosclerosis (FSGS)	1	0
TRUE	Medium	Master Protein	A7L9Z8	Calcium-transporting ATPase type 2C member 2 OS=Mus musculus OX=10090 GN=Atp2c2 PE=1 SV=1	0.02	Mouse	2.236	1	1	3	1	944	102.5	6.44	7.03	1	transport;other biological processes	plasma membrane;other membranes;ER/Golgi;other cell component	transporter activity;other molecular function	Pf00122, Pf00689, Pf00690, Pf00702	69047	ENSMUSG00000034112	Atp2c2	A7L9Z8; mmu:69047; Q5DU19	Ion transport by P-type ATPases		1	0	1.043	5.397	0.425		0.0631521	0.039278	64.47	139.26	138.71	153.5	147.1	28.4	71	32.83	83.86	154.8	99.81	15714083	8596729	21012970	14210769
TRUE	Medium	Master Protein	Q8BP48	Methionine aminopeptidase 1 OS=Mus musculus OX=10090 GN=Metap1 PE=1 SV=1	0.043	Mouse	1.783	5	1	1	1	386	43.2	7.17	2.55	1	protein metabolism;other metabolic processes	cytosol	other molecular function	Pf00557, Pf15801	75624	ENSMUSG00000005813	Metap1	mmu:75624; Q8BP48	Inactivation, recovery and regulation of the phototransduction cascade		1	0
TRUE	High	Master Protein	P70168	Importin subunit beta-1 OS=Mus musculus OX=10090 GN=Kpnb1 PE=1 SV=2	0	Mouse	21.861	8	5	19	5	876	97.1	4.78	54.7	5	cell cycle OR cell proliferation;cell organization and biogenesis;transport;signal transduction;other biological processes	other membranes;cytosol;ER/Golgi;nucleus;other cell component	cytoskeletal activity;other molecular function	Pf03810, Pf13513	16211	ENSMUSG00000001440	Kpnb1	mmu:16211; P70168; Q62117; Q6GTI5	Neutrophil degranulation; Interferon alpha/beta signaling; Initiation of Nuclear Envelope (NE) Reformation; Assembly of the ORC complex at the origin of replication; Apoptosis induced DNA fragmentation; Regulation of cholesterol biosynthesis by SREBP (SREBF)	Mechanisms associated with pluripotency	7	0	100	0.76	4.031		0.51137	0.026198		66.05	77.1	185.6		202.3	12.1	32.16		90.29	79.81	547843	338818	792398
TRUE	High	Master Protein	Q91Z49	UAP56-interacting factor OS=Mus musculus OX=10090 GN=Fyttd1 PE=1 SV=1	0	Mouse	8.011	9	2	2	2	317	35.9	11.84	7.41	2	other metabolic processes;transport	nucleus	nucleic acid binding activity	Pf07078	69823	ENSMUSG00000022800	Fyttd1	mmu:69823; Q3TJ68; Q3UT89; Q8BVM8; Q8K361; Q91Z49; Q921B0; Q9D6A8	Transport of Mature mRNA derived from an Intron-Containing Transcript; mRNA 3'-end processing; RNA Polymerase II Transcription Termination		3	0
TRUE	High	Master Protein	Q61881	DNA replication licensing factor MCM7 OS=Mus musculus OX=10090 GN=Mcm7 PE=1 SV=1	0.001	Mouse	5.166	5	2	2	2	719	81.2	6.37	5.55	2	cell cycle OR cell proliferation;cell organization and biogenesis;DNA metabolism;other metabolic processes;stress response;other biological processes	cytosol;nucleus;other cell component	nucleic acid binding activity;other molecular function	Pf00493, Pf14551, Pf17207, Pf17855	17220	ENSMUSG00000029730	Mcm7	mmu:17220; Q61881	Assembly of the pre-replicative complex; Orc1 removal from chromatin; Activation of ATR in response to replication stress; Activation of the pre-replicative complex	G1 to S cell cycle control	6	0	100	0.922	100		0.4379	1e-17		47.49		181.6		218.4		36.13		37.25		571711	646248	1.19101e+06
TRUE	High	Master Protein	Q99MW1	Serine/threonine-protein kinase 31 OS=Mus musculus OX=10090 GN=Stk31 PE=1 SV=2	0.001	Mouse	6.154	1	1	4	1	1018	114.9	5.39	14.3	1	protein metabolism;other metabolic processes	other cell component	kinase activity;other molecular function	Pf00069, Pf00567	77485	ENSMUSG00000023403	Stk31	B2RQM2; E9QLI8; mmu:77485; Q99MW1			0	0	100	100			1e-17					400										256212
TRUE	High	Master Protein	P13020	Gelsolin OS=Mus musculus OX=10090 GN=Gsn PE=1 SV=3	0	Mouse	235.413	53	24	250	24	780	85.9	6.18	839.93	24	cell organization and biogenesis;protein metabolism;other metabolic processes;stress response;transport;developmental processes;signal transduction;other biological processes	non-structural extracellular;plasma membrane;other membranes;cytosol;cytoskeleton;nucleus;other cell component	cytoskeletal activity;other molecular function	Pf00626	227753	ENSMUSG00000026879	Gsn	mmu:227753; P13020; Q3UPB1; Q8R590	Neutrophil degranulation; Caspase-mediated cleavage of cytoskeletal proteins	Regulation of actin cytoskeleton	3	0	1.098	0.064	1.047		0.391008	0.729657	55.05	121.08	83.42	13.5	10.7	202.8	173.1	7.57	24.9	48.11	35.93	5.88221e+06	5.63655e+06	6.4047e+06	5.72383e+06
TRUE	High	Master Protein	P03976	Ig kappa chain V-II region 17S29.1 OS=Mus musculus OX=10090 PE=1 SV=1	0.001	Mouse	6.2	12	1	20	1	113	12.4	7.99	56.3	1	other biological processes	non-structural extracellular;other cell component		Pf07686							0	0	1.343	0.522	1.438		0.669584	0.794901	116.14	62.68	106.74	68.7	51.9	131.7	147.6	108.41	117.53	119.48	53.71	556170	507100	3.58124e+06	438660
TRUE	High	Master Protein	P18529	Ig heavy chain V region 5-76 OS=Mus musculus OX=10090 PE=1 SV=1	0	Mouse	10.114	15	2	49	1	117	13	8.91	123.66	2	cell organization and biogenesis;stress response;transport;signal transduction;other biological processes	non-structural extracellular;plasma membrane;other membranes	signal transduction activity or receptor binding;other molecular function	Pf07686							0	1	1.015	0.85	1.526		0.468251	0.709648	47.11	57.56	64.37	91.3	85.3	103.8	119.7	14.18	25.2	17.31	42.59	2.07261e+07	1.38008e+07	1.62932e+07	1.8161e+07
TRUE	High	Master Protein	A2BE28	Ribosomal biogenesis protein LAS1L OS=Mus musculus OX=10090 GN=Las1l PE=1 SV=1	0	Mouse	8.238	6	2	4	2	776	89.4	4.44	5.37	2	RNA metabolism OR transcription;other metabolic processes	cytosol;nucleus;other cell component	other molecular function	Pf04031	76130	ENSMUSG00000057421	Las1l	A2BE28; A2BE30; mmu:76130; Q6KAR5; Q8C742	Major pathway of rRNA processing in the nucleolus and cytosol		1	0
TRUE	High	Master Protein	Q99MV7	RING finger protein 17 OS=Mus musculus OX=10090 GN=Rnf17 PE=1 SV=2	0	Mouse	468.578	46	56	394	56	1640	185.5	5.48	1318.82	56	other biological processes	nucleus;other cell component	other molecular function	Pf00567	30054	ENSMUSG00000000365	Rnf17	mmu:30054; Q3T4H2; Q3T4H3; Q4FZG6; Q8CDR4; Q99MV7; Q9QXQ2			0	0	24.802	16.303	0.49		0.0112319	0.0731325	116.71	117.71	93.4	388.1	3.4	4	4.5	39.58	35.08	53.19	45.35	1.54887e+08	1.02877e+08	2.64764e+08	1.17135e+06
TRUE	High	Master Protein	Q8BKC5	Importin-5 OS=Mus musculus OX=10090 GN=Ipo5 PE=1 SV=3	0	Mouse	10.508	2	1	5	1	1097	123.5	4.93	20.13	1	transport;other biological processes	nucleus;other cell component	other molecular function	Pf02985, Pf13646, Pf18808, Pf18816, Pf18829	70572	ENSMUSG00000030662	Ipo5	mmu:70572; Q3TEG2; Q7TQC6; Q8BKC5; Q9EQ30			0	0
TRUE	High	Master Protein	P07724	Albumin OS=Mus musculus OX=10090 GN=Alb PE=1 SV=3	0	Mouse	120.934	48	20	132	20	608	68.6	6.07	399.71	20	stress response;other biological processes	non-structural extracellular;extracellular matrix;ER/Golgi;other cell component	nucleic acid binding activity;other molecular function	Pf00273	11657	ENSMUSG00000029368	Alb	mmu:11657; P07724; Q3TV03; Q61802; Q8C7C7; Q8C7H3; Q8CG74	Scavenging of heme from plasma; Platelet degranulation ; Regulation of Insulin-like Growth Factor (IGF) transport and uptake by Insulin-like Growth Factor Binding Proteins (IGFBPs); Post-translational protein phosphorylation; Cytoprotection by HMOX1; Heme degradation; Aspirin ADME; Prednisone ADME; Recycling of bile acids and salts; Heme biosynthesis; HDL remodeling		11	0	0.745	0.19	1.182		0.847159	0.909324	104.45	62.27	53.29	26.6	35.2	183.9	154.4	79.96	53.44	20.3	37.03	5.85337e+06	976879	2.21871e+06	2.72376e+06
TRUE	Medium	Master Protein	Q8CE72	Ciliogenesis and planar polarity effector 1 OS=Mus musculus OX=10090 GN=Cplane1 PE=1 SV=4	0.028	Mouse	2.011	1	1	1	1	3214	358.3	6.79	2.72	1	cell organization and biogenesis;developmental processes;other biological processes	other membranes;other cell component		Pf15392	73692	ENSMUSG00000039801	Cplane1	E9QL36; mmu:73692; Q3UXY6; Q6PEE0; Q8CE72			0	0
TRUE	High	Master Protein	Q6NZF1	Zinc finger CCCH domain-containing protein 11A OS=Mus musculus OX=10090 GN=Zc3h11a PE=1 SV=1	0.004	Mouse	3.524	1	1	1	1	792	86.4	8.13	2.25	1	other metabolic processes;transport	nucleus	nucleic acid binding activity;other molecular function	Pf15663	70579	ENSMUSG00000102976; ENSMUSG00000116275	Zc3h11a	mmu:70579; Q6NXW9; Q6NZF1; Q6PDR6; Q80TU7; Q8C5L5; Q99JN6	Transport of Mature mRNA derived from an Intron-Containing Transcript; mRNA 3'-end processing; RNA Polymerase II Transcription Termination		3	0
TRUE	High	Master Protein	Q60931	Voltage-dependent anion-selective channel protein 3 OS=Mus musculus OX=10090 GN=Vdac3 PE=1 SV=1	0	Mouse	17.042	24	5	11	5	283	30.7	8.79	24.57	5	cell-cell signaling;stress response;transport;other biological processes	other membranes;mitochondrion;ER/Golgi	transporter activity;other molecular function	Pf01459	22335	ENSMUSG00000008892	Vdac3	mmu:22335; Q60931; Q8BNG2	Ub-specific processing proteases		1	0	1.063	0.46	7.062		0.726349	0.000997053	57.35	64.64	0	87.8	85.7	204.7	21.7	48.18	70.05			1.18504e+06	1.13349e+06	2.79179e+06	1.62197e+06
TRUE	High	Master Protein	P18760	Cofilin-1 OS=Mus musculus OX=10090 GN=Cfl1 PE=1 SV=3	0	Mouse	57.153	50	7	45	7	166	18.5	8.09	148.63	7	cell cycle OR cell proliferation;cell organization and biogenesis;protein metabolism;other metabolic processes;stress response;transport;developmental processes;other biological processes	non-structural extracellular;plasma membrane;other membranes;cytosol;cytoskeleton;mitochondrion;nucleus;other cell component	signal transduction activity or receptor binding;cytoskeletal activity;other molecular function	Pf00241	12631	ENSMUSG00000056201	Cfl1	mmu:12631; P18760		G13 signaling pathway; Regulation of actin cytoskeleton	2	0	2.118	0.127	1.103		0.662338	0.806574	56.39	59.63	76.29	29.3	11.4	186.2	173.1	36.52	55.43	68.31	56.31	1.75611e+06	697823	1.19688e+06	285276
TRUE	High	Master Protein	Q8K4L3	Supervillin OS=Mus musculus OX=10090 GN=Svil PE=1 SV=1	0	Mouse	315.043	29	43	212	43	2170	243	6.87	698.96	43	cell organization and biogenesis;other biological processes	plasma membrane;other membranes;cytosol;cytoskeleton;nucleus;other cell component	cytoskeletal activity;other molecular function	Pf00626, Pf02209	225115	ENSMUSG00000024236	Svil	E9Q983; mmu:225115; Q8K4L3			0	0	1.318	0.087	0.966		0.500179	0.618235	61.24	75.11	93.41	0.9	1.6	218	179.5	24.73	72.33	71.53	75.06	103085	140390	136997	75732
TRUE	High	Master Protein	Q6PAR5	GTPase-activating protein and VPS9 domain-containing protein 1 OS=Mus musculus OX=10090 GN=Gapvd1 PE=1 SV=2	0	Mouse	20.183	6	5	11	5	1458	162.3	5.19	28.52	5	transport;signal transduction;other biological processes	plasma membrane;other membranes;cytosol;other cytoplasmic organelle;other cell component	enzyme regulator activity;other molecular function	Pf00616, Pf02204, Pf18151	66691	ENSMUSG00000026867	Gapvd1	A0PJI8; A2AR09; A2AR10; A2AR17; A2AR18; mmu:66691; Q3TNS1; Q3UDL0; Q3UYD5; Q6PAR5; Q6ZPP0; Q80V37; Q80ZK4; Q8BTS5; Q9CRS2; Q9CTI1	RAB GEFs exchange GTP for GDP on RABs; Clathrin-mediated endocytosis		2	0	68.567	100	0.01		1e-17	1e-17	59.5			379.2	2.6		18.2	35.66				906217	446050
TRUE	High	Master Protein	Q02357	Ankyrin-1 OS=Mus musculus OX=10090 GN=Ank1 PE=1 SV=2	0	Mouse	32.031	6	7	21	7	1862	204.1	6.55	68.25	7	other metabolic processes;transport;signal transduction;other biological processes	plasma membrane;other membranes;cytosol;cytoskeleton;ER/Golgi;nucleus;other cell component	cytoskeletal activity;other molecular function	Pf00531, Pf00791, Pf12796, Pf17809	11733	ENSMUSG00000031543	Ank1	mmu:11733; P70440; P97446; P97941; Q02357; Q3TZ35; Q3UH42; Q3UHP2; Q3UYY7; Q61302; Q61303; Q78E45	COPI-mediated anterograde transport; Interaction between L1 and Ankyrins; Neurofascin interactions		3	0	0.728	0.114	0.777		0.614363	0.360852	0	236.24	94.71	10.5	36.8	175.7	177.1	103.89		22.16	9.42	52208.8		346709	442336
TRUE	Medium	Master Protein	Q3UKJ7	WD40 repeat-containing protein SMU1 OS=Mus musculus OX=10090 GN=Smu1 PE=2 SV=2	0.012	Mouse	2.595	3	1	1	1	513	57.5	7.18	2.29	1	RNA metabolism OR transcription;other metabolic processes;other biological processes	nucleus;other cell component		Pf00400, Pf17814	74255	ENSMUSG00000028409	Smu1	mmu:74255; Q3UKJ7; Q6PFR6; Q8BMY4; Q9D1I8; Q9JJ70			0	0
TRUE	High	Master Protein	P63001	Ras-related C3 botulinum toxin substrate 1 OS=Mus musculus OX=10090 GN=Rac1 PE=1 SV=1	0	Mouse	9.856	22	4	8	1	192	21.4	8.5	19.62	4	cell adhesion;cell-cell signaling;cell cycle OR cell proliferation;cell organization and biogenesis;stress response;transport;developmental processes;signal transduction;other biological processes	plasma membrane;other membranes;cytosol;cytoskeleton;ER/Golgi;nucleus;other cytoplasmic organelle;other cell component	other molecular function	Pf00071	19353	ENSMUSG00000001847	Rac1	mmu:19353; O95501; P15154; P63001; Q9BTB4	Neutrophil degranulation; Regulation of actin dynamics for phagocytic cup formation; FCERI mediated MAPK activation; PIP3 activates AKT signaling; PI5P, PP2A and IER3 Regulate PI3K/AKT Signaling; RAC1 GTPase cycle; NRAGE signals death through JNK; Signaling by SCF-KIT; GPVI-mediated activation cascade; Azathioprine ADME; CD28 dependent Vav1 pathway; VEGFR2 mediated vascular permeability; EPHB-med…	IL-5 signaling pathway; MicroRNAs in cardiomyocyte hypertrophy; BDNF pathway; Chemokine signaling pathway; G13 signaling pathway; p38 Mapk signaling pathway; Microglia pathogen phagocytosis pathway; IL-3 signaling pathway; Robo4 and VEGF signaling pathways crosstalk; IL-6 signaling pathway; Wnt signaling pathway; Oxidative stress and redox pathway; Alpha 6 beta 4 integrin signaling pathway; Mapk …	56	3	0.446	0.082	1.064		0.477988	0.753593	149.39	126.19	92.04	12.8	22	184.3	181	51.13	126.19	66.89	84.29	180802	254603	530619
TRUE	High	Master Protein	P62751	60S ribosomal protein L23a OS=Mus musculus OX=10090 GN=Rpl23a PE=1 SV=1	0	Mouse	25.207	35	5	41	5	156	17.7	10.45	115.27	5	cell organization and biogenesis;protein metabolism;other metabolic processes	cytosol;translational apparatus;nucleus;other cell component	nucleic acid binding activity;other molecular function	Pf00276, Pf03939	268449	ENSMUSG00000058546	Rpl23a	mmu:268449; P29316; P39024; P62751; Q92774	Major pathway of rRNA processing in the nucleolus and cytosol; L13a-mediated translational silencing of Ceruloplasmin expression; GTP hydrolysis and joining of the 60S ribosomal subunit; SRP-dependent cotranslational protein targeting to membrane; Formation of a pool of free 40S subunits; Nonsense Mediated Decay (NMD) independent of the Exon Junction Complex (EJC); Nonsense Mediated Decay (NMD) e…	Cytoplasmic ribosomal proteins	8	0	100	0.015	1.802		0.0818464	0.490857		117.98	113.04	6		222.9	171	7.6		128.17	77.6	546254	387411	531086
TRUE	High	Master Protein	Q9D0E1	Heterogeneous nuclear ribonucleoprotein M OS=Mus musculus OX=10090 GN=Hnrnpm PE=1 SV=3	0	Mouse	311.472	59	28	473	28	729	77.6	8.63	1559.15	28	RNA metabolism OR transcription;other metabolic processes;stress response;other biological processes	nucleus;other cell component	nucleic acid binding activity;other molecular function	Pf00076, Pf11532	76936	ENSMUSG00000059208	Hnrnpm	mmu:76936; Q6P1B2; Q99JQ0; Q9D0E1		mRNA processing	1	0	3.274	0.137	1.669		0.693762	0.587196	56.99	92	102.65	37.3	10.3	214	138.5	25.57	53.88	110.61	75.24	2.25187e+07	1.52547e+07	1.35015e+07	9.95807e+06
TRUE	High	Master Protein	Q61656	Probable ATP-dependent RNA helicase DDX5 OS=Mus musculus OX=10090 GN=Ddx5 PE=1 SV=2	0	Mouse	193.619	54	27	307	21	614	69.2	8.92	922.89	27	RNA metabolism OR transcription;other metabolic processes;transport;signal transduction;other biological processes	nucleus;other cell component	nucleic acid binding activity;other molecular function	Pf00270, Pf00271, Pf08061			Ddx5	E9Q105; Q61656	mRNA Splicing - Major Pathway; SUMOylation of transcription cofactors; Estrogen-dependent gene expression		3	7	3.16	0.12	1.384		0.636852	0.852033	86.2	84.11	97.85	40.4	97.8	93.4	168.4	10.16	33.3	84.26	52.9	7.38868e+07	5.14151e+07	6.31209e+07	1.73219e+08
TRUE	High	Master Protein	P47754	F-actin-capping protein subunit alpha-2 OS=Mus musculus OX=10090 GN=Capza2 PE=1 SV=3	0	Mouse	187.59	75	16	227	14	286	32.9	5.85	801.92	16	cell organization and biogenesis	other membranes;cytosol;cytoskeleton;other cell component	cytoskeletal activity	Pf01267	12343	ENSMUSG00000015733	Capza2	mmu:12343; P47754	MHC class II antigen presentation; COPI-mediated anterograde transport; Factors involved in megakaryocyte development and platelet production; HSP90 chaperone cycle for steroid hormone receptors (SHR) in the presence of ligand; COPI-independent Golgi-to-ER retrograde traffic; Advanced glycosylation endproduct receptor signaling		6	3	0.992	0.027	1.055		0.166101	0.740808	117.37	89.85	89.9	1.8	0.9	196.1	201.2	57.26	80.25	61.55	47.65	1.11316e+06	1.23546e+06	382520	509729
TRUE	High	Master Protein	P11352	Glutathione peroxidase 1 OS=Mus musculus OX=10090 GN=Gpx1 PE=1 SV=2	0	Mouse	17.251	32	4	9	4	201	22.3	7.21	29.98	4	cell cycle OR cell proliferation;cell organization and biogenesis;protein metabolism;other metabolic processes;stress response;developmental processes;signal transduction;other biological processes	cytosol;mitochondrion;nucleus;other cell component	other molecular function	Pf00255	14775	ENSMUSG00000063856	Gpx1	mmu:14775; P11352; P12079; Q544W3; Q5RJH8; Q9CR54	Detoxification of Reactive Oxygen Species; Synthesis of 15-eicosatetraenoic acid derivatives; Synthesis of 12-eicosatetraenoic acid derivatives	Selenium metabolism / selenoproteins; Metapathway biotransformation; Selenium micronutrient network; Folic acid network; Glutathione metabolism; One-carbon metabolism and related pathways; Tyrobp causal network in microglia; Oxidative stress response; Oxidative stress and redox pathway; Glutathione and one-carbon metabolism	13	0	100	0.207	1.046		0.889603	0.729163		34.49	58.13	5		230.8	164.2	19.08		31.09	45.35		42230.1	68309.5
TRUE	High	Master Protein	Q9CU62	Structural maintenance of chromosomes protein 1A OS=Mus musculus OX=10090 GN=Smc1a PE=1 SV=4	0	Mouse	14.565	4	4	4	4	1233	143.1	7.64	12.65	4	cell cycle OR cell proliferation;cell organization and biogenesis;DNA metabolism;other metabolic processes;stress response;other biological processes	cytosol;cytoskeleton;nucleus;other cell component	nucleic acid binding activity;other molecular function	Pf02463, Pf06470	24061	ENSMUSG00000041133	Smc1a	A2AFQ5; mmu:24061; Q3V480; Q9CU62; Q9CUX9; Q9D959; Q9WTU1	SUMOylation of DNA damage response and repair proteins; Separation of Sister Chromatids; Resolution of Sister Chromatid Cohesion; Establishment of Sister Chromatid Cohesion; Cohesin Loading onto Chromatin	mRNA processing	6	0		0.01	100		1e-17	1e-17						400				38.75
TRUE	High	Master Protein	P10639	Thioredoxin OS=Mus musculus OX=10090 GN=Txn PE=1 SV=3	0	Mouse	7.956	12	1	6	1	105	11.7	4.92	20.16	1	other biological processes	non-structural extracellular;cytosol;nucleus;other cell component	other molecular function	Pf00085	22166	ENSMUSG00000028367	Txn	mmu:22166; P10639; Q52KC4; Q9D8R0	TP53 Regulates Metabolic Genes; Interconversion of nucleotide di- and triphosphates; Detoxification of Reactive Oxygen Species; Oxidative Stress Induced Senescence; Protein repair; The NLRP3 inflammasome	Oxidative stress and redox pathway	7	0		0.01	1.408		1e-17	0.825977			30.11			219	181			26.19	25.21
TRUE	Medium	Master Protein	P60762	Mortality factor 4-like protein 1 OS=Mus musculus OX=10090 GN=Morf4l1 PE=1 SV=2	0.02	Mouse	2.23	5	1	1	1	362	41.5	9.32	2.32	1	cell cycle OR cell proliferation;cell organization and biogenesis;protein metabolism;DNA metabolism;other metabolic processes;stress response;other biological processes	nucleus;other cell component	other molecular function	Pf05712, Pf11717	21761	ENSMUSG00000062270	Morf4l1	mmu:21761; P60762; Q8BNY9; Q99MQ0			0	0
TRUE	High	Master Protein	Q5SXJ3	Fanconi anemia group J protein homolog OS=Mus musculus OX=10090 GN=Brip1 PE=2 SV=1	0	Mouse	165.072	36	29	120	29	1174	131.3	7.5	350.93	29	cell cycle OR cell proliferation;cell organization and biogenesis;DNA metabolism;other metabolic processes;stress response;developmental processes;other biological processes	other membranes;nucleus;other cell component	nucleic acid binding activity;other molecular function	Pf06733, Pf13307	237911	ENSMUSG00000034329	Brip1	mmu:237911; Q5SXJ3; Q8BJQ8; Q8BKI6	Regulation of TP53 Activity through Phosphorylation; HDR through Single Strand Annealing (SSA); Resolution of D-loop Structures through Holliday Junction Intermediates; Processing of DNA double-strand break ends; Presynaptic phase of homologous DNA pairing and strand exchange; G2/M DNA damage checkpoint		8	0	1.897	1.346	1.098		0.313723	0.799129	27.12	77.34	113.81	234.5	0.9	160.7	3.9	16.36	101.57	35.88	143.87	1.93244e+07	1.17666e+07	1.95153e+07	27156.6
TRUE	High	Master Protein	P01658	Ig kappa chain V-III region MOPC 321 OS=Mus musculus OX=10090 PE=1 SV=1	0.001	Mouse	6.365	25	3	5	3	132	14.5	9.72	8.96	3	other biological processes	non-structural extracellular;other cell component		Pf07686							0	0	1.727	0.385	0.449		0.809633	0.0500858	92.7	8.23	0	196.6	62	98	43.3	43.22	56.13	130.73		3.94067e+06	1.31967e+06	4.10706e+06	2.46242e+06
TRUE	High	Master Protein	P61407	Tudor domain-containing protein 6 OS=Mus musculus OX=10090 GN=Tdrd6 PE=1 SV=1	0	Mouse	11.25	4	5	6	5	2134	237.8	5.36	14.64	5	cell organization and biogenesis;RNA metabolism OR transcription;other metabolic processes;developmental processes;other biological processes	cytosol;ER/Golgi;other cell component		Pf00567	210510		Tdrd6	mmu:210510; P61407			0	0	100	0.934	100		0.433566	1e-17		34.22		198.5		201.5		43.84		11.37		2.04303e+06	1.29579e+06	786558
TRUE	Medium	Master Protein	Q8K243	E3 ubiquitin-protein ligase TRIM68 OS=Mus musculus OX=10090 GN=Trim68 PE=2 SV=1	0.031	Mouse	1.931	2	1	1	1	485	56.1	6	2.88	1	protein metabolism;other metabolic processes;stress response;other biological processes	cytosol;ER/Golgi;nucleus;other cell component	other molecular function	Pf00622, Pf00643, Pf13765, Pf15227			Trim68	Q8K243			0	0	8.798	0.763	21.213		0.509781	7.17036e-08	10.74	10.01	0	160.8	18.3	210.9	9.9	69.1				79724.2	465713	535449
TRUE	High	Master Protein	Q8C033	Rho guanine nucleotide exchange factor 10 OS=Mus musculus OX=10090 GN=Arhgef10 PE=1 SV=2	0.001	Mouse	4.387	1	1	1	1	1345	147.9	5.73	3.9	1	cell cycle OR cell proliferation;cell organization and biogenesis;developmental processes;other biological processes	cytosol;cytoskeleton	enzyme regulator activity;cytoskeletal activity	Pf00621, Pf19056, Pf19057	234094	ENSMUSG00000071176	Arhgef10	mmu:234094; Q5DU38; Q80VH8; Q8BW76; Q8C033; Q922S7	RHOA GTPase cycle; RHOC GTPase cycle; RHOB GTPase cycle; CDC42 GTPase cycle; RAC1 GTPase cycle; NRAGE signals death through JNK; G alpha (12/13) signalling events		7	0
TRUE	High	Master Protein	P59759	Myocardin-related transcription factor B OS=Mus musculus OX=10090 GN=Mrtfb PE=1 SV=1	0	Mouse	12.403	12	5	7	5	1080	117.5	6.16	22.09	5	cell organization and biogenesis;RNA metabolism OR transcription;other metabolic processes;developmental processes;other biological processes	nucleus;other cell component	cytoskeletal activity;other molecular function	Pf02037, Pf02755	239719		Mrtfb	mmu:239719; P59759			0	0	100	2.462	100		0.168444	1e-17		79.49		326.5		73.5		85.85				2.27537e+06	1224367	97044.8
TRUE	High	Master Protein	Q9R0U0	Serine/arginine-rich splicing factor 10 OS=Mus musculus OX=10090 GN=Srsf10 PE=1 SV=2	0	Mouse	16.374	23	5	12	5	262	31.3	11.27	35.78	5	cell organization and biogenesis;RNA metabolism OR transcription;other metabolic processes;transport;other biological processes	cytosol;nucleus;other cell component	nucleic acid binding activity;other molecular function	Pf00076	14105	ENSMUSG00000028676	Srsf10	B1AV44; B1AV45; mmu:14105; O70307; O88468; Q3TGW7; Q8CFZ1; Q9R0T9; Q9R0U0		mRNA processing	1	0	100	0.065	1.907		0.39613	0.425327		90.5	93.24	20.4		291	88.6	58.32		109.88	104.28	131516	333541	200481
TRUE	High	Master Protein	Q8C6B9	Active regulator of SIRT1 OS=Mus musculus OX=10090 GN=Rps19bp1 PE=1 SV=1	0	Mouse	14.905	13	1	3	1	143	16	10.83	9.71	1		cytosol;nucleus	other molecular function	Pf15684	66538	ENSMUSG00000051518	Rps19bp1	mmu:66538; Q2WFQ7; Q8C6B9	Regulation of HSF1-mediated heat shock response		1	0
TRUE	High	Master Protein	P47963	60S ribosomal protein L13 OS=Mus musculus OX=10090 GN=Rpl13 PE=1 SV=3	0	Mouse	38.365	34	7	92	7	211	24.3	11.55	268.18	7	protein metabolism;other metabolic processes;developmental processes	cytosol;ER/Golgi;translational apparatus;nucleus;other cell component	nucleic acid binding activity;other molecular function	Pf01294	270106	ENSMUSG00000000740	Rpl13	mmu:270106; P47963; Q9CRZ9; Q9DCH1	L13a-mediated translational silencing of Ceruloplasmin expression; SRP-dependent cotranslational protein targeting to membrane; Major pathway of rRNA processing in the nucleolus and cytosol; Formation of a pool of free 40S subunits; GTP hydrolysis and joining of the 60S ribosomal subunit; Nonsense Mediated Decay (NMD) independent of the Exon Junction Complex (EJC); Nonsense Mediated Decay (NMD) e…	Cytoplasmic ribosomal proteins	8	0	2.764	0.016	1.989		0.0899149	0.380211	84.33	120.76	108.35	4	0.4	261.4	134.3	32.14	21.47	123.75	86.08	1.66324e+06	976890	885757	121522
TRUE	High	Master Protein	Q99LC3	NADH dehydrogenase [ubiquinone] 1 alpha subcomplex subunit 10, mitochondrial OS=Mus musculus OX=10090 GN=Ndufa10 PE=1 SV=1	0	Mouse	19.921	13	3	12	3	355	40.6	7.78	43.08	3	cell organization and biogenesis;other metabolic processes;transport	other membranes;mitochondrion;other cell component	transporter activity	Pf01712	67273	ENSMUSG00000026260	Ndufa10	mmu:67273; Q3UKK0; Q8BL57; Q99LC3; Q9CW21	Complex I biogenesis	Oxidative phosphorylation; Electron transport chain	4	0	100	0.191	0.658		0.835914	0.21897		50.15	98.76	41.2		231.8	127	30.84		90	119.51	98027.4	78732.3	53792.3
TRUE	High	Master Protein	O70551	SRSF protein kinase 1 OS=Mus musculus OX=10090 GN=Srpk1 PE=1 SV=2	0	Mouse	10.867	5	3	4	3	648	73	6.19	10.47	3	cell organization and biogenesis;protein metabolism;RNA metabolism OR transcription;other metabolic processes;signal transduction;other biological processes	plasma membrane;other membranes;cytosol;ER/Golgi;nucleus;other cell component	kinase activity;other molecular function	Pf00069	20815	ENSMUSG00000004865	Srpk1	mmu:20815; O70193; O70551; Q99JT3		mRNA processing	1	0	100	0.146	1.304		0.724361	0.941278		115.27	115.27	30.6		209.1	160.3	36.9		108.06		423097	235013	617587
TRUE	High	Master Protein	P16858	Glyceraldehyde-3-phosphate dehydrogenase OS=Mus musculus OX=10090 GN=Gapdh PE=1 SV=2	0	Mouse	144.272	50	13	207	13	333	35.8	8.25	727.19	13	cell organization and biogenesis;protein metabolism;other metabolic processes;stress response;signal transduction;other biological processes	plasma membrane;other membranes;cytosol;cytoskeleton;nucleus;other cytoplasmic organelle;other cell component	enzyme regulator activity;cytoskeletal activity;other molecular function	Pf00044, Pf02800	14433	ENSMUSG00000057666	Gapdh	A6H6A8; mmu:14433; P16858; Q0QEU0; Q3THM2; Q3TUI2; Q3UMT2; Q4V783; Q569X2; Q569X5; Q5U410	Gluconeogenesis; Glycolysis	Glycolysis and gluconeogenesis	3	0	3.953	0.15	1.689		0.737507	0.57124	123.96	75.06	89.81	14.1	91.5	86.2	208.2	30.48	13.22	74.64	37.42	1.74548e+07	8.08746e+06	1.197e+07	8.63222e+07
TRUE	High	Master Protein	Q922K7	Probable 28S rRNA (cytosine-C(5))-methyltransferase OS=Mus musculus OX=10090 GN=Nop2 PE=1 SV=1	0	Mouse	40.927	20	8	23	8	793	86.7	9.22	72.75	8	cell organization and biogenesis;RNA metabolism OR transcription;other metabolic processes;developmental processes;other biological processes	nucleus	nucleic acid binding activity;other molecular function	Pf01189, Pf08062, Pf17125			Nop2	Q3U4W9; Q922K7			0	0	100	0.092	2.111		0.522287	0.321935		145.92	112.86	7.1		333.6	59.3			140.1	115.9			35906.8
TRUE	High	Master Protein	P84228	Histone H3.2 OS=Mus musculus OX=10090 GN=H3c2 PE=1 SV=2	0	Mouse	131.229	35	3	275	1	136	15.4	11.27	1160.56	3	cell organization and biogenesis;other metabolic processes;other biological processes	nucleus;other cell component	nucleic acid binding activity;other molecular function	Pf00125	15077; 260423; 319148; 319149; 319150; 319151; 319154; 97114	ENSMUSG00000069267; ENSMUSG00000069273; ENSMUSG00000069310; ENSMUSG00000074403; ENSMUSG00000081058; ENSMUSG00000093769; ENSMUSG00000099583; ENSMUSG00000100210	H3c13; H3c14; H3c15; H3c2; H3c3; H3c4; H3c6; H3c7	A3KMN6; mmu:15077; mmu:260423; mmu:319148; mmu:319149; mmu:319150; mmu:319151; mmu:319154; mmu:97114; P02295; P02297; P16105; P17269; P17320; P84228; Q60582; Q78E59; Q8CGN9	PKMTs methylate histone lysines; Factors involved in megakaryocyte development and platelet production; RMTs methylate histone arginines; HATs acetylate histones; RUNX1 regulates genes involved in megakaryocyte differentiation and platelet function; Estrogen-dependent gene expression; PRC2 methylates histones and DNA; Interleukin-7 signaling; HDMs demethylate histones		10	0	0.746	0.022	0.443		0.129147	0.0470835	106.41	97.52	146.99	2.3	0.9	43	353.8	23.45	131.69	114.92	76.28	135506	156073		300110
TRUE	High	Master Protein	P55096	ATP-binding cassette sub-family D member 3 OS=Mus musculus OX=10090 GN=Abcd3 PE=1 SV=2	0.007	Mouse	3.195	2	1	2	1	659	75.4	9.26	5.19	1	cell organization and biogenesis;other metabolic processes;transport;other biological processes	other membranes;other cytoplasmic organelle;other cell component	transporter activity;other molecular function	Pf00005, Pf06472	19299	ENSMUSG00000028127	Abcd3	mmu:19299; P55096	RHOA GTPase cycle; RHOC GTPase cycle; ABC transporters in lipid homeostasis; Class I peroxisomal membrane protein import	Nuclear receptors in lipid metabolism and toxicity	5	0
TRUE	High	Master Protein	P31001	Desmin OS=Mus musculus OX=10090 GN=Des PE=1 SV=3	0	Mouse	120.231	49	18	112	14	469	53.5	5.27	350	18	cell organization and biogenesis;other biological processes	plasma membrane;other membranes;cytoskeleton;nucleus;other cell component	cytoskeletal activity;other molecular function	Pf00038, Pf04732	13346	ENSMUSG00000026208	Des	mmu:13346; P31001	Striated Muscle Contraction		1	0	0.201	0.44	0.208		0.747346	0.000610124	74.01	30.02	118.66	2.3	122.7	12.8	262.2	52.87	89.16	56.97	85.05	248636	109232	89838.3	6.62102e+06
TRUE	High	Master Protein	Q8CG48	Structural maintenance of chromosomes protein 2 OS=Mus musculus OX=10090 GN=Smc2 PE=1 SV=2	0.001	Mouse	4.647	3	2	3	2	1191	134.2	8.41	7.59	2	cell cycle OR cell proliferation;cell organization and biogenesis;DNA metabolism;stress response;other biological processes	nucleus;other cell component	nucleic acid binding activity;other molecular function	Pf02463, Pf06470	14211	ENSMUSG00000028312	Smc2	mmu:14211; Q52KE9; Q61076; Q8CG48; Q9CS17; Q9CSD8	Condensation of Prophase Chromosomes; Condensation of Prometaphase Chromosomes		2	0	2.468	0.373	0.472		0.825283	0.0627258	30.61	112.57	131.84	41	16.6	109.9	232.6		133.04	80.05	92.48			305236	114826
TRUE	High	Master Protein	P21107	Tropomyosin alpha-3 chain OS=Mus musculus OX=10090 GN=Tpm3 PE=1 SV=3	0	Mouse	92.549	41	13	182	6	285	33	4.72	548.77	13	cell organization and biogenesis;other biological processes	plasma membrane;other membranes;cytosol;cytoskeleton;other cell component	cytoskeletal activity	Pf00261	59069	ENSMUSG00000027940	Tpm3	mmu:59069; P21107; Q09021; Q60606; Q80SW6; Q9EPW3	Smooth Muscle Contraction; Striated Muscle Contraction; RHOV GTPase cycle		3	0	2.358	0.01	1.116		1e-17	0.822841	24.3	75.23	91.67	0.3	0.1	209.9	189.6	27.44		75.19	67.09	146477	85445.6	88089.3	41482.1
TRUE	High	Master Protein	Q8BJ90	Zinc finger protein 771 OS=Mus musculus OX=10090 GN=Znf771 PE=2 SV=1	0.003	Mouse	4.063	4	1	2	1	317	35.7	8.82	5.6	1	RNA metabolism OR transcription;other biological processes	nucleus	nucleic acid binding activity;other molecular function	Pf00096	244216	ENSMUSG00000054716	Znf771	B2RSX6; mmu:244216; Q6P5I0; Q8BJ90			0	0	100	0.32	3.274		0.929602	0.067707		167.35	167.35	78.7		246.1	75.2			105.86		120912
TRUE	High	Master Protein	P54276	DNA mismatch repair protein Msh6 OS=Mus musculus OX=10090 GN=Msh6 PE=1 SV=3	0.001	Mouse	4.966	1	1	3	1	1358	151	6.73	9.77	1	DNA metabolism;other metabolic processes;stress response;developmental processes;signal transduction;other biological processes	cytosol;ER/Golgi;nucleus;other cell component	nucleic acid binding activity;other molecular function	Pf00488, Pf00855, Pf01624, Pf05188, Pf05190, Pf05192	17688	ENSMUSG00000005370	Msh6	mmu:17688; O54710; P54276; Q6GTK8	Mismatch repair (MMR) directed by MSH2:MSH6 (MutSalpha)	Mismatch repair	2	0
TRUE	High	Master Protein	Q3UIL6	Pleckstrin homology domain-containing family A member 7 OS=Mus musculus OX=10090 GN=Plekha7 PE=1 SV=2	0	Mouse	7.745	5	2	3	2	1118	126.7	9.39	8.37	2	cell adhesion;cell organization and biogenesis;other biological processes	other membranes;cytosol;cytoskeleton;nucleus;other cell component	other molecular function	Pf00169	233765	ENSMUSG00000045659	Plekha7	B6RSP2; B6RSP3; mmu:233765; Q3TUE4; Q3UIL6; Q5XG70; Q8BYE3			0	0
TRUE	Medium	Master Protein	P26645	Myristoylated alanine-rich C-kinase substrate OS=Mus musculus OX=10090 GN=Marcks PE=1 SV=2	0.016	Mouse	2.371	5	1	1	1	309	29.6	4.34	2.96	1	cell adhesion;cell organization and biogenesis;stress response;transport;developmental processes;other biological processes	plasma membrane;other membranes;cytosol;cytoskeleton;nucleus;other cytoplasmic organelle;other cell component	cytoskeletal activity;other molecular function	Pf02063	17118	ENSMUSG00000069662	Marcks	mmu:17118; P26645	Acetylcholine regulates insulin secretion		1	0
TRUE	High	Master Protein	Q9Z2F2	2'-5'-oligoadenylate synthase-like protein 2 OS=Mus musculus OX=10090 GN=Oasl2 PE=1 SV=2	0.003	Mouse	4.044	8	2	2	2	508	58.7	6.4	6.18	2	other metabolic processes;stress response;signal transduction;other biological processes	other membranes;cytosol;nucleus	nucleic acid binding activity;other molecular function	Pf00240, Pf10421	23962	ENSMUSG00000029561	Oasl2	mmu:23962; Q9D6S2; Q9Z2F2		mRNA processing	1	0		0.01	100		1e-17	1e-17						400
TRUE	Medium	Master Protein	Q8C208	Zinc finger protein Eos OS=Mus musculus OX=10090 GN=Ikzf4 PE=1 SV=2	0.03	Mouse	1.947	3	1	2	1	586	64.1	6.86	5.86	1	cell organization and biogenesis;RNA metabolism OR transcription;other biological processes	nucleus;other cell component	nucleic acid binding activity;other molecular function	Pf00096	22781	ENSMUSG00000002578	Ikzf4	B9EJ21; mmu:22781; Q3TCZ7; Q8C208; Q9Z2Z2			0	0
TRUE	High	Master Protein	Q9QXL1	Kinesin-like protein KIF21B OS=Mus musculus OX=10090 GN=Kif21b PE=1 SV=2	0	Mouse	16.897	6	6	7	6	1668	186.1	7.08	19.39	6	developmental processes;other biological processes	cytoskeleton;other cell component	cytoskeletal activity;other molecular function	Pf00225, Pf00400	16565		Kif21b	E9PUY6; mmu:16565; P97424; Q9QXL1	MHC class II antigen presentation; COPI-dependent Golgi-to-ER retrograde traffic; Kinesins		3	0	0.01	0.01	3.714		1e-17	0.0387202			76.64		53.7	272.8	73.5			79.15	36.92				88676.7
TRUE	High	Master Protein	P01811	Ig heavy chain V region UPC10 OS=Mus musculus OX=10090 PE=1 SV=1	0.007	Mouse	3.223	9	1	2	1	117	13	5.45	4.14	1	cell organization and biogenesis;stress response;transport;signal transduction;other biological processes	non-structural extracellular;plasma membrane;other membranes	signal transduction activity or receptor binding;other molecular function	Pf07686							0	0
TRUE	Medium	Master Protein	Q9CY27	Very-long-chain enoyl-CoA reductase OS=Mus musculus OX=10090 GN=Tecr PE=1 SV=1	0.019	Mouse	2.248	3	1	1	1	308	36.1	9.55	2.25	1	other metabolic processes	ER/Golgi	other molecular function	Pf02544	106529	ENSMUSG00000031708	Tecr	mmu:106529; Q9CY27	Synthesis of very long-chain fatty acyl-CoAs		1	0
TRUE	High	Master Protein	Q9JIK5	Nucleolar RNA helicase 2 OS=Mus musculus OX=10090 GN=Ddx21 PE=1 SV=3	0	Mouse	172.208	40	25	136	25	851	93.5	9.11	447.21	25	cell organization and biogenesis;RNA metabolism OR transcription;other metabolic processes;stress response;other biological processes	cytosol;mitochondrion;nucleus;other cell component	nucleic acid binding activity;other molecular function	Pf00270, Pf00271, Pf08152	56200	ENSMUSG00000020075	Ddx21	mmu:56200; Q3TVJ3; Q9JIK5; Q9WV45	Major pathway of rRNA processing in the nucleolus and cytosol; B-WICH complex positively regulates rRNA expression	mRNA processing	3	0	0.905	0.074	1.813		0.439202	0.483276	62.56	89.77	113.34	3.1	1	233.9	162	64.85	32.3	120.61	74.39	397827	61713.9	290551	50367.8
TRUE	High	Master Protein	P06330	Ig heavy chain V region AC38 205.12 OS=Mus musculus OX=10090 PE=1 SV=1	0	Mouse	76.081	58	4	133	2	118	12.9	7.11	463.8	4	cell organization and biogenesis;stress response;transport;signal transduction;other biological processes	non-structural extracellular;plasma membrane;other membranes	signal transduction activity or receptor binding;other molecular function	Pf07686							0	2	1.396	0.558	0.977		0.639922	0.633871	92.58	96.58	104.26	76.5	53.9	133.8	135.9	58.05	78.3	101.63	26.61	1.31529e+07	1.1188e+07	3.41117e+07	9.02308e+06
TRUE	High	Master Protein	P13864	DNA (cytosine-5)-methyltransferase 1 OS=Mus musculus OX=10090 GN=Dnmt1 PE=1 SV=5	0	Mouse	48.384	7	7	14	7	1620	183.1	7.74	47.16	7	cell organization and biogenesis;DNA metabolism;RNA metabolism OR transcription;other metabolic processes;developmental processes;signal transduction;other biological processes	nucleus;other cell component	nucleic acid binding activity;other molecular function	Pf00145, Pf01426, Pf02008, Pf06464, Pf12047	13433	ENSMUSG00000004099	Dnmt1	mmu:13433; P13864; P97413; Q80ZU3; Q9CSC6; Q9QXX6	PRC2 methylates histones and DNA; SUMOylation of DNA methylation proteins	Mechanisms associated with pluripotency; One-carbon metabolism; Glutathione and one-carbon metabolism	5	0		1.628	0.66		0.244785	0.221098		8.49	119.87	33.4	46.6	117.8	202.2			143.1	76.05			113956
TRUE	High	Master Protein	Q9CZM2	60S ribosomal protein L15 OS=Mus musculus OX=10090 GN=Rpl15 PE=1 SV=4	0	Mouse	59.302	35	7	90	7	204	24.1	11.62	275.87	7	protein metabolism;other metabolic processes;other biological processes	other membranes;cytosol;cytoskeleton;translational apparatus;nucleus;other cell component	nucleic acid binding activity;other molecular function	Pf00827	66480	ENSMUSG00000012405	Rpl15	mmu:66480; Q9CWI5; Q9CZM2	Major pathway of rRNA processing in the nucleolus and cytosol; L13a-mediated translational silencing of Ceruloplasmin expression; GTP hydrolysis and joining of the 60S ribosomal subunit; SRP-dependent cotranslational protein targeting to membrane; Formation of a pool of free 40S subunits; Nonsense Mediated Decay (NMD) independent of the Exon Junction Complex (EJC); Nonsense Mediated Decay (NMD) e…	Cytoplasmic ribosomal proteins	8	0	0.386	0.027	2.912		0.168042	0.108784	56.07	107.37	130.46	5	9.9	271.7	113.3	19.72	37.26	145.15	133.42	415478	230588	389364	715383
TRUE	High	Master Protein	P84104	Serine/arginine-rich splicing factor 3 OS=Mus musculus OX=10090 GN=Srsf3 PE=1 SV=1	0	Mouse	35.56	24	4	66	3	164	19.3	11.65	190.45	4	RNA metabolism OR transcription;other metabolic processes;transport;signal transduction;other biological processes	nucleus;other cell component	nucleic acid binding activity;other molecular function	Pf00076	20383	ENSMUSG00000071172	Srsf3	mmu:20383; O08831; P23152; P84104; Q564E9	Transport of Mature mRNA derived from an Intron-Containing Transcript; mRNA 3'-end processing; RNA Polymerase II Transcription Termination; mRNA Splicing - Major Pathway	mRNA processing	5	0	4.781	0.244	1.662		0.968669	0.592213	28.75	79.83	85.41	60.3	10.8	212.1	116.8	55.55	75.85	99.73	71.52	2671065	2.59073e+06	832768	451234
TRUE	High	Master Protein	Q921N6	Probable ATP-dependent RNA helicase DDX27 OS=Mus musculus OX=10090 GN=Ddx27 PE=1 SV=3	0	Mouse	13.364	3	2	4	2	760	85.9	9.25	12.92	2	RNA metabolism OR transcription;other metabolic processes	nucleus;other cell component	nucleic acid binding activity;other molecular function	Pf00270, Pf00271	228889	ENSMUSG00000017999	Ddx27	mmu:228889; Q3UUG2; Q8R0W3; Q8R1E2; Q921N6			0	0
TRUE	High	Master Protein	Q8VDD5	Myosin-9 OS=Mus musculus OX=10090 GN=Myh9 PE=1 SV=4	0	Mouse	3200.29	73	180	8867	149	1960	226.2	5.66	33862.2	180	cell adhesion;cell cycle OR cell proliferation;cell organization and biogenesis;protein metabolism;stress response;transport;developmental processes;signal transduction;other biological processes	plasma membrane;other membranes;cytosol;cytoskeleton;mitochondrion;nucleus;other cytoplasmic organelle;other cell component	signal transduction activity or receptor binding;cytoskeletal activity;other molecular function	Pf00063, Pf01576, Pf02736	17886	ENSMUSG00000022443	Myh9	mmu:17886; Q3UHT9; Q3UHU4; Q6KAN6; Q811I2; Q8VDD5	Regulation of actin dynamics for phagocytic cup formation; RHO GTPases activate PAKs	Primary focal segmental glomerulosclerosis (FSGS)	3	42	1.236	0.01	0.958		1e-17	0.606723	99.92	144.72	104.18	1.7	3.4	213.4	181.5	13.34	28.06	68.99	63.01	7.18424e+07	6.23678e+07	5.92009e+07	1.70856e+08
TRUE	High	Master Protein	Q99KI0	Aconitate hydratase, mitochondrial OS=Mus musculus OX=10090 GN=Aco2 PE=1 SV=1	0	Mouse	11.744	4	2	3	2	780	85.4	7.93	12.5	2	other metabolic processes;stress response;developmental processes	cytosol;mitochondrion	other molecular function	Pf00330, Pf00694	11429	ENSMUSG00000022477	Aco2	mmu:11429; Q3UDK9; Q3ULG9; Q3UNH7; Q505P4; Q99KI0	Citric acid cycle (TCA cycle)	TCA cycle	2	0	100	0.204	0.415		0.855286	0.0348757		77.93	128.04	11.5		264	124.5	53.34		76.41		16402		36850.5
TRUE	High	Master Protein	Q99PU8	ATP-dependent RNA helicase DHX30 OS=Mus musculus OX=10090 GN=Dhx30 PE=1 SV=1	0	Mouse	50.97	9	8	18	8	1217	136.6	8.75	60.71	8	cell organization and biogenesis;developmental processes	cytosol;mitochondrion;other cell component	nucleic acid binding activity;other molecular function	Pf00270, Pf00271, Pf04408, Pf07717	72831	ENSMUSG00000032480	Dhx30	mmu:72831; Q3U4Z4; Q3UFA0; Q3UJS4; Q91WA7; Q99KN7; Q99PU8			0	0	100	0.079	0.687		0.439826	0.250712		139.55	113.82	4.1		193.8	202.1	29.76		140.46	84.89	15782.5	8483.81
TRUE	High	Master Protein	Q8K0E8	Fibrinogen beta chain OS=Mus musculus OX=10090 GN=Fgb PE=1 SV=1	0	Mouse	85.356	46	13	65	13	481	54.7	7.08	217.14	13	cell adhesion;cell organization and biogenesis;protein metabolism;other metabolic processes;stress response;other biological processes	non-structural extracellular;plasma membrane;other membranes;ER/Golgi;other cell component	signal transduction activity or receptor binding;other molecular function	Pf00147, Pf08702	110135	ENSMUSG00000033831	Fgb	mmu:110135; Q8K0E8; Q91ZP1	Platelet degranulation ; MAP2K and MAPK activation; Integrin cell surface interactions; Common Pathway of Fibrin Clot Formation; GRB2:SOS provides linkage to MAPK signaling for Integrins ; p130Cas linkage to MAPK signaling for integrins; Regulation of TLR by endogenous ligand	Blood clotting cascade; Fibrin complement receptor 3 signaling pathway	10	0		0.085	0.739		0.49235	0.312766		43.49	67.46	1.7	1.9	151.7	244.6	36.43	73	16.72	42.64	102433	49831.5		55431.2
TRUE	High	Master Protein	Q91WM3	U3 small nucleolar RNA-interacting protein 2 OS=Mus musculus OX=10090 GN=Rrp9 PE=1 SV=1	0	Mouse	13.219	19	4	7	4	475	52.1	7.88	16.37	4	RNA metabolism OR transcription;other metabolic processes	nucleus;other cell component	nucleic acid binding activity	Pf00400	27966	ENSMUSG00000041506	Rrp9	mmu:27966; Q8CFB7; Q91WM3	Major pathway of rRNA processing in the nucleolus and cytosol		1	0		0.01	2.305		1e-17	0.246785			33.13			202.4	197.6			123.07	58.88
TRUE	High	Master Protein	P70248	Unconventional myosin-If OS=Mus musculus OX=10090 GN=Myo1f PE=1 SV=1	0	Mouse	72.555	13	11	61	7	1099	125.9	8.92	202.94	11	cell organization and biogenesis;stress response;transport;other biological processes	plasma membrane;other membranes;cytosol;cytoskeleton;other cell component	cytoskeletal activity;other molecular function	Pf00063, Pf06017, Pf14604			Myo1f	P70248			0	0	0.01	0.01	0.69		1e-17	0.254797			79.72		8.6	186.1	205.2		37.81	52.31	65.55				230330
TRUE	High	Master Protein	Q62191	E3 ubiquitin-protein ligase TRIM21 OS=Mus musculus OX=10090 GN=Trim21 PE=1 SV=1	0	Mouse	28.732	17	6	31	6	470	54.1	7.08	97.59	6	cell cycle OR cell proliferation;protein metabolism;RNA metabolism OR transcription;other metabolic processes;stress response;other biological processes	cytosol;nucleus;other cytoplasmic organelle;other cell component	nucleic acid binding activity;other molecular function	Pf00097, Pf00622, Pf00643, Pf13765			Trim21	Q62191	Antigen processing: Ubiquitination & Proteasome degradation; KEAP1-NFE2L2 pathway; Regulation of innate immune responses to cytosolic DNA		3	0	2.594	0.116	1.971		0.619509	0.389533	65.19	47.18	67.88	36.5	9.2	304.9	49.4	33.45	85.45	43.8	110.45	396510	517483	815573	74435.6
TRUE	Medium	Master Protein	Q8R4B8	NACHT, LRR and PYD domains-containing protein 3 OS=Mus musculus OX=10090 GN=Nlrp3 PE=1 SV=1	0.049	Mouse	1.72	2	1	1	1	1033	118.2	6.93	2.59	1	cell organization and biogenesis;stress response;signal transduction;other biological processes	non-structural extracellular;other membranes;cytosol;ER/Golgi;nucleus;other cell component	nucleic acid binding activity;other molecular function	Pf02758, Pf05729, Pf13516, Pf14484, Pf17776, Pf17779	216799	ENSMUSG00000032691	Nlrp3	mmu:216799; Q1JQ87; Q1JQ88; Q6JEL0; Q8R4B8; T1W2H6	Metalloprotease DUBs; The NLRP3 inflammasome	Wnt signaling in kidney disease	3	0
TRUE	High	Master Protein	Q8C2K5	RAS protein activator like-3 OS=Mus musculus OX=10090 GN=Rasal3 PE=1 SV=1	0	Mouse	16.254	7	5	10	5	1041	114.7	8.98	27.1	5	signal transduction;other biological processes	other membranes;other cell component	enzyme regulator activity;other molecular function	Pf00616	320484	ENSMUSG00000052142	Rasal3	A3KMM0; mmu:320484; Q8C2A5; Q8C2K5; Q8C9R4; Q8CDB4	Regulation of RAS by GAPs		1	0		0.01	0.784		1e-17	0.370666			76.62			175.8	224.2			64.93
TRUE	High	Master Protein	P19001	Keratin, type I cytoskeletal 19 OS=Mus musculus OX=10090 GN=Krt19 PE=1 SV=1	0	Mouse	114.81	57	19	281	11	403	44.5	5.39	751.86	19	cell organization and biogenesis;developmental processes;signal transduction;other biological processes	plasma membrane;other membranes;cytoskeleton;other cell component	other molecular function	Pf00038	16669	ENSMUSG00000020911	Krt19	mmu:16669; P19001	Formation of the cornified envelope		2	1	1.073	0.901	0.35		0.446468	0.0149028	59.9	74.78	89.24	35.5	33.1	100.1	231.3	99.97	6.09	62.44	33.38	1.39239e+07	2.4355e+06	2.55684e+06	2.76299e+06
TRUE	High	Master Protein	P11087	Collagen alpha-1(I) chain OS=Mus musculus OX=10090 GN=Col1a1 PE=1 SV=4	0	Mouse	17.38	2	2	11	2	1453	137.9	5.85	40.88	2	cell organization and biogenesis;other metabolic processes;stress response;transport;developmental processes;signal transduction;other biological processes	non-structural extracellular;extracellular matrix;ER/Golgi;other cell component	extracellular structural activity;other molecular function	Pf00093, Pf01391, Pf01410	12842	ENSMUSG00000001506	Col1a1	mmu:12842; P11087; Q53WT0; Q60635; Q61367; Q61427; Q63919; Q6PCL3; Q810J9	Immunoregulatory interactions between a Lymphoid and a non-Lymphoid cell; Cell surface interactions at the vascular wall; ECM proteoglycans; Integrin cell surface interactions; Collagen chain trimerization; Collagen degradation; Crosslinking of collagen fibrils; Non-integrin membrane-ECM interactions; GPVI-mediated activation cascade; GP1b-IX-V activation signalling; Platelet Adhesion to exposed …	Osteoblast signaling; Focal adhesion: PI3K-Akt-mTOR signaling pathway; Dysregulated miRNA targeting in insulin/PI3K-AKT signaling; Inflammatory response pathway; Focal adhesion	21	0		0.01	0.841		1e-17	0.445431			72.73			192.2	207.8			42.21	45.31
TRUE	High	Master Protein	P01864	Ig gamma-2A chain C region secreted form OS=Mus musculus OX=10090 PE=1 SV=1	0	Mouse	98.321	30	7	288	7	335	36.6	8.22	967.59	7	other biological processes	non-structural extracellular;ER/Golgi	other molecular function	Pf07654							0	0	1.382	0.565	2.002		0.634235	0.373414	100.22	78.67	88.92	90.8	53.9	146	109.3	83.27	98.64	104.37	56.58	8.71892e+07	6.22504e+07	3.11866e+08	4.88664e+07
TRUE	High	Master Protein	P09838	DNA nucleotidylexotransferase OS=Mus musculus OX=10090 GN=Dntt PE=1 SV=4	0	Mouse	13.95	13	4	7	4	510	58.2	7.27	21.93	4	DNA metabolism;other metabolic processes;stress response;other biological processes	cytosol;nucleus;other cell component	nucleic acid binding activity;other molecular function	Pf00533, Pf01909, Pf10391, Pf14716, Pf14791	21673	ENSMUSG00000025014	Dntt	mmu:21673; P09838; Q99PD0; Q99PD1			0	0		0.01	3.792		1e-17	0.0351473			55.15			316.5	83.5				49.31
TRUE	Medium	Master Protein	Q9WTS6	Teneurin-3 OS=Mus musculus OX=10090 GN=Tenm3 PE=1 SV=1	0.031	Mouse	1.931	1	1	1	1	2715	302.9	6.51	2.72	1	cell adhesion;developmental processes;signal transduction;other biological processes	plasma membrane;other membranes;other cell component	other molecular function	Pf06484, Pf15636			Tenm3	A0A2K9QKY6; A0A2K9QKZ0; A0A2K9QL01; A0A2K9QL03; A0A2K9QL04; A0A2K9QL11; A0A2K9QL36; A0A2K9QL87; Q3UVR9; Q3UX72; Q80TD2; Q8BSL5; Q9CSV2; Q9JLC1; Q9WTS6			0	0	0.572	1.024	0.707		0.401149	0.27489	41.09	28.38	53.28	73.5	128.6	82	115.9	22.22	43.27	24.31	59.6	498137	380469	700238	821682
TRUE	Medium	Master Protein	Q5ND19	Uncharacterized protein C17orf47 homolog OS=Mus musculus OX=10090 GN=Gm11492 PE=4 SV=1	0.042	Mouse	1.77	2	1	1	1	536	59.2	9.63	2.75	1											0	0	100	100			1e-17					400				40.39				364636	125742	277140
TRUE	High	Master Protein	Q91VC3	Eukaryotic initiation factor 4A-III OS=Mus musculus OX=10090 GN=Eif4a3 PE=1 SV=3	0	Mouse	14.545	19	5	7	4	411	46.8	6.73	19.95	5	RNA metabolism OR transcription;other metabolic processes;transport;developmental processes;other biological processes	cytosol;nucleus;other cell component	nucleic acid binding activity;other molecular function	Pf00270, Pf00271	192170	ENSMUSG00000025580	Eif4a3	B2RY38; mmu:192170; Q3TEZ8; Q3UD29; Q8BVY3; Q91VC3	Nonsense Mediated Decay (NMD) enhanced by the Exon Junction Complex (EJC); mRNA Splicing - Major Pathway; Transport of Mature mRNA derived from an Intron-Containing Transcript; mRNA 3'-end processing; RNA Polymerase II Transcription Termination; Deadenylation of mRNA; ISG15 antiviral mechanism	mRNA processing	8	0	4.705		1.255			1	38.58		88.58	14.6	3.1	203	179.4	18.05	30.78	77.13	78.77	520584	410076	372128	110389
TRUE	High	Master Protein	Q05793	Basement membrane-specific heparan sulfate proteoglycan core protein OS=Mus musculus OX=10090 GN=Hspg2 PE=1 SV=1	0.001	Mouse	5.247	1	1	1	1	3707	398	6.32	3.85	1	cell organization and biogenesis;transport;developmental processes;signal transduction;other biological processes	non-structural extracellular;extracellular matrix;ER/Golgi	other molecular function	Pf00008, Pf00052, Pf00053, Pf00054, Pf00057, Pf07679, Pf13927	15530		Hspg2	mmu:15530; Q05793			0	0
TRUE	High	Master Protein	P62827	GTP-binding nuclear protein Ran OS=Mus musculus OX=10090 GN=Ran PE=1 SV=3	0	Mouse	28.279	28	5	34	5	216	24.4	7.49	82.76	5	cell cycle OR cell proliferation;cell organization and biogenesis;other metabolic processes;transport;other biological processes	cytosol;cytoskeleton;nucleus;other cytoplasmic organelle;other cell component	nucleic acid binding activity;other molecular function	Pf00071	19384	ENSMUSG00000029430	Ran	mmu:19384; P17080; P28746; P28747; P62827; Q3U954; Q811M2; Q86V08; Q9CSP3; Q9CWI7; Q9CZA2; Q9UDJ5; Q9UEU9	Transcriptional regulation by small RNAs; Postmitotic nuclear pore complex (NPC) reformation; Regulation of cholesterol biosynthesis by SREBP (SREBF)		3	0	3.653	0.749	1.952		0.517053	0.400117	90.26	43.37	103.48	127	23.9	171.2	77.9	10.35	35.39	78.66	62.72	5.51039e+06	4.65353e+06	6.742e+06	1.06662e+06
TRUE	High	Master Protein	O54962	Barrier-to-autointegration factor OS=Mus musculus OX=10090 GN=Banf1 PE=1 SV=1	0.008	Mouse	3.059	13	1	1	1	89	10.1	6.09	3.14	1	cell cycle OR cell proliferation;cell organization and biogenesis;DNA metabolism;other metabolic processes;stress response;other biological processes	cytosol;nucleus;other cell component	nucleic acid binding activity;other molecular function	Pf02961	23825	ENSMUSG00000024844	Banf1	mmu:23825; O54962; Q542E6	Nuclear Envelope Breakdown; Initiation of Nuclear Envelope (NE) Reformation		2	0
TRUE	High	Master Protein	Q99M28	RNA-binding protein with serine-rich domain 1 OS=Mus musculus OX=10090 GN=Rnps1 PE=1 SV=1	0.001	Mouse	6.156	5	1	5	1	305	34.2	11.84	17.49	1	RNA metabolism OR transcription;other metabolic processes;other biological processes	nucleus;other cell component	nucleic acid binding activity	Pf00076	19826	ENSMUSG00000034681	Rnps1	mmu:19826; Q3TMJ1; Q922H8; Q99M28	Nonsense Mediated Decay (NMD) enhanced by the Exon Junction Complex (EJC); mRNA Splicing - Major Pathway; Transport of Mature mRNA derived from an Intron-Containing Transcript; mRNA 3'-end processing; RNA Polymerase II Transcription Termination	mRNA processing	6	0		0.01	3.422		1e-17	0.0559769			90.17			309.5	90.5			99.05	62.91
TRUE	High	Master Protein	Q9DBC7	cAMP-dependent protein kinase type I-alpha regulatory subunit OS=Mus musculus OX=10090 GN=Prkar1a PE=1 SV=3	0.001	Mouse	6.269	6	1	6	1	381	43.2	5.35	20.27	1	cell cycle OR cell proliferation;cell organization and biogenesis;protein metabolism;other metabolic processes;developmental processes;other biological processes	plasma membrane;other membranes;cytoskeleton;other cytoplasmic organelle;other cell component	enzyme regulator activity;other molecular function	Pf00027, Pf02197	19084	ENSMUSG00000020612	Prkar1a	mmu:19084; Q3UKU7; Q9DBC7; Q9JHR5; Q9JHR6	Hedgehog 'off' state; Factors involved in megakaryocyte development and platelet production; DARPP-32 events; Vasopressin regulates renal water homeostasis via Aquaporins; PKA activation; PKA activation in glucagon signalling; CREB1 phosphorylation through the activation of Adenylate Cyclase; GPER1 signaling	G protein signaling pathways; Myometrial relaxation and contraction pathways; Calcium regulation in cardiac cells; EGFR1 signaling pathway	12	0			0.01			1e-17							400				80.06
TRUE	High	Master Protein	P68372	Tubulin beta-4B chain OS=Mus musculus OX=10090 GN=Tubb4b PE=1 SV=1	0	Mouse	229.154	71	21	373	2	445	49.8	4.89	1319.88	21	cell cycle OR cell proliferation;cell organization and biogenesis;other biological processes	cytoskeleton;other cell component	cytoskeletal activity;nucleic acid binding activity;other molecular function	Pf00091, Pf03953	227613	ENSMUSG00000036752	Tubb4b	mmu:227613; P05217; P68372; Q3TKF0; Q3UJ73; Q99JZ6	Neutrophil degranulation; HSP90 chaperone cycle for steroid hormone receptors (SHR) in the presence of ligand; RHO GTPases activate IQGAPs; MHC class II antigen presentation; COPI-mediated anterograde transport; Separation of Sister Chromatids; Anchoring of the basal body to the plasma membrane; Resolution of Sister Chromatid Cohesion; Regulation of PLK1 Activity at G2/M Transition; Loss of Nlp f…		29	25	3.904	1.527	1.222		0.278188	0.959197	43.11	95.7	89.34	193.2	43.9	96.4	66.5	11	29.52	88.85	84.43	7.35336e+07	4.86586e+07	6.64731e+07	2.12331e+07
TRUE	High	Master Protein	Q61171	Peroxiredoxin-2 OS=Mus musculus OX=10090 GN=Prdx2 PE=1 SV=3	0	Mouse	9.826	19	4	7	4	198	21.8	5.41	18.68	4	cell cycle OR cell proliferation;other metabolic processes;stress response;developmental processes;signal transduction;other biological processes	cytosol	other molecular function	Pf00578, Pf10417	21672	ENSMUSG00000005161	Prdx2	mmu:21672; O88376; Q60796; Q61171; Q9CWJ4; Q9DB49	TP53 Regulates Metabolic Genes; Detoxification of Reactive Oxygen Species	Oxidative stress and redox pathway	3	0	100	0.501	1.003		0.688173	0.669339		22.37	35.89	60.5		209.9	129.6	13.61		13.22	41.62	473190		396401
TRUE	High	Master Protein	Q91V92	ATP-citrate synthase OS=Mus musculus OX=10090 GN=Acly PE=1 SV=1	0	Mouse	11.897	6	4	5	4	1091	119.7	7.44	15.79	4	other metabolic processes	cytosol;nucleus	other molecular function	Pf00285, Pf00549, Pf02629, Pf16114	104112	ENSMUSG00000020917	Acly	mmu:104112; Q91V92	Neutrophil degranulation; Fatty acyl-CoA biosynthesis	Fatty acid biosynthesis	3	0	0.01	0.01	0.424		1e-17	0.0387069			50.89		41.6	124.9	233.5		78.39	28.9	52.61				72254.2
TRUE	High	Master Protein	Q9DB77	Cytochrome b-c1 complex subunit 2, mitochondrial OS=Mus musculus OX=10090 GN=Uqcrc2 PE=1 SV=1	0	Mouse	14.502	8	2	9	2	453	48.2	9.25	29.53	2	protein metabolism;other metabolic processes;other biological processes	other membranes;mitochondrion;nucleus	other molecular function	Pf00675, Pf05193	67003	ENSMUSG00000030884	Uqcrc2	mmu:67003; Q8BK11; Q9CVK7; Q9DB77	Respiratory electron transport	Electron transport chain	2	0	100	0.113	1.845		0.592607	0.462867		39.68	47.84	27.3		241.7	131			51.63	33.99	77572.3
TRUE	High	Master Protein	Q8VEK3	Heterogeneous nuclear ribonucleoprotein U OS=Mus musculus OX=10090 GN=Hnrnpu PE=1 SV=1	0	Mouse	328.316	38	25	485	25	800	87.9	6.24	1802.19	25	cell cycle OR cell proliferation;cell organization and biogenesis;RNA metabolism OR transcription;other metabolic processes;transport;developmental processes;other biological processes	cytosol;cytoskeleton;nucleus;other cell component	cytoskeletal activity;nucleic acid binding activity;other molecular function	Pf00622, Pf02037, Pf13671	51810	ENSMUSG00000039630	Hnrnpu	G3XA10; mmu:51810; Q8VEK3; Q9R205	mRNA Splicing - Major Pathway	Mechanisms associated with pluripotency; mRNA processing	3	0	5.479	0.086	1.578		0.499202	0.662839	85.54	97.86	102.37	19.4	2.1	226.1	152.4	21.94	44.19	103.64	71.69	1.82098e+07	1.2309e+07	1.18439e+07	2.69329e+06
TRUE	High	Master Protein	P63168	Dynein light chain 1, cytoplasmic OS=Mus musculus OX=10090 GN=Dynll1 PE=1 SV=1	0	Mouse	22.117	49	3	14	1	89	10.4	7.4	39.76	3	cell organization and biogenesis;transport;other biological processes	other membranes;cytosol;cytoskeleton;mitochondrion;nucleus;other cell component	enzyme regulator activity;other molecular function	Pf01221	56455	ENSMUSG00000009013	Dynll1	mmu:56455; P63168; Q15701; Q3UGE7	Neutrophil degranulation; HSP90 chaperone cycle for steroid hormone receptors (SHR) in the presence of ligand; MHC class II antigen presentation; COPI-mediated anterograde transport; Separation of Sister Chromatids; Anchoring of the basal body to the plasma membrane; Amplification of signal from unattached kinetochores via a MAD2 inhibitory signal; Resolution of Sister Chromatid Cohesion; Regulat…		22	1	100	1.582	3.893		0.268628	0.0310212		56.34	13.9	224.1		139.9	35.9	49.94		33.52		1.63893e+06	837405	579285
TRUE	High	Master Protein	Q7TPR4	Alpha-actinin-1 OS=Mus musculus OX=10090 GN=Actn1 PE=1 SV=1	0	Mouse	465.559	71	48	499	28	892	103	5.38	1658.07	48	cell adhesion;cell organization and biogenesis;RNA metabolism OR transcription;other biological processes	plasma membrane;other membranes;cytoskeleton;nucleus;other cell component	signal transduction activity or receptor binding;cytoskeletal activity;nucleic acid binding activity;other molecular function	Pf00307, Pf00435, Pf08726	109711	ENSMUSG00000015143	Actn1	mmu:109711; Q7TPR4	Platelet degranulation ; RHOF GTPase cycle; RHOBTB2 GTPase cycle; RHOD GTPase cycle; Regulation of cytoskeletal remodeling and cell spreading by IPP complex components	Regulation of actin cytoskeleton; Integrin-mediated cell adhesion; Focal adhesion	8	19	1.137	0.031	1.031		0.189999	0.707619	22.56	140.91	91.17	1.8	0.5	224.2	173.6	30.16	78.34	89.77	65.7	1.10037e+06	851837	1.76696e+06	288188
TRUE	High	Master Protein	P35487	Pyruvate dehydrogenase E1 component subunit alpha, testis-specific form, mitochondrial OS=Mus musculus OX=10090 GN=Pdha2 PE=1 SV=1	0	Mouse	25.493	25	7	19	7	391	43.4	8.5	54.04	7	other metabolic processes	mitochondrion;nucleus;other cell component	other molecular function	Pf00676	18598	ENSMUSG00000047674	Pdha2	mmu:18598; P35487; Q497M8	Glyoxylate metabolism and glycine degradation; Regulation of pyruvate dehydrogenase (PDH) complex; Signaling by Retinoic Acid	Glycolysis and gluconeogenesis; Acetylcholine synthesis; TCA cycle	7	0	2.793	0.22	1.125		0.917518	0.835374	65.5	98.49	129.34	273	72.8	28.7	25.5	16.31	11	92.97		4.51356e+06	2.69905e+06	3.79096e+06	937813
TRUE	High	Master Protein	Q6IRU2	Tropomyosin alpha-4 chain OS=Mus musculus OX=10090 GN=Tpm4 PE=1 SV=3	0	Mouse	94.29	43	11	75	11	248	28.5	4.68	250.66	11	cell organization and biogenesis;other biological processes	cytoskeleton;other cell component	cytoskeletal activity;other molecular function	Pf00261	326618	ENSMUSG00000031799	Tpm4	mmu:326618; Q6IRU2	Striated Muscle Contraction; RHOV GTPase cycle; Smooth Muscle Contraction		3	0		0.11	0.982		0.59916	0.640906		77.63	87.05	1.5	1.7	198.8	198	51.77		76.9	74.66	184693	70632.8
TRUE	High	Master Protein	Q99JY9	Actin-related protein 3 OS=Mus musculus OX=10090 GN=Actr3 PE=1 SV=3	0	Mouse	89.952	62	16	95	14	418	47.3	5.88	295.41	16	cell cycle OR cell proliferation;cell organization and biogenesis;stress response;developmental processes;other biological processes	other membranes;cytoskeleton;ER/Golgi;nucleus;other cell component	cytoskeletal activity;other molecular function	Pf00022	74117	ENSMUSG00000026341	Actr3	mmu:74117; Q99JY9; Q9DC56	Regulation of actin dynamics for phagocytic cup formation; Clathrin-mediated endocytosis; EPHB-mediated forward signaling; RHO GTPases Activate WASPs and WAVEs		4	2		0.039	0.994		0.24419	0.656489		76.01	91.05	0.4	2.1	235.7	161.8	16.68	86.32	52.05	70.44	42154.4	44031.7		41989.7
TRUE	High	Master Protein	P26231	Catenin alpha-1 OS=Mus musculus OX=10090 GN=Ctnna1 PE=1 SV=1	0	Mouse	9.997	10	4	4	3	906	100	6.23	11.07	4	cell adhesion;cell cycle OR cell proliferation;cell organization and biogenesis;stress response;developmental processes;signal transduction;other biological processes	plasma membrane;other membranes;cytosol;cytoskeleton;other cell component	cytoskeletal activity;other molecular function	Pf01044	12385	ENSMUSG00000037815	Ctnna1	mmu:12385; P26231	RHO GTPases activate IQGAPs; Adherens junctions interactions; Myogenesis; VEGFR2 mediated vascular permeability	White fat cell differentiation	5	1	0.781	0.145	2.677		0.720608	0.14895	79.96	82.35	49.84	34	43.6	234.7	87.7	67.86	12.78		42.02	127715	61417.3	291943
TRUE	High	Master Protein	Q8VDF2	E3 ubiquitin-protein ligase UHRF1 OS=Mus musculus OX=10090 GN=Uhrf1 PE=1 SV=2	0	Mouse	10.882	3	1	10	1	782	88.2	8.31	32.82	1	cell cycle OR cell proliferation;cell organization and biogenesis;protein metabolism;DNA metabolism;other metabolic processes;stress response;other biological processes	plasma membrane;other membranes;nucleus;other cell component	nucleic acid binding activity;other molecular function	Pf00240, Pf00628, Pf02182, Pf12148	18140	ENSMUSG00000001228	Uhrf1	mmu:18140; Q3U9D7; Q3U9P2; Q3UI74; Q3UIE6; Q3ULF2; Q3ULQ0; Q8C6F1; Q8VDF2; Q8VIA1; Q9Z1H6		Mechanisms associated with pluripotency	1	0		0.01	0.425		1e-17	0.0393639			104.1			119.4	280.6			107.69
TRUE	High	Master Protein	Q8CI11	Guanine nucleotide-binding protein-like 3 OS=Mus musculus OX=10090 GN=Gnl3 PE=1 SV=2	0	Mouse	35.604	17	5	15	5	538	60.7	9.11	50.56	5	cell cycle OR cell proliferation;other biological processes	nucleus;other cell component	nucleic acid binding activity;other molecular function	Pf01926, Pf08701	30877	ENSMUSG00000042354	Gnl3	mmu:30877; Q811R9; Q811S8; Q8BK21; Q8CI11	Major pathway of rRNA processing in the nucleolus and cytosol		1	0		1.021	1.292		0.401969	0.955873		71.78	90	83.1	37.7	122.2	156.9		71.01	99.42				450185
TRUE	High	Master Protein	Q8BTM8	Filamin-A OS=Mus musculus OX=10090 GN=Flna PE=1 SV=5	0	Mouse	298.082	32	49	191	47	2647	281	6.04	630.29	49	cell cycle OR cell proliferation;cell organization and biogenesis;protein metabolism;RNA metabolism OR transcription;other metabolic processes;stress response;transport;developmental processes;signal transduction;other biological processes	plasma membrane;other membranes;cytosol;cytoskeleton;ER/Golgi;nucleus;other cell component	signal transduction activity or receptor binding;cytoskeletal activity;other molecular function	Pf00307, Pf00630	192176	ENSMUSG00000031328	Flna	B7FAV0; O54934; Q7TQI1; Q8BLK1; Q8BTM8; Q8BTN7; Q8VHX5; Q8VHX8; Q99KQ2	GP1b-IX-V activation signalling; Platelet degranulation ; Cell-extracellular matrix interactions; RHO GTPases activate PAKs	Mapk signaling pathway; Focal adhesion	6	2	1.077	0.169	0.979		0.790624	0.63614	89.13	109.16	95.56	24	31.7	167.6	176.7	62.8	51.1	72.36	72.57	1.20964e+07	3.61544e+06	4.62744e+06	6.89099e+06
TRUE	High	Master Protein	Q08288	Cell growth-regulating nucleolar protein OS=Mus musculus OX=10090 GN=Lyar PE=1 SV=2	0	Mouse	78.679	37	9	54	9	388	43.7	9.5	188.86	9	RNA metabolism OR transcription;other metabolic processes;stress response;other biological processes	nucleus;other cell component	nucleic acid binding activity;other molecular function	Pf08790	17089	ENSMUSG00000067367	Lyar	mmu:17089; Q08288; Q9D9X2		Mechanisms associated with pluripotency	1	0	4.328	0.642	2.105		0.579766	0.324539	8.68	87.13	104.98	123.1	5.8	171.5	99.6	8.22		126.94	34.47	2.45918e+06	2.07967e+06	2192110
TRUE	High	Master Protein	P63260	Actin, cytoplasmic 2 OS=Mus musculus OX=10090 GN=Actg1 PE=1 SV=1	0	Mouse	942.429	93	33	6338	1	375	41.8	5.48	26054.5	33	cell organization and biogenesis;stress response;transport;developmental processes;other biological processes	non-structural extracellular;plasma membrane;other membranes;cytosol;cytoskeleton;other cell component	cytoskeletal activity;other molecular function	Pf00022	11465	ENSMUSG00000062825	Actg1	mmu:11465; P02571; P14104; P63260; P99022	Regulation of actin dynamics for phagocytic cup formation; RHO GTPases activate IQGAPs; Adherens junctions interactions; Clathrin-mediated endocytosis; RHO GTPases Activate Formins; Platelet degranulation ; Interaction between L1 and Ankyrins; DNA Damage Recognition in GG-NER; MAP2K and MAPK activation; Recycling pathway of L1; EPHB-mediated forward signaling; UCH proteinases; B-WICH complex posi…	Myometrial relaxation and contraction pathways; Regulation of actin cytoskeleton; Focal adhesion	22	0	2.022	0.02	0.72		0.113484	0.290492	98.13	66.38	111.64	2.9	1.3	160.8	235	28.56	120.44	78.65	65.63	695868	868860	644048	308205
TRUE	High	Master Protein	P19221	Prothrombin OS=Mus musculus OX=10090 GN=F2 PE=1 SV=1	0.001	Mouse	5.51	2	1	2	1	618	70.2	6.43	6.56	1	protein metabolism;other metabolic processes;stress response;signal transduction;other biological processes	non-structural extracellular;plasma membrane;other membranes;other cell component	signal transduction activity or receptor binding;other molecular function	Pf00051, Pf00089, Pf00594, Pf09396	14061	ENSMUSG00000027249	F2	mmu:14061; P19221	Cell surface interactions at the vascular wall; Regulation of Complement cascade; Platelet Aggregation (Plug Formation); G alpha (q) signalling events; Common Pathway of Fibrin Clot Formation; Peptide ligand-binding receptors; Thrombin signalling through proteinase activated receptors (PARs); Intrinsic Pathway of Fibrin Clot Formation; Gamma-carboxylation of protein precursors; Transport of gamma…	Blood clotting cascade; Regulation of actin cytoskeleton	13	0
TRUE	High	Master Protein	Q8VD04	GRIP1-associated protein 1 OS=Mus musculus OX=10090 GN=Gripap1 PE=1 SV=1	0.001	Mouse	6.017	4	2	3	2	806	92.7	5.25	6.41	2	transport;other biological processes	other membranes;cytosol;nucleus;other cytoplasmic organelle;other cell component	other molecular function		54645	ENSMUSG00000031153	Gripap1	A2AEW7; mmu:54645; O35693; Q3T9C3; Q69ZP9; Q8VD04			0	0
TRUE	High	Master Protein	P59708	Splicing factor 3B subunit 6 OS=Mus musculus OX=10090 GN=Sf3b6 PE=1 SV=1	0	Mouse	12.056	21	2	3	2	125	14.6	9.38	9.38	2	RNA metabolism OR transcription;other metabolic processes;developmental processes	nucleus	nucleic acid binding activity	Pf00076	66055	ENSMUSG00000037361	Sf3b6	mmu:66055; P59708; Q3U9T9	mRNA Splicing - Major Pathway; mRNA Splicing - Minor Pathway	mRNA processing	3	0	100	1.969	100		0.194744	1e-17		53.99		267.7		132.3		5.69		50.8		223562	189529	209148
TRUE	High	Master Protein	P01844	Ig lambda-2 chain C region OS=Mus musculus OX=10090 GN=Iglc2 PE=1 SV=1	0	Mouse	86.206	90	6	138	2	104	11.2	6.27	451.17	6	cell organization and biogenesis;stress response;transport;signal transduction;other biological processes	non-structural extracellular;plasma membrane;other membranes;other cell component	signal transduction activity or receptor binding;other molecular function	Pf07654		ENSMUSG00000076937	Iglc2	P01844	Immunoregulatory interactions between a Lymphoid and a non-Lymphoid cell; Initial triggering of complement; Classical antibody-mediated complement activation; Cell surface interactions at the vascular wall; FCGR activation; Regulation of actin dynamics for phagocytic cup formation; Role of phospholipids in phagocytosis; Scavenging of heme from plasma; Role of LAT2/NTAL/LAB on calcium mobilization…		16	0	1.845	0.48	0.739		0.70713	0.313526	66.9	31.83	128.12	75.4	46.2	144.1	134.3	43.01	37.37	33.48	108.26	864233	884613	1.93679e+06	842765
TRUE	High	Master Protein	P70372	ELAV-like protein 1 OS=Mus musculus OX=10090 GN=Elavl1 PE=1 SV=2	0	Mouse	13.782	11	3	6	3	326	36.1	9.04	16.76	3	cell organization and biogenesis;transport;other biological processes	cytosol;ER/Golgi;nucleus;other cell component	nucleic acid binding activity;other molecular function	Pf00076	15568	ENSMUSG00000040028	Elavl1	mmu:15568; P70372; Q60745; Q78QY3	mRNA Splicing - Major Pathway; HuR (ELAVL1) binds and stabilizes mRNA	Focal adhesion: PI3K-Akt-mTOR signaling pathway; mRNA processing	4	0	2.461	0.506	1.71		0.683302	0.555448	21.87	15.94	53.88	78.8	32	152.9	136.2	7.44	20.68	93.49	72.11	417807	297944	385773	188822
TRUE	High	Master Protein	P62908	40S ribosomal protein S3 OS=Mus musculus OX=10090 GN=Rps3 PE=1 SV=1	0	Mouse	70.132	64	13	121	13	243	26.7	9.66	347.25	13	cell cycle OR cell proliferation;cell organization and biogenesis;protein metabolism;DNA metabolism;other metabolic processes;stress response;other biological processes	plasma membrane;other membranes;cytosol;cytoskeleton;mitochondrion;ER/Golgi;translational apparatus;nucleus;other cell component	cytoskeletal activity;nucleic acid binding activity;other molecular function	Pf00189, Pf07650	27050	ENSMUSG00000030744	Rps3	mmu:27050; P17073; P47933; P62908	L13a-mediated translational silencing of Ceruloplasmin expression; SRP-dependent cotranslational protein targeting to membrane; Major pathway of rRNA processing in the nucleolus and cytosol; Formation of a pool of free 40S subunits; GTP hydrolysis and joining of the 60S ribosomal subunit; Nonsense Mediated Decay (NMD) independent of the Exon Junction Complex (EJC); Nonsense Mediated Decay (NMD) e…	Cytoplasmic ribosomal proteins	11	0	8.913	0.325	1.445		0.891024	0.78823	48.24	45.42	87.36	54.9	2.3	157.4	185.4	12.56	50.07	102.53	56.48	1.43559e+07	9.75826e+06	1.16385e+07	814440
TRUE	High	Master Protein	P63038	60 kDa heat shock protein, mitochondrial OS=Mus musculus OX=10090 GN=Hspd1 PE=1 SV=1	0.001	Mouse	4.418	4	1	2	1	573	60.9	6.18	6.62	1	cell cycle OR cell proliferation;cell organization and biogenesis;DNA metabolism;other metabolic processes;stress response;transport;developmental processes;signal transduction;other biological processes	non-structural extracellular;plasma membrane;other membranes;cytosol;cytoskeleton;mitochondrion;ER/Golgi;other cytoplasmic organelle;other cell component	nucleic acid binding activity;other molecular function	Pf00118	15510	ENSMUSG00000025980	Hspd1	mmu:15510; P19226; P19227; P63038; P97602; Q3KQP2; Q3UIP0; Q8C2C7; Q8VEF4	Mitochondrial protein import	SIDS susceptibility pathways	2	0	100	0.567	0.487		0.721138	0.0715413		157.88	175.82	62.6		110.5	226.8	47.54		117.93	33.59	12082.5		24711.6
TRUE	High	Master Protein	P48193	Protein 4.1 OS=Mus musculus OX=10090 GN=Epb41 PE=1 SV=2	0	Mouse	36.187	13	8	19	8	858	95.9	5.6	54.65	8	cell cycle OR cell proliferation;cell organization and biogenesis;other biological processes	plasma membrane;other membranes;cytosol;cytoskeleton;nucleus;other cell component	cytoskeletal activity;other molecular function	Pf00373, Pf04382, Pf05902, Pf08736, Pf09379, Pf09380	269587	ENSMUSG00000028906	Epb41	A2A843; mmu:269587; P48193; Q5DTQ8; Q68FF1; Q6NVF5	Neurexins and neuroligins	Splicing factor NOVA regulated synaptic proteins	2	0	100	0.23	0.916		0.939143	0.548728		124.94	59.69	11.4		204.9	183.7	19.72		7.1	50.11		125695	205195
TRUE	High	Master Protein	Q9D906	Ubiquitin-like modifier-activating enzyme ATG7 OS=Mus musculus OX=10090 GN=Atg7 PE=1 SV=1	0	Mouse	75.229	29	16	54	16	698	77.5	6.4	167.71	16	cell-cell signaling;cell organization and biogenesis;protein metabolism;other metabolic processes;stress response;transport;developmental processes;other biological processes	cytosol;cytoskeleton;other cell component	other molecular function	Pf00899, Pf16420	74244	ENSMUSG00000030314	Atg7	mmu:74244; Q3TCD9; Q8K4Q5; Q9D906	Neutrophil degranulation; Antigen processing: Ubiquitination & Proteasome degradation; Macroautophagy		3	0	0.424	3.975	0.181		0.094779	0.000222035	48.47	76.81	126.71	271.3	35.1	26.5	67.1	43.61	59.69	79.89	76.95	1.57876e+07	9.71809e+06	6.15713e+06	1.55873e+06
TRUE	High	Master Protein	Q99KD5	Protein unc-45 homolog A OS=Mus musculus OX=10090 GN=Unc45a PE=1 SV=2	0.001	Mouse	7.343	2	1	1	1	944	103.4	6.34	4.84	1	other biological processes	cytosol;ER/Golgi;nucleus;other cell component	other molecular function	Pf11701, Pf13181, Pf13432	101869	ENSMUSG00000030533	Unc45a	mmu:101869; Q3TKV6; Q8BFT3; Q8C157; Q99KD5			0	0
TRUE	High	Master Protein	P01630	Ig kappa chain V-II region 7S34.1 OS=Mus musculus OX=10090 PE=1 SV=1	0	Mouse	9.781	21	2	14	2	113	12.5	8.65	40.42	2	other biological processes	non-structural extracellular;other cell component	other molecular function	Pf07686							0	0	1.278	0.273	1.875		0.976691	0.444358	118.38	125.56	126.34	44.9	39.6	183.2	132.3	134.03	104.54	127.45	50.78	964899	565695	9.43409e+06	803573
TRUE	High	Master Protein	P27870	Proto-oncogene vav OS=Mus musculus OX=10090 GN=Vav1 PE=1 SV=1	0.001	Mouse	6.804	3	1	2	1	845	98.1	6.51	6.52	1	cell organization and biogenesis;other metabolic processes;transport;signal transduction;other biological processes	cytosol;other cell component	enzyme regulator activity;other molecular function	Pf00017, Pf00018, Pf00130, Pf00169, Pf00621, Pf11971	22324	ENSMUSG00000034116	Vav1	mmu:22324; P27870; Q8BTV7	Regulation of actin dynamics for phagocytic cup formation; FCERI mediated MAPK activation; FCERI mediated Ca+2 mobilization; Antigen activates B Cell Receptor (BCR) leading to generation of second messengers; RHOA GTPase cycle; PIP3 activates AKT signaling; PI5P, PP2A and IER3 Regulate PI3K/AKT Signaling; RAC1 GTPase cycle; NRAGE signals death through JNK; G alpha (12/13) signalling events; RHOG …	IL-5 signaling pathway; Chemokine signaling pathway; Microglia pathogen phagocytosis pathway; IL-3 signaling pathway; IL-6 signaling pathway; Kit receptor signaling pathway; IL-2 signaling pathway; Regulation of actin cytoskeleton; EGFR1 signaling pathway; Focal adhesion	31	0
TRUE	High	Master Protein	Q8CH25	SAFB-like transcription modulator OS=Mus musculus OX=10090 GN=Sltm PE=1 SV=1	0.008	Mouse	3.095	2	1	2	1	1031	116.9	7.72	5.92	1	other biological processes	nucleus	nucleic acid binding activity	Pf00076, Pf02037	66660	ENSMUSG00000032212	Sltm	mmu:66660; Q3UYE5; Q8BP76; Q8BR40; Q8CH25; Q8VCF4; Q9CS57		mRNA processing	1	0		0.01	100		1e-17	1e-17						400				93.66
TRUE	High	Master Protein	P39688	Tyrosine-protein kinase Fyn OS=Mus musculus OX=10090 GN=Fyn PE=1 SV=4	0.001	Mouse	5.18	4	1	1	1	537	60.6	6.67	3.47	1	cell cycle OR cell proliferation;cell organization and biogenesis;protein metabolism;other metabolic processes;stress response;developmental processes;signal transduction;other biological processes	plasma membrane;other membranes;cytosol;cytoskeleton;mitochondrion;ER/Golgi;nucleus;other cytoplasmic organelle;other cell component	signal transduction activity or receptor binding;enzyme regulator activity;cytoskeletal activity;kinase activity;other molecular function	Pf00017, Pf00018, Pf07714	14360	ENSMUSG00000019843	Fyn	mmu:14360; P39688; Q3TAT3; Q3U0T5; Q8K2A3	PIP3 activates AKT signaling; PI5P, PP2A and IER3 Regulate PI3K/AKT Signaling; GPVI-mediated activation cascade; VEGFA-VEGFR2 Pathway; Regulation of signaling by CBL; CD28 dependent Vav1 pathway; FCGR activation; RAF/MAP kinase cascade; Signaling by ERBB2; NCAM signaling for neurite out-growth; EPHB-mediated forward signaling; CD209 (DC-SIGN) signaling; EPHA-mediated growth cone collapse; EPH-eph…	Primary focal segmental glomerulosclerosis (FSGS); IL-7 signaling pathway; IL-3 signaling pathway; IL-6 signaling pathway; Kit receptor signaling pathway; IL-2 signaling pathway; Alpha 6 beta 4 integrin signaling pathway; Integrin-mediated cell adhesion; Focal adhesion	41	0		0.01	0.325		1e-17	0.010142			70.71			98.2	301.8			60.88
TRUE	Medium	Master Protein	P01634	Ig kappa chain V-V region MOPC 21 OS=Mus musculus OX=10090 PE=1 SV=1	0.032	Mouse	1.926	7	1	1	1	136	14.9	6.76	2.13	1	other biological processes	non-structural extracellular;other cell component		Pf07686							0	0	0.01	0.01	100		1e-17	1e-17					205.5	194.5
TRUE	High	Master Protein	Q6X6Z7	Tektin-3 OS=Mus musculus OX=10090 GN=Tekt3 PE=2 SV=1	0.001	Mouse	7.129	14	3	3	3	490	56.6	7.05	7.67	3	cell organization and biogenesis;other biological processes	other membranes;cytoskeleton;other cell component		Pf03148	71062	ENSMUSG00000042189	Tekt3	mmu:71062; Q6X6Z7			0	0	100	100			1e-17					400				103.87				24493.9	20229	136887
TRUE	High	Master Protein	O35343	Importin subunit alpha-3 OS=Mus musculus OX=10090 GN=Kpna4 PE=1 SV=1	0.001	Mouse	6.079	3	1	5	1	521	57.9	4.94	17.15	1	stress response;transport	other membranes;cytosol;nucleus;other cell component	other molecular function	Pf00514, Pf01749, Pf16186	16649	ENSMUSG00000027782	Kpna4	mmu:16649; O35343			0	0	100	0.342	1.141		0.99314	0.856016		69.53	69.53	61.6		180.3	158.1			60.05		16330.8
TRUE	High	Master Protein	O89112	Glutathione S-transferase LANCL1 OS=Mus musculus OX=10090 GN=Lancl1 PE=1 SV=1	0	Mouse	9.347	9	2	6	2	399	45.3	7.77	18.46	2	other metabolic processes;other biological processes	plasma membrane;other membranes;other cell component	signal transduction activity or receptor binding;other molecular function	Pf05147	14768	ENSMUSG00000026000	Lancl1	mmu:14768; O89112			0	0
TRUE	High	Master Protein	P18525	Ig heavy chain V region 5-84 OS=Mus musculus OX=10090 PE=1 SV=1	0	Mouse	13.181	23	2	29	1	117	12.9	8.88	102.73	2	cell organization and biogenesis;stress response;transport;signal transduction;other biological processes	non-structural extracellular;plasma membrane;other membranes	signal transduction activity or receptor binding;other molecular function	Pf07686							0	0	0.815	0.333	1.173		0.879716	0.897984	11.14	63.44	45.97	63.6	78	147.4	111.1	52.15	5.05	38.51	38.57	235773	621132	797557	807126
TRUE	Medium	Master Protein	Q7TQK4	Exosome complex component RRP40 OS=Mus musculus OX=10090 GN=Exosc3 PE=1 SV=3	0.028	Mouse	2.012	7	1	1	1	274	29.5	8.06	2.99	1	DNA metabolism;RNA metabolism OR transcription;other metabolic processes;developmental processes;other biological processes	cytosol;nucleus;other cytoplasmic organelle;other cell component	nucleic acid binding activity;other molecular function	Pf15985	66362	ENSMUSG00000028322	Exosc3	mmu:66362; Q7TQK4; Q9CV81; Q9CVW2	Major pathway of rRNA processing in the nucleolus and cytosol; mRNA decay by 3' to 5' exoribonuclease; Tristetraprolin (TTP, ZFP36) binds and destabilizes mRNA; Butyrate Response Factor 1 (BRF1) binds and destabilizes mRNA; KSRP (KHSRP) binds and destabilizes mRNA		5	0
TRUE	High	Master Protein	P02535	Keratin, type I cytoskeletal 10 OS=Mus musculus OX=10090 GN=Krt10 PE=1 SV=3	0	Mouse	84.908	16	9	558	6	570	57.7	5.11	1665.45	9	cell organization and biogenesis;protein metabolism;other metabolic processes;other biological processes	plasma membrane;cytoskeleton;other cell component	bone, tooth or skin structural activity;cytoskeletal activity;other molecular function	Pf00038	16661		Krt10	mmu:16661; P02535; P08731; Q8BUX3; Q8BV09; Q8BVU3; Q9CXH6; Q9JKB4	Formation of the cornified envelope		2	0	1.337	1.185	0.637		0.352635	0.196923	40.08	58.14	77.41	115.1	88.8	108.4	87.6	9.39	29.27	33.7	59.19	3.08452e+08	2.12488e+08	3.04862e+08	2.61804e+08
TRUE	High	Master Protein	Q80T69	Lysine-specific demethylase 9 OS=Mus musculus OX=10090 GN=Rsbn1 PE=1 SV=3	0.005	Mouse	3.588	2	1	2	1	795	89.2	8.65	6.06	1	cell organization and biogenesis;protein metabolism;other metabolic processes	nucleus	other molecular function		229675	ENSMUSG00000044098	Rsbn1	B0V3N6; B9EI66; mmu:229675; Q3UUB5; Q4VC18; Q7TNJ3; Q80T69; Q8C2Z3			0	0
TRUE	High	Master Protein	Q60930	Voltage-dependent anion-selective channel protein 2 OS=Mus musculus OX=10090 GN=Vdac2 PE=1 SV=2	0	Mouse	32.004	25	6	33	6	295	31.7	7.49	87.73	6	cell organization and biogenesis;transport;signal transduction;other biological processes	other membranes;cytoskeleton;mitochondrion;ER/Golgi;other cell component	transporter activity;other molecular function	Pf01459	22334	ENSMUSG00000021771	Vdac2	mmu:22334; Q60930; Q78MH6; Q99L98	Ub-specific processing proteases		1	0	0.976	2.237	1.712		0.187337	0.553661	99.66	94.18	94.92	126.5	224.7	29.7	19.1	59.45	54.96	105.14	75.02	3.45045e+06	2.81948e+06	8.96511e+06	5.78145e+06
TRUE	High	Master Protein	Q3UMC0	ATPase family protein 2 homolog OS=Mus musculus OX=10090 GN=Spata5 PE=1 SV=2	0.002	Mouse	4.273	2	1	2	1	893	97.2	8.24	3.08	1	developmental processes;other biological processes	cytoskeleton;mitochondrion;other cell component	other molecular function	Pf00004, Pf17862	57815	ENSMUSG00000027722	Spata5	A2ACU2; A3KG23; A3KG24; mmu:57815; Q3UMC0; Q9CXZ7; Q9Z2K7			0	0
TRUE	High	Master Protein	P70288	Histone deacetylase 2 OS=Mus musculus OX=10090 GN=Hdac2 PE=1 SV=1	0.001	Mouse	5.964	6	2	2	1	488	55.3	5.91	5.48	2	cell cycle OR cell proliferation;cell organization and biogenesis;protein metabolism;other metabolic processes;stress response;developmental processes;other biological processes	nucleus;other cell component	nucleic acid binding activity;other molecular function	Pf00850	15182		Hdac2	B2RRP3; mmu:15182; P70288	Factors involved in megakaryocyte development and platelet production; SUMOylation of chromatin organization proteins; HDACs deacetylate histones; Regulation of TP53 Activity through Acetylation; RNA Polymerase I Transcription Initiation; Regulation of PTEN gene transcription; STAT3 nuclear events downstream of ALK signaling; Notch-HLH transcription pathway; Regulation of MECP2 expression and act…	Estrogen signaling; Mechanisms associated with pluripotency; Delta-Notch signaling pathway; Notch signaling pathway; Histone modifications	14	0
TRUE	High	Master Protein	Q60972	Histone-binding protein RBBP4 OS=Mus musculus OX=10090 GN=Rbbp4 PE=1 SV=5	0	Mouse	8.81	12	3	9	3	425	47.6	4.89	21.04	3	cell cycle OR cell proliferation;cell organization and biogenesis;protein metabolism;DNA metabolism;other metabolic processes;developmental processes;other biological processes	cytosol;nucleus;other cell component	nucleic acid binding activity;other molecular function	Pf00400, Pf12265	19646	ENSMUSG00000057236	Rbbp4	A2A875; mmu:19646; Q60972	PKMTs methylate histone lysines; Deposition of new CENPA-containing nucleosomes at the centromere; Transcriptional Regulation by E2F6; HDACs deacetylate histones; Regulation of TP53 Activity through Acetylation; RNA Polymerase I Transcription Initiation; Regulation of PTEN gene transcription; PRC2 methylates histones and DNA; G0 and Early G1; Oxidative Stress Induced Senescence	Mechanisms associated with pluripotency	11	0	100	0.17	1.317		0.794964	0.92664		10.32	99.01	32.2		189.1	178.8			95.33	67.47	148665
TRUE	High	Master Protein	Q5SUA5	Unconventional myosin-Ig OS=Mus musculus OX=10090 GN=Myo1g PE=1 SV=1	0	Mouse	439.417	64	47	626	45	1024	117.2	8.59	2065.37	47	cell adhesion;cell organization and biogenesis;transport;signal transduction;other biological processes	plasma membrane;other membranes;cytoskeleton;nucleus;other cell component	cytoskeletal activity;other molecular function	Pf00063, Pf06017	246177	ENSMUSG00000020437	Myo1g	mmu:246177; Q5SUA5; Q8BIT8; Q8BJ17; Q8BJ65; Q8R019; Q91ZI1			0	2	0.823	0.076	0.921		0.451719	0.55601	112.96	126.13	95.44	4.4	1.4	214.5	179.7	19.4	65.09	69.81	72	4.83273e+06	3.65014e+06	6.44566e+06	4.13125e+06
TRUE	High	Master Protein	P80313	T-complex protein 1 subunit eta OS=Mus musculus OX=10090 GN=Cct7 PE=1 SV=1	0.005	Mouse	3.7	2	1	1	1	544	59.6	7.84	2.62	1	transport;other biological processes	cytosol;cytoskeleton;other cell component	other molecular function	Pf00118	12468	ENSMUSG00000030007	Cct7	mmu:12468; P80313	Cooperation of PDCL (PhLP1) and TRiC/CCT in G-protein beta folding; RHOBTB1 GTPase cycle; RHOBTB2 GTPase cycle; Association of TriC/CCT with target proteins during biosynthesis		4	0
TRUE	High	Master Protein	P99024	Tubulin beta-5 chain OS=Mus musculus OX=10090 GN=Tubb5 PE=1 SV=1	0	Mouse	231.317	71	21	363	4	444	49.6	4.89	1277.05	21	cell cycle OR cell proliferation;cell organization and biogenesis;other biological processes	other membranes;cytosol;cytoskeleton;nucleus;other cell component	signal transduction activity or receptor binding;cytoskeletal activity;other molecular function	Pf00091, Pf03953	22154	ENSMUSG00000001525	Tubb5	B1B178; mmu:22154; P05218; P99024; Q3TFB6; Q3THH9; Q3TIL1; Q3UAV4; Q3UF52; Q8WUC1; Q9CY33	Neutrophil degranulation; Anchoring of the basal body to the plasma membrane; Regulation of PLK1 Activity at G2/M Transition; Loss of Nlp from mitotic centrosomes; Recruitment of mitotic centrosome proteins and complexes; Recruitment of NuMA to mitotic centrosomes; AURKA Activation by TPX2		8	1	4.541	0.354	1.184		0.8503	0.911279	53.42	90.3	77.74	68.2	8.6	193.2	129.9	16.03	81.05	78.3	79.98	4.85576e+06	2.93749e+06	4.02355e+06	471363
TRUE	High	Master Protein	Q9JMH9	Unconventional myosin-XVIIIa OS=Mus musculus OX=10090 GN=Myo18a PE=1 SV=2	0	Mouse	863.64	58	90	814	90	2050	232.6	6.28	2875.38	90	cell organization and biogenesis;stress response;transport;signal transduction;other biological processes	other membranes;cytoskeleton;ER/Golgi;other cell component	cytoskeletal activity;other molecular function	Pf00063, Pf00595, Pf01576	360013	ENSMUSG00000000631	Myo18a	mmu:360013; Q3TBB2; Q3UH48; Q3UV60; Q5QD54; Q5QD55; Q5QD56; Q5SYN8; Q5SYN9; Q5SYP0; Q5SYP1; Q811D7; Q9JMH9			0	0	1.113	0.09	0.931		0.516	0.5694	81.13	106.59	94.96	5.2	4.8	218.2	171.8	29.35	11.65	67.98	63.55	6.50245e+06	7.31303e+06	5.00769e+06	6.21025e+06
TRUE	High	Master Protein	Q9QYJ0	DnaJ homolog subfamily A member 2 OS=Mus musculus OX=10090 GN=Dnaja2 PE=1 SV=1	0	Mouse	13.694	9	2	6	2	412	45.7	6.48	19.48	2	stress response;other biological processes	other membranes;cytosol;nucleus;other cell component	other molecular function	Pf00226, Pf00684, Pf01556	56445	ENSMUSG00000031701	Dnaja2	mmu:56445; Q9QYJ0	HSP90 chaperone cycle for steroid hormone receptors (SHR) in the presence of ligand		1	0	100	100			1e-17					400				41.48				250704	83886.7	232087
TRUE	High	Master Protein	Q9JJZ6	Krueppel-like factor 13 OS=Mus musculus OX=10090 GN=Klf13 PE=1 SV=2	0.007	Mouse	3.236	6	1	1	1	289	31.1	9.64	3.09	1	RNA metabolism OR transcription;other metabolic processes;other biological processes	nucleus	nucleic acid binding activity;other molecular function	Pf00096	50794	ENSMUSG00000052040	Klf13	mmu:50794; Q9ESX3; Q9JHF8; Q9JJZ6			0	0
TRUE	High	Master Protein	Q9DB85	Ribosomal RNA-processing protein 8 OS=Mus musculus OX=10090 GN=Rrp8 PE=1 SV=1	0	Mouse	10.097	6	2	3	2	457	51	9.76	9.88	2	cell organization and biogenesis;RNA metabolism OR transcription;other metabolic processes;stress response;signal transduction;other biological processes	plasma membrane;other membranes;cytosol;nucleus;other cell component	other molecular function	Pf05148	101867	ENSMUSG00000030888	Rrp8	mmu:101867; Q3T9X9; Q3TDD7; Q3U3A5; Q8BHW3; Q9DB85			0	0		0.01	1.5		1e-17	0.733535			62.53			240	160			134.65	25.22
TRUE	High	Master Protein	Q8K224	RNA cytidine acetyltransferase OS=Mus musculus OX=10090 GN=Nat10 PE=1 SV=1	0	Mouse	14.875	7	4	6	4	1024	115.3	8.32	20.85	4	protein metabolism;RNA metabolism OR transcription;other metabolic processes;other biological processes	nucleus;other cell component	nucleic acid binding activity;other molecular function	Pf05127, Pf08351, Pf13718, Pf13725	98956	ENSMUSG00000027185	Nat10	mmu:98956; Q3UE04; Q6ZPJ7; Q80VD3; Q8BW78; Q8K224		Metapathway biotransformation	1	0	100	0.198	100		0.764596	1e-17		117.9		61.1		338.9		41.01		127.64		54932.5	88536.7	57279.8
TRUE	High	Master Protein	O88532	Zinc finger RNA-binding protein OS=Mus musculus OX=10090 GN=Zfr PE=1 SV=2	0.004	Mouse	3.808	1	1	1	1	1074	116.8	9.04	3.2	1		nucleus;other cell component	nucleic acid binding activity;other molecular function	Pf07528, Pf12874	22763	ENSMUSG00000022201	Zfr	mmu:22763; O88532; Q3TY30; Q8BS85; Q8CGG5; Q91VZ0; Q9CT34		Exercise-induced circadian regulation	1	0
TRUE	Medium	Master Protein	Q9CZ30	Obg-like ATPase 1 OS=Mus musculus OX=10090 GN=Ola1 PE=1 SV=1	0.03	Mouse	1.947	4	1	1	1	396	44.7	7.81	2.11	1	other metabolic processes	cytosol;cytoskeleton;nucleus;other cell component	translation activity;other molecular function	Pf01926, Pf06071	67059	ENSMUSG00000027108	Ola1	B1AYJ8; B1AYK0; mmu:67059; Q9CWE2; Q9CX91; Q9CYC9; Q9CZ30; Q9CZ56	Platelet degranulation		1	0
TRUE	High	Master Protein	Q6URW6	Myosin-14 OS=Mus musculus OX=10090 GN=Myh14 PE=1 SV=1	0	Mouse	208.237	12	22	413	11	2000	228.4	5.55	1439.44	22	cell organization and biogenesis;other biological processes	cytoskeleton;other cell component	cytoskeletal activity;other molecular function	Pf00063, Pf01576	71960	ENSMUSG00000030739	Myh14	B3F3T1; mmu:71960; Q6URW6; Q80V64; Q80ZE6	RHO GTPases activate PAKs		1	0	2.663	0.016	0.646		0.0842532	0.206203	0	71.58	82	2.2	0.8	160.8	236.2			53.04	55.55		94514.4		40629.1
TRUE	High	Master Protein	P83882	60S ribosomal protein L36a OS=Mus musculus OX=10090 GN=Rpl36a PE=3 SV=2	0	Mouse	9.357	16	2	20	2	106	12.4	10.58	47.32	2	protein metabolism;other metabolic processes	plasma membrane;other membranes;cytosol;ER/Golgi;translational apparatus;other cell component	other molecular function	Pf00935	19982; 66483	ENSMUSG00000049751; ENSMUSG00000079435	Rpl36a	mmu:19982; mmu:66483; P09896; P10661; P83882	Major pathway of rRNA processing in the nucleolus and cytosol; L13a-mediated translational silencing of Ceruloplasmin expression; GTP hydrolysis and joining of the 60S ribosomal subunit; SRP-dependent cotranslational protein targeting to membrane; Formation of a pool of free 40S subunits; Nonsense Mediated Decay (NMD) independent of the Exon Junction Complex (EJC); Nonsense Mediated Decay (NMD) e…	Cytoplasmic ribosomal proteins	8	0	0.262	0.082	3.957		0.477293	0.0286841	33.12	70.39	135.94	4.7	3.9	241.3	150	72.61		126.04	54.99	389916	37911.5	307706
TRUE	High	Master Protein	Q6A4J8	Ubiquitin carboxyl-terminal hydrolase 7 OS=Mus musculus OX=10090 GN=Usp7 PE=1 SV=1	0	Mouse	19.748	4	3	6	3	1103	128.4	5.5	21.11	3	protein metabolism;DNA metabolism;other metabolic processes;stress response;other biological processes	cytosol;nucleus;other cell component	other molecular function	Pf00443, Pf00917, Pf12436, Pf14533	252870		Usp7	mmu:252870; Q3UX92; Q496Y5; Q6A4J8; Q8BW01	Ub-specific processing proteases; Formation of TC-NER Pre-Incision Complex; Dual incision in TC-NER; Gap-filling DNA repair synthesis and ligation in TC-NER; Regulation of PTEN localization; Regulation of TP53 Degradation; Synthesis of active ubiquitin: roles of E1 and E2 enzymes	Mechanisms associated with pluripotency	8	0	100	0.285	0.492		0.918339	0.0747835		52.46	8.74	37.2		143.3	219.5	30.42		126.58		57328.3		37627.8
TRUE	High	Master Protein	Q8K2R5	Zinc finger protein 668 OS=Mus musculus OX=10090 GN=Znf668 PE=2 SV=1	0.001	Mouse	5.591	6	2	4	2	619	68.3	8.87	13.31	2	RNA metabolism OR transcription;other biological processes	nucleus	nucleic acid binding activity;other molecular function	Pf00096	244219	ENSMUSG00000049728	Znf668	mmu:244219; Q3TEM2; Q3U7Y5; Q8C8B7; Q8K2R5			0	0		0.01	100		1e-17	1e-17						400				129.04
TRUE	High	Master Protein	P62046	Leucine-rich repeat and calponin homology domain-containing protein 1 OS=Mus musculus OX=10090 GN=Lrch1 PE=1 SV=2	0	Mouse	9.389	6	3	6	3	709	79	6.13	18.72	3	other biological processes	other cell component		Pf00307, Pf13855	380916	ENSMUSG00000068015	Lrch1	E9QLJ4; mmu:380916; P62046			0	0			0.01			1e-17							400
TRUE	Medium	Master Protein	P24270	Catalase OS=Mus musculus OX=10090 GN=Cat PE=1 SV=4	0.016	Mouse	2.435	4	1	4	1	527	59.8	7.88	9.8	1	protein metabolism;other metabolic processes;stress response;developmental processes;other biological processes	non-structural extracellular;plasma membrane;other membranes;cytosol;mitochondrion;ER/Golgi;other cytoplasmic organelle;other cell component	other molecular function	Pf00199, Pf06628	12359	ENSMUSG00000027187	Cat	mmu:12359; P24270; Q3TXQ6	Neutrophil degranulation; Peroxisomal protein import; Detoxification of Reactive Oxygen Species	Selenium micronutrient network; Folic acid network; Oxidative stress response; Tryptophan metabolism	7	0	1.552	0.664	0.762		0.567345	0.341901	11.74	60.23	59.99	81.1	52.3	122.2	144.4	24.94		46.54	65.91	114975	156771	179116	107122
TRUE	High	Master Protein	P60710	Actin, cytoplasmic 1 OS=Mus musculus OX=10090 GN=Actb PE=1 SV=1	0	Mouse	964.058	93	34	6303	2	375	41.7	5.48	25930.3	34	cell organization and biogenesis;protein metabolism;other metabolic processes;transport;developmental processes;other biological processes	plasma membrane;other membranes;cytosol;cytoskeleton;nucleus;other cell component	cytoskeletal activity;other molecular function	Pf00022	11461	ENSMUSG00000029580	Actb	mmu:11461; P02570; P60710; P70514; P99021; Q11211; Q3TI89; Q3TVP6; Q64316; Q6ZWM3	Regulation of actin dynamics for phagocytic cup formation; Clathrin-mediated endocytosis; Interaction between L1 and Ankyrins; MAP2K and MAPK activation; RHO GTPases Activate Formins; Recycling pathway of L1; RHO GTPases activate IQGAPs; EPHB-mediated forward signaling; Adherens junctions interactions; Formation of annular gap junctions; VEGFA-VEGFR2 Pathway; Cell-extracellular matrix interaction…	Myometrial relaxation and contraction pathways; Regulation of actin cytoskeleton; Focal adhesion	18	60	1.917	0.016	0.871		0.0905714	0.486291	92.44	126.17	119.12	2.2	1.3	224.8	171.7	25.33	56.44	70.36	48.23	9.89006e+07	9.50524e+07	6.94352e+07	6.2671e+07
TRUE	High	Master Protein	G5E870	E3 ubiquitin-protein ligase TRIP12 OS=Mus musculus OX=10090 GN=Trip12 PE=1 SV=1	0.001	Mouse	4.679	1	1	1	1	2025	224	8.35	2.11	1	protein metabolism;DNA metabolism;other metabolic processes;stress response;other biological processes	nucleus	other molecular function	Pf00632, Pf02825	14897	ENSMUSG00000026219	Trip12	G5E870; mmu:14897; Q3TY88; Q3UYT5; Q8BM59; Q8K051	Antigen processing: Ubiquitination & Proteasome degradation		1	0
TRUE	High	Master Protein	P62320	Small nuclear ribonucleoprotein Sm D3 OS=Mus musculus OX=10090 GN=Snrpd3 PE=1 SV=1	0	Mouse	25.386	25	2	15	2	126	13.9	10.32	69.17	2	cell organization and biogenesis;protein metabolism;RNA metabolism OR transcription;other metabolic processes	cytosol;nucleus;other cell component	nucleic acid binding activity;other molecular function	Pf01423	67332	ENSMUSG00000020180	Snrpd3	mmu:67332; P43331; P62320; Q3TV81	mRNA Splicing - Major Pathway; snRNP Assembly; RNA Polymerase II Transcription Termination; mRNA Splicing - Minor Pathway; SLBP independent Processing of Histone Pre-mRNAs; SLBP Dependent Processing of Replication-Dependent Histone Pre-mRNAs	mRNA processing	7	0	100	0.208	1.714		0.890566	0.552117		33.08	88.43	30.8		262.5	106.6	36.23		101.68	72.92	202563	130797	322577
TRUE	High	Master Protein	O54724	Caveolae-associated protein 1 OS=Mus musculus OX=10090 GN=Cavin1 PE=1 SV=1	0	Mouse	27.299	27	6	11	6	392	43.9	5.52	35.95	6	RNA metabolism OR transcription;other metabolic processes;transport;other biological processes	plasma membrane;other membranes;cytosol;mitochondrion;ER/Golgi;nucleus;other cell component	nucleic acid binding activity;other molecular function	Pf15237	19285	ENSMUSG00000004044	Cavin1	mmu:19285; O54724; Q2TAW6	RHOA GTPase cycle; RHOB GTPase cycle; RHOC GTPase cycle; RNA Polymerase I Transcription Termination		4	0		0.01	0.942		1e-17	0.584552			72.35			314.1	85.9			59.79	106.55
TRUE	High	Master Protein	Q8BSQ9	Protein polybromo-1 OS=Mus musculus OX=10090 GN=Pbrm1 PE=1 SV=4	0	Mouse	12.118	2	2	3	2	1634	187.1	6.9	11.25	2	cell organization and biogenesis;developmental processes;other biological processes	nucleus;other cell component	nucleic acid binding activity;other molecular function	Pf00439, Pf00505, Pf01426		ENSMUSG00000042323	Pbrm1	E9QPW1; Q05C64; Q05CL6; Q7TMP1; Q7TNU2; Q8BSQ9; Q9CV51	RUNX1 interacts with co-factors whose precise effect on RUNX1 targets is not known; RMTs methylate histone arginines		2	0			0.01			1e-17							400				109.28
TRUE	High	Master Protein	Q91YK2	Ribosomal RNA processing protein 1 homolog B OS=Mus musculus OX=10090 GN=Rrp1b PE=1 SV=2	0	Mouse	9.974	4	2	2	2	724	80.5	9.72	5.5	2	RNA metabolism OR transcription;other metabolic processes;other biological processes	nucleus;other cell component	other molecular function	Pf05997	72462	ENSMUSG00000058392	Rrp1b	B0V2W7; mmu:72462; Q91YK2			0	0
TRUE	High	Master Protein	Q80ZN9	Cytochrome c oxidase subunit 6B2 OS=Mus musculus OX=10090 GN=Cox6b2 PE=1 SV=1	0.001	Mouse	4.528	13	1	1	1	88	10.5	9.74	0	1	other metabolic processes	other membranes;mitochondrion		Pf02297	333182	ENSMUSG00000051811	Cox6b2	mmu:333182; Q3KNG2; Q80ZN9			0	0
TRUE	High	Master Protein	Q9QZV9	NTF2-related export protein 1 OS=Mus musculus OX=10090 GN=Nxt1 PE=1 SV=2	0.001	Mouse	6.778	11	1	2	1	140	15.8	5.03	6.36	1	other metabolic processes;transport	cytosol;nucleus	other molecular function	Pf02136	56488	ENSMUSG00000036992	Nxt1	mmu:56488; Q3THE3; Q9D1P7; Q9QZV9	Transport of Mature mRNA derived from an Intron-Containing Transcript		1	0	0.01	0.01	100		1e-17	1e-17					149.8	250.2			4.54						329328
TRUE	Medium	Master Protein	P46412	Glutathione peroxidase 3 OS=Mus musculus OX=10090 GN=Gpx3 PE=1 SV=2	0.045	Mouse	1.747	7	1	2	1	226	25.4	8.22	4.95	1	other metabolic processes;stress response;other biological processes		other molecular function	Pf00255	14778	ENSMUSG00000018339	Gpx3	mmu:14778; P46412; Q5XKR0	Detoxification of Reactive Oxygen Species	Selenium metabolism / selenoproteins; Metapathway biotransformation; Selenium micronutrient network; Folic acid network; Glutathione metabolism; One-carbon metabolism and related pathways; Oxidative stress response; Oxidative stress and redox pathway; Glutathione and one-carbon metabolism	10	0	0.01	0.01	0.553		1e-17	0.118191			82.92		45	126.4	228.6				65.15
TRUE	High	Master Protein	A2A791	Zinc finger MYM-type protein 4 OS=Mus musculus OX=10090 GN=Zmym4 PE=1 SV=1	0	Mouse	58.348	15	13	32	13	1549	172.3	6.8	101.04	13	cell organization and biogenesis;other biological processes		other molecular function	Pf06467, Pf12012	67785	ENSMUSG00000042446	Zmym4	A2A791; mmu:67785; Q3UFQ2; Q6ZQB9; Q80X47; Q8K1H5			0	0	100	2.467	100		0.168064	1e-17		58.58		353.7		46.3		22.65		67.99		2.7549e+06	1.5582e+06	1.93638e+06
TRUE	High	Master Protein	Q8R1N4	NudC domain-containing protein 3 OS=Mus musculus OX=10090 GN=Nudcd3 PE=1 SV=3	0.001	Mouse	4.432	6	2	2	2	363	40.9	5.26	4.3	2	cell organization and biogenesis;other biological processes	cytoskeleton;other cell component	other molecular function	Pf04969, Pf14050	209586	ENSMUSG00000053838	Nudcd3	mmu:209586; Q3TX16; Q5SVV6; Q5SVV7; Q6PFE4; Q6ZPZ2; Q8BL70; Q8BWN3; Q8BWW5; Q8R1N4			0	0	100	0.354	100		0.870667	1e-17		2.29		121.3		278.7		30.92				278404	147111
TRUE	High	Master Protein	Q9CQM9	Glutaredoxin-3 OS=Mus musculus OX=10090 GN=Glrx3 PE=1 SV=1	0	Mouse	8.36	8	2	4	2	337	37.8	5.59	13.7	2	cell organization and biogenesis;protein metabolism;other metabolic processes;other biological processes	cytosol;cytoskeleton;nucleus;other cell component	other molecular function	Pf00085, Pf00462	30926	ENSMUSG00000031068	Glrx3	mmu:30926; Q5I0V8; Q9CQM9; Q9JLZ2			0	0
TRUE	High	Master Protein	Q9QWV4	Myeloid leukemia factor 1 OS=Mus musculus OX=10090 GN=Mlf1 PE=1 SV=1	0	Mouse	16.118	15	2	8	2	267	30.4	9.32	27.29	2	cell cycle OR cell proliferation;RNA metabolism OR transcription;other metabolic processes;other biological processes	cytoskeleton;nucleus;other cell component	nucleic acid binding activity;other molecular function	Pf10248	17349	ENSMUSG00000048416	Mlf1	mmu:17349; O70217; Q9QWV4			0	0
TRUE	High	Master Protein	P68510	14-3-3 protein eta OS=Mus musculus OX=10090 GN=Ywhah PE=1 SV=2	0	Mouse	13.464	10	2	19	1	246	28.2	4.89	49.09	2	cell organization and biogenesis;other metabolic processes;transport;signal transduction;other biological processes	plasma membrane;other membranes;cytosol;other cell component	cytoskeletal activity;other molecular function	Pf00244	22629	ENSMUSG00000018965	Ywhah	mmu:22629; P11576; P68510; P70198; Q3TGZ9	TP53 Regulates Metabolic Genes; Activation of BAD and translocation to mitochondria ; RHO GTPases activate PKNs; Chk1/Chk2(Cds1) mediated inactivation of Cyclin B:Cdk1 complex	Myometrial relaxation and contraction pathways; Alpha 6 beta 4 integrin signaling pathway; Calcium regulation in cardiac cells	7	0	0.348	0.09	0.738		0.513936	0.312317	68.41	89.25	65.53	13.2	40	147.3	199.5	77.15	50.67	70.75	17.96	316246	54395	127895	247258
TRUE	High	Master Protein	P01807	Ig heavy chain V region X44 OS=Mus musculus OX=10090 PE=1 SV=1	0	Mouse	16.232	23	3	75	2	119	13.2	7.94	191.11	3	cell organization and biogenesis;stress response;transport;signal transduction;other biological processes	non-structural extracellular;plasma membrane;other membranes	signal transduction activity or receptor binding;other molecular function	Pf07686							0	1	1.362	0.679	1.568		0.556338	0.671602	30.93	46.48	96.47	101.3	81.4	135.4	81.9	17.73	23.09	36.9	83.72	1.2488e+07	1.21233e+07	1.04459e+07	1.01255e+07
TRUE	Medium	Master Protein	P26041	Moesin OS=Mus musculus OX=10090 GN=Msn PE=1 SV=3	0.016	Mouse	2.479	3	1	1	1	577	67.7	6.6	3.03	1	cell adhesion;cell cycle OR cell proliferation;cell organization and biogenesis;other biological processes	plasma membrane;other membranes;cytosol;cytoskeleton;other cell component	signal transduction activity or receptor binding;cytoskeletal activity;nucleic acid binding activity;other molecular function	Pf00373, Pf00769, Pf09379, Pf09380, Pf20492	17698	ENSMUSG00000031207	Msn	B1AX70; mmu:17698; P26041; Q3UL28; Q8BSN4	Recycling pathway of L1	Regulation of actin cytoskeleton	2	0
TRUE	High	Master Protein	P97479	Unconventional myosin-VIIa OS=Mus musculus OX=10090 GN=Myo7a PE=1 SV=2	0	Mouse	26.373	4	7	11	7	2215	254.8	8.54	32.21	7	cell organization and biogenesis;transport;developmental processes;other biological processes	plasma membrane;other membranes;cytosol;cytoskeleton;other cytoplasmic organelle;other cell component	cytoskeletal activity;other molecular function	Pf00063, Pf00373, Pf00612, Pf00784	17921	ENSMUSG00000030761	Myo7a	E9QLP7; mmu:17921; P97479; Q5MJ57	The canonical retinoid cycle in rods (twilight vision)		1	0	100	100			1e-17					400				58.43				390156	432271	128127
TRUE	High	Master Protein	P01680	Ig kappa chain V-IV region S107B OS=Mus musculus OX=10090 PE=4 SV=1	0.001	Mouse	5.457	9	1	6	1	129	13.8	8.47	16.7	1	other biological processes	non-structural extracellular;other cell component		Pf07686							0	0	52.455	1.13	58.217		0.368011	2.66898e-13	110.6	37.61	23.65	204.3	3.9	189	2.8	20.62	101.63	27.18	24.02	72397358	44527959	50380753	507150
TRUE	High	Master Protein	Q9QZB7	Actin-related protein 10 OS=Mus musculus OX=10090 GN=Actr10 PE=1 SV=2	0	Mouse	32.141	21	4	16	4	417	46.2	7.61	61.33	4	transport;other biological processes	cytoskeleton;other cell component		Pf00022	56444	ENSMUSG00000021076	Actr10	mmu:56444; Q3TT18; Q99LU1; Q9QZB7	MHC class II antigen presentation; COPI-mediated anterograde transport; HSP90 chaperone cycle for steroid hormone receptors (SHR) in the presence of ligand; COPI-independent Golgi-to-ER retrograde traffic; Neutrophil degranulation		5	0		0.01	0.457		1e-17	0.054236			75.67			86.8	313.2			85.93	68.38
TRUE	Medium	Master Protein	P07091	Protein S100-A4 OS=Mus musculus OX=10090 GN=S100a4 PE=1 SV=1	0.012	Mouse	2.949	18	1	2	1	101	11.7	5.31	5.14	1	other biological processes	non-structural extracellular;nucleus;other cell component	signal transduction activity or receptor binding;cytoskeletal activity;other molecular function	Pf01023	20198	ENSMUSG00000001020	S100a4	mmu:20198; P07091; P20066			0	0
TRUE	High	Master Protein	Q9D8N0	Elongation factor 1-gamma OS=Mus musculus OX=10090 GN=Eef1g PE=1 SV=3	0	Mouse	19.557	14	4	12	4	437	50	6.74	36.01	4	protein metabolism;other metabolic processes;other biological processes	ER/Golgi;nucleus;other cell component	nucleic acid binding activity	Pf00043, Pf00647, Pf02798	67160	ENSMUSG00000071644	Eef1g	mmu:67160; Q920C5; Q9CRT5; Q9CSU3; Q9D004; Q9D8N0	Eukaryotic Translation Elongation	Translation factors	2	0	2.234	1.427	1.424		0.296879	0.809849	46.95	58.16	100.21	156.4	71.8	86.1	85.7	30.88	30.39	58.73	60.9	1.68265e+06	742983	1.24688e+06	649593
TRUE	Medium	Master Protein	Q3ULD5	Methylcrotonoyl-CoA carboxylase beta chain, mitochondrial OS=Mus musculus OX=10090 GN=Mccc2 PE=1 SV=1	0.011	Mouse	2.815	4	1	1	1	563	61.3	8	3.58	1	other metabolic processes	mitochondrion;other cell component	other molecular function	Pf01039	78038	ENSMUSG00000021646	Mccc2	mmu:78038; Q3ULD5; Q3UPS6	Biotin transport and metabolism; Branched-chain amino acid catabolism		2	0	0.01		0.01			1e-17					54		346				7.55				60914.2
TRUE	High	Master Protein	P68254	14-3-3 protein theta OS=Mus musculus OX=10090 GN=Ywhaq PE=1 SV=1	0	Mouse	27.864	22	4	31	3	245	27.8	4.78	95.45	4	transport;signal transduction;other biological processes	cytosol;other cell component	other molecular function	Pf00244	22630	ENSMUSG00000076432	Ywhaq	mmu:22630; P35216; P68254; Q3TW69; Q3UJN5; Q5SP76; Q5U423; Q66JR6	TP53 Regulates Metabolic Genes; Activation of BAD and translocation to mitochondria ; RHO GTPases activate PKNs; Chk1/Chk2(Cds1) mediated inactivation of Cyclin B:Cdk1 complex; Regulation of localization of FOXO transcription factors	Primary focal segmental glomerulosclerosis (FSGS); Myometrial relaxation and contraction pathways; Calcium regulation in cardiac cells	8	0	2.514	0.686	1.434		0.552335	0.798854	36.29	60.15	62.12	145.2	26.8	149.3	78.7	27.58		57	68.55	1.20672e+06	622178	1.35115e+06	210116
TRUE	High	Master Protein	P28741	Kinesin-like protein KIF3A OS=Mus musculus OX=10090 GN=Kif3a PE=1 SV=2	0.002	Mouse	4.25	3	2	4	2	701	80.1	6.54	9.92	2	cell cycle OR cell proliferation;cell organization and biogenesis;transport;developmental processes;signal transduction;other biological processes	cytosol;cytoskeleton;other cell component	cytoskeletal activity;other molecular function	Pf00225	16568	ENSMUSG00000018395	Kif3a	mmu:16568; P28741; Q7TSZ7	MHC class II antigen presentation; COPI-dependent Golgi-to-ER retrograde traffic; Kinesins; Hedgehog 'off' state; Intraflagellar transport; Activation of SMO	Endochondral ossification; Insulin signaling	8	0	2.211	1.061	100		0.387893	1e-17	2.7	2.7		167	75.5	157.4		7.18				353764	260686	315576	134949
TRUE	High	Master Protein	Q69ZA1	Cyclin-dependent kinase 13 OS=Mus musculus OX=10090 GN=Cdk13 PE=1 SV=3	0	Mouse	11.427	2	1	6	1	1511	164.5	9.69	21.16	1	protein metabolism;RNA metabolism OR transcription;other metabolic processes;other biological processes	cytosol;ER/Golgi;nucleus;other cell component	kinase activity;other molecular function	Pf00069	69562	ENSMUSG00000041297	Cdk13	E9QKZ6; mmu:69562; Q69ZA1; Q80V11; Q8BZG1; Q8K0A4	Neutrophil degranulation; TP53 Regulates Transcription of DNA Repair Genes		2	0		0.01	3.455		1e-17	0.0536948			112.38			310.2	89.8				85.43
TRUE	Medium	Master Protein	Q6PD31	Trafficking kinesin-binding protein 1 OS=Mus musculus OX=10090 GN=Trak1 PE=1 SV=1	0.031	Mouse	1.94	2	1	2	1	939	104.4	5.78	2.88	1	cell organization and biogenesis;transport;developmental processes;other biological processes	other membranes;mitochondrion;nucleus;other cytoplasmic organelle;other cell component	signal transduction activity or receptor binding;cytoskeletal activity;other molecular function	Pf04849, Pf12448	67095	ENSMUSG00000032536	Trak1	mmu:67095; Q6PD31; Q8BYA3	RHOT2 GTPase cycle; RHOT1 GTPase cycle		2	0
TRUE	Medium	Master Protein	Q3UZ09	Complement C1r subcomponent-like protein OS=Mus musculus OX=10090 GN=C1rl PE=1 SV=1	0.012	Mouse	2.902	2	1	2	1	482	53.4	6.47	4.14	1	protein metabolism;other metabolic processes;stress response;other biological processes	non-structural extracellular	other molecular function	Pf00089, Pf00431	232371	ENSMUSG00000038527	C1rl	mmu:232371; Q3UZ09; Q3V019; Q7TT43; Q7TT44			0	0	20.744	12.583	4.776		0.0174671	0.0108818	37.31	67.07	74.22	346.5	16.7	30.5	6.4	40.57		63.31		1.02608e+06	632812	1.70627e+06
TRUE	High	Master Protein	P35486	Pyruvate dehydrogenase E1 component subunit alpha, somatic form, mitochondrial OS=Mus musculus OX=10090 GN=Pdha1 PE=1 SV=1	0	Mouse	13.769	12	4	7	4	390	43.2	8.19	16.9	4	other metabolic processes	mitochondrion;nucleus;other cell component	other molecular function	Pf00676	18597	ENSMUSG00000031299	Pdha1	mmu:18597; P35486	Glyoxylate metabolism and glycine degradation; Regulation of pyruvate dehydrogenase (PDH) complex; Signaling by Retinoic Acid	Glycolysis and gluconeogenesis; Acetylcholine synthesis; TCA cycle; Amino acid metabolism	8	0	1.6	0.173	1.146		0.802941	0.862201	0	34.6	50.05	16	10	177.3	196.7			27.72	42.07		93069.6
TRUE	High	Master Protein	Q9D9J2	Testis-expressed protein 33 OS=Mus musculus OX=10090 GN=Tex33 PE=1 SV=1	0.001	Mouse	4.502	5	1	3	1	266	30.2	9.28	8.85	1				Pf15400	73376	ENSMUSG00000062154	Tex33	mmu:73376; Q9D9J2			0	0	0.248	100			1e-17		49.13			79.5	320.5			44.49				127127	54627.1
TRUE	Medium	Master Protein	E1U8D0	Protein SOGA1 OS=Mus musculus OX=10090 GN=Soga1 PE=1 SV=3	0.011	Mouse	2.736	1	1	1	1	1418	159.1	6.46	3.56	1	signal transduction;other biological processes	non-structural extracellular		Pf11365, Pf14818			Soga1	E1U8D0			0	0
TRUE	High	Master Protein	P52293	Importin subunit alpha-1 OS=Mus musculus OX=10090 GN=Kpna2 PE=1 SV=2	0	Mouse	10.769	9	3	4	3	529	57.9	5.68	8.07	3	cell-cell signaling;transport;signal transduction;other biological processes	plasma membrane;other membranes;cytosol;nucleus;other cell component	other molecular function	Pf00514, Pf01749, Pf16186	16647	ENSMUSG00000018362; ENSMUSG00000066878	Kpna2	mmu:16647; P52293; Q64292	Sensing of DNA Double Strand Breaks	Mechanisms associated with pluripotency	2	0
TRUE	High	Master Protein	P00405	Cytochrome c oxidase subunit 2 OS=Mus musculus OX=10090 GN=Mtco2 PE=1 SV=1	0.004	Mouse	3.416	9	1	2	1	227	26	4.73	6.46	1	other metabolic processes;stress response;transport;other biological processes	other membranes;mitochondrion	transporter activity;other molecular function	Pf00116, Pf02790	17709	ENSMUSG00000064354	Mtco2	mmu:17709; P00405; Q85K21	Cytoprotection by HMOX1; TP53 Regulates Metabolic Genes; Respiratory electron transport	Selenium micronutrient network; Electron transport chain	5	0
TRUE	Medium	Master Protein	P97431	Interferon regulatory factor 6 OS=Mus musculus OX=10090 GN=Irf6 PE=1 SV=2	0.039	Mouse	1.851	2	1	6	1	467	53.1	5.33	15.09	1	cell cycle OR cell proliferation;RNA metabolism OR transcription;developmental processes;other biological processes	cytosol;nucleus;other cell component	nucleic acid binding activity;other molecular function	Pf00605, Pf10401	54139	ENSMUSG00000026638	Irf6	mmu:54139; P97431; Q91VD0		Apoptosis; Primary focal segmental glomerulosclerosis (FSGS)	2	0	100	0.043	0.743		0.269894	0.317537		88.78	77.86	7.2		167.4	225.4	1.21		63.75	55.43	418138	338743
TRUE	High	Master Protein	P63087	Serine/threonine-protein phosphatase PP1-gamma catalytic subunit OS=Mus musculus OX=10090 GN=Ppp1cc PE=1 SV=1	0	Mouse	169.749	59	13	156	3	323	37	6.54	585.6	13	cell cycle OR cell proliferation;protein metabolism;other metabolic processes;developmental processes;other biological processes	plasma membrane;other membranes;cytoskeleton;mitochondrion;nucleus;other cell component	other molecular function	Pf00149, Pf16891	19047	ENSMUSG00000004455	Ppp1cc	mmu:19047; O09186; O09189; P37139; P63087; Q64679	Separation of Sister Chromatids; Amplification of signal from unattached kinetochores via a MAD2 inhibitory signal; Resolution of Sister Chromatid Cohesion; RHO GTPases Activate Formins; EML4 and NUDC in mitotic spindle formation; RAF activation	Insulin signaling	8	4	0.437	1.083	0.528		0.382059	0.0990022	47.87	47.87	113.78	23.4	171.2	90.4	115	30.4	59.12	88.5	60.21	615448	950164	1.07005e+06	2274139
TRUE	High	Master Protein	Q8R197	S-acyl fatty acid synthase thioesterase, medium chain OS=Mus musculus OX=10090 GN=Olah PE=2 SV=1	0.01	Mouse	3.018	5	1	8	1	265	30.2	6.61	25.15	1	other metabolic processes	cytosol	other molecular function	Pf00975	99035	ENSMUSG00000026645	Olah	mmu:99035; Q3UWY0; Q8R197			0	0	100	2.852	100		0.142297	1e-17		89.09		296.2		103.8				97.48				1.49757e+06
TRUE	High	Master Protein	Q61550	Double-strand-break repair protein rad21 homolog OS=Mus musculus OX=10090 GN=Rad21 PE=1 SV=3	0	Mouse	11.379	9	3	3	3	635	72	4.64	8.89	3	cell cycle OR cell proliferation;cell organization and biogenesis;DNA metabolism;stress response;other biological processes	cytosol;nucleus;other cell component	other molecular function	Pf04824, Pf04825	19357	ENSMUSG00000022314	Rad21	mmu:19357; P70219; Q3TQ09; Q61550; Q810A8; Q91VB9; Q9DBU4	Separation of Sister Chromatids; Resolution of Sister Chromatid Cohesion; SUMOylation of DNA damage response and repair proteins; Establishment of Sister Chromatid Cohesion; Cohesin Loading onto Chromatin	mRNA processing	6	0
TRUE	High	Master Protein	Q6P4T2	U5 small nuclear ribonucleoprotein 200 kDa helicase OS=Mus musculus OX=10090 GN=Snrnp200 PE=1 SV=1	0	Mouse	55.426	9	11	21	11	2136	244.4	6.06	66.18	11	cell organization and biogenesis;RNA metabolism OR transcription;other metabolic processes	nucleus	nucleic acid binding activity;other molecular function	Pf00270, Pf00271, Pf02889, Pf18149	320632	ENSMUSG00000003660	Snrnp200	mmu:320632; Q69ZZ3; Q6P4T2	mRNA Splicing - Major Pathway; mRNA Splicing - Minor Pathway		2	0	100	0.362	0.94		0.838942	0.582101		96.11	127.68	70		313.7	16.2	13.86		76.16	139.99	238572	198184	306903
TRUE	Medium	Master Protein	Q9CQQ7	ATP synthase F(0) complex subunit B1, mitochondrial OS=Mus musculus OX=10090 GN=Atp5pb PE=1 SV=1	0.012	Mouse	2.915	6	1	1	1	256	28.9	9.06	3.15	1	other metabolic processes;transport	other membranes;mitochondrion	transporter activity;other molecular function	Pf05405	11950	ENSMUSG00000000563	Atp5pb	mmu:11950; Q9CQQ7	Formation of ATP by chemiosmotic coupling; Cristae formation	Oxidative phosphorylation; Electron transport chain	4	0	100	0.244	0.675		0.807856	0.236992		65.31	65.31	35.8		146.7	217.5			57.01				22882.9
TRUE	High	Master Protein	P01642	Ig kappa chain V-V region L7 (Fragment) OS=Mus musculus OX=10090 GN=Gm10881 PE=1 SV=1	0	Mouse	12.845	23	2	10	2	115	12.6	5.94	30.54	2	other biological processes	non-structural extracellular;other cell component		Pf07686		ENSMUSG00000076563	Gm10881	P01642			0	0	0.729	0.274	2.004		0.973865	0.372642	137.23	109.59	127.48	28	36.7	257.3	77.9	153.14	117.4	95.15	94.54	94961.8	359623	6387238	471609
TRUE	High	Master Protein	Q9JHU4	Cytoplasmic dynein 1 heavy chain 1 OS=Mus musculus OX=10090 GN=Dync1h1 PE=1 SV=2	0	Mouse	16.945	2	5	8	5	4644	531.7	6.42	24.88	5	cell cycle OR cell proliferation;cell organization and biogenesis;transport;other biological processes	cytoskeleton;nucleus;other cell component	cytoskeletal activity;other molecular function	Pf03028, Pf08385, Pf08393, Pf12774, Pf12775, Pf12777, Pf12780, Pf12781, Pf17852, Pf18198, Pf18199	13424	ENSMUSG00000018707	Dync1h1	E9QM71; mmu:13424; Q9JHU4	Neutrophil degranulation; COPI-mediated anterograde transport; RHO GTPases Activate Formins; MHC class II antigen presentation; Separation of Sister Chromatids; Resolution of Sister Chromatid Cohesion; Recruitment of NuMA to mitotic centrosomes; EML4 and NUDC in mitotic spindle formation; HSP90 chaperone cycle for steroid hormone receptors (SHR) in the presence of ligand; COPI-independent Golgi-t…		19	0	100	0.438	0.752		0.834214	0.329861		44.22	63.01	22.4		142.9	234.6	85.61		92.39			59270.4	17964.7
TRUE	High	Master Protein	Q9JM76	Actin-related protein 2/3 complex subunit 3 OS=Mus musculus OX=10090 GN=Arpc3 PE=1 SV=3	0	Mouse	26.317	25	4	26	4	178	20.5	8.59	79.57	4	cell organization and biogenesis	cytoskeleton;nucleus;other cell component	cytoskeletal activity	Pf04062	56378	ENSMUSG00000029465	Arpc3	mmu:56378; Q3TAT0; Q9JM76	Regulation of actin dynamics for phagocytic cup formation; Clathrin-mediated endocytosis; EPHB-mediated forward signaling; RHO GTPases Activate WASPs and WAVEs		4	0	0.01	0.01	1.09		1e-17	0.787816			77.79		15.4	222.9	161.7		53.47	62.93	53.51				664686
TRUE	High	Master Protein	Q9JII5	DAZ-associated protein 1 OS=Mus musculus OX=10090 GN=Dazap1 PE=1 SV=2	0.001	Mouse	4.532	4	1	2	1	406	43.2	8.56	6.22	1	cell cycle OR cell proliferation;other biological processes	cytosol;nucleus;other cell component	nucleic acid binding activity	Pf00076	70248	ENSMUSG00000069565	Dazap1	mmu:70248; Q9JII5		mRNA processing	1	0
TRUE	High	Master Protein	P48774	Glutathione S-transferase Mu 5 OS=Mus musculus OX=10090 GN=Gstm5 PE=1 SV=1	0	Mouse	20.969	27	5	14	4	224	26.6	7.21	36.29	5	other metabolic processes;stress response;other biological processes	cytosol;cytoskeleton;other cell component	other molecular function	Pf00043, Pf02798	14866	ENSMUSG00000004032	Gstm5	mmu:14866; P48774; Q545W5	Glutathione conjugation	Metapathway biotransformation; Oxidative stress and redox pathway	3	1	0.974	100	0.01		1e-17	1e-17	84.31			201.1	177.3		21.6	85.23				3.08817e+06	398035	1.19663e+06
TRUE	High	Master Protein	P23578	Acrosin OS=Mus musculus OX=10090 GN=Acr PE=1 SV=1	0.001	Mouse	6.656	6	2	5	2	436	48.9	9.36	12.63	2	protein metabolism;other metabolic processes;other biological processes	ER/Golgi;other cytoplasmic organelle;other cell component	other molecular function	Pf00089	11434	ENSMUSG00000022622	Acr	mmu:11434; P23578	Acrosome Reaction and Sperm:Oocyte Membrane Binding		1	0
[truncated: 541 more rows]
[truncated: 34 more columns]
