# Supplementary material for: The DNA helicase FANCJ (BRIP1) functions in double strand break repair processing, but not crossover formation during prophase I of meiosis in male mice
Source: PLoS Genet. 2024 Feb 20;20(2):e1011175. doi: 10.1371/journal.pgen.1011175 (PMC10906868; doi:10.1371/journal.pgen.1011175)
Supplement: S2 Table — Analysis of mass spectrometry data from two biological replicates of germ cell lysate from FancjHA/HA and Fancj+/+ (negative control) adult mice immunoprecipitated with antibody against the HA epitope. For each replicate, positive average values denote enrichment in the Fancj+/+ negative control, while negative values denote enrichment in the FancjHA/HA sample. Likely FANCJ-interactors were determined by a cutoff of average of -0.5 and a volcano y-axis value (-log10p-value) above 2, which is equivalent to a p-value < 0.01. (XLSX) [file pgen.1011175.s009.xlsx]

## Sheet: Sheet1
	first IP								duplicate
protein	average1	sd1	numbpept1	tot_PSMs1	pvalue1	ratios1	threshold1	y axis volcano1	average2	sd2	numbpept2	tot_PSMs2	pvalue2	ratios2	threshold2	y axis volcano2
sp|A0AUP1|CC112_MOUSE	-0.179772	0.142949	15	22	0.000974394	-0.0954013867277903,-0.370574780544667,-0.447304640000873,0.114917533610726,-0.178558737452103,-0.0619063726928953,-0.119960909719282,-0.206019366878566,-0.116644323869892,-0.0520785348931712,-0.272916611311195,-0.0882132530725386,-0.328648793800061,-0.23719214540882,-0.236071752748583	FALSE	-3.01127	-0.525286	0.308527	14	19	1.71247e-06	-0.500425682169417,-0.261348097813604,-0.522725065234564,-0.759268660157827,-0.978524904785593,-0.182027613572593,-0.312290191469587,-0.628234708396796,-0.55727009638887,-1.03827597581122,-0.728598070637196,-0.468958277160481,0.126044906207181,-0.542100644126992	TRUE	-5.76638
sp|A0JP43|EFCB5_MOUSE	-0.198248	0.252445	8	10	0.0426897	0.0223821768501898,-0.271168727203796,-0.397863814154957,0.0528494666519429,-0.672306770861751,0.0431765317257677,-0.234592692292788,-0.128459588204979	FALSE	-1.36968	-0.0290992	0.142395	8	9	0.705355	0.273619697825348,-0.193243440999527,-0.0693579494211622,-0.166641154546872,-0.0230434826402477,-0.0245992767719987,-0.0490142972116192,0.0194862833537544	FALSE	-0.151593
sp|A2A4P0|DHX8_MOUSE	-0.0980594	0.250623	62	113	0.000153417	-0.279146536591982,-0.00584788622224609,-0.232235368438277,-0.212426247807078,-0.100685334646631,-0.141528286718046,0.110901136321179,-0.146258561913621,-0.117308267727186,0.0293470720713889,-0.0859023951886171,0.190815755937865,-0.196117703851947,-0.126351523072777,-0.408981466142625,-0.12632000142336,-0.0968355877638803,-0.0991572054087959,-0.299854061807728,-0.29906088392407,-0.038568729639435…	FALSE	-3.81413	-0.402359	0.31875	56	100	1.7536e-16	-0.532335508150808,-0.296792513133588,-0.261243432519321,-0.0825799807681777,-0.417941101686757,-0.48314237277465,-0.354247045473386,-0.342398057481687,-0.536469609598594,0.00815840234849328,-0.279417995044063,-0.777052646282083,-0.472684640027788,-0.718319481165638,-0.232498662534962,-0.205210210889798,-0.245014155158037,-0.18323955010835,-0.458606923273703,-0.425681894360216,-0.489618842494028,…	FALSE	-15.7561
sp|A2A5Z6|SMUF2_MOUSE	-0.0094543	0.15167	6	6	0.847634	-0.148225354526599,0.0850695662867369,-0.11165469593669,0.0183073647069264,0.235047206120174,-0.135269894692921	FALSE	-0.0717915	-0.252962	0.155686	5	5	0.0456132	-0.448242949362215,-0.204201425492379,-0.346586636560601,-0.22994352325588,-0.03583343259075	FALSE	-1.34091
sp|A2A791|ZMYM4_MOUSE	-0.278538	0.277222	5	6	0.0231425	-0.230288354785813,-0.120169744294704,-0.0556310361360674,-0.756041312153796,-0.230559822942688	FALSE	-1.63559	-0.1003	0.225201	6	6	0.409329	0.203426221145136,-0.159100715735799,0.056871475782476,-0.333431061164252,-0.00513974048087012,-0.364423269168117	FALSE	-0.387928
sp|A2A9R3|MAGB4_MOUSE	-0.139337	0.140618	10	15	0.0327565	-0.0227738361929257,-0.165771077736888,-0.299408289406966,-0.110282694247798,-0.0512253356347051,0.0151700742210649,-0.294220570676736,-0.164797301004086,-0.350912204057035,0.0508475761996359	FALSE	-1.4847	-0.246031	0.184698	11	17	0.00582312	-0.214261626468613,-0.0453090359426653,0.0257597023773666,-0.398359456863596,-0.374818780593699,-0.540650847526485,-0.390733975589008,-0.239519947262616,-0.372469494417139,-0.132429891321346,-0.0235424707145618	FALSE	-2.23484
sp|A2AAE1|K1109_MOUSE	0.0440827	0.149111	14	14	0.362342	0.213658882371357,0.259856053810571,-0.00220846877631906,0.0944928913739916,-0.156997918060209,0.111684689402968,0.233531609329826,0.0582904468409192,0.0700506801882033,0.0501691265486814,0.0344761536536758,-0.259600437554292,0.0523563550003408,-0.142602898321458	FALSE	-0.440882	0.285364	0.145236	7	8	0.00685719	0.440079274382727,0.293759680589236,0.0669891181344826,0.106512947114211,0.412578448680484,0.360955106935935,0.316672787132063	FALSE	-2.16385
sp|A2AEY4|MA7D3_MOUSE	-0.166418	0.745845	7	7	0.781124	0.561895323845101,-0.15896510335776,-1.70510814932087,0.181871256299945,-0.221135684991494,-0.216392238914947,0.392910672767418	FALSE	-0.10728
sp|A2AG06|MEIOC_MOUSE	-0.184127	0.189291	9	11	0.0181427	-0.214733733085643,0.0311614744624083,-0.434792504797046,-0.39559456610629,-0.371996696635991,-0.153706840543536,-0.16509682880415,0.0899677023916915,-0.0423485384932639	FALSE	-1.7413	-0.258813	0.200905	9	9	0.0100061	-0.213821598991147,-0.518318251267784,-0.379272177243098,0.0668045409369203,-0.425692648874671,0.039373174032907,-0.372185961070192,-0.303987149143656,-0.22221743222353	FALSE	-1.99973
sp|A2AGT5|CKAP5_MOUSE	0.0160434	0.132063	10	10	0.768973	0.00909753485459956,0.0696399462992699,0.0773477285570438,-0.194847725766568,-0.00969890228764668,-0.187156352995226,0.0644680538144637,0.248169077266503,-0.0144831912338148,0.0978976828738064	FALSE	-0.114089	0.099244	0.173601	4	5	0.411578	0.173868815565711,0.201183027786457,-0.160595141336964,0.182519151581466	FALSE	-0.385548
sp|A2AHC3|CAMP1_MOUSE	0.0813981	0.361789	13	13	0.549791	0.167089447011343,0.489819653870908,0.318452233385163,0.0736713996298952,-0.0586068008262369,-0.0213532993466025,0.954070257054491,-0.00909754636906145,-0.280643554832732,-0.121079624693701,0.11087082322184,-0.508992768228437,-0.0560253793054179	FALSE	-0.259802	0.0265778	0.313906	8	8	0.672822	-0.000206113780414931,0.247370591085428,-0.362776386386842,0.153343987291729,-0.0708859874040657,-0.467211916352504,0.384850448134514,0.328137564459338	FALSE	-0.1721
sp|A2AIV2|VIR_MOUSE	-0.0516844	0.106218	18	24	0.215747	0.0963763986266123,-0.041172599507719,-0.088437602836578,0.0621222446057247,-0.0438617723199028,-0.0558175287459502,-0.119243883601066,0.193119564487788,-0.139140414260426,-0.0809256303347103,0.0418534088799667,-0.0186703952820358,-0.112766103024461,-0.178820865694044,-0.0716101129112046,-0.17893818647492,-0.223528089549869,0.0291430045542859	FALSE	-0.666054	0.0487136	0.161577	15	16	0.464237	-0.0014499752378856,0.00813546184259135,0.324105681399172,0.0617890214463976,-0.106081370009345,-0.0884296861975582,-0.0115854983472257,-0.00245590336036834,0.263662963681227,-0.274346410810497,0.146855222332638,0.213034296203372,-0.101341581296901,0.205535289038545,0.093276263638889	FALSE	-0.33326
sp|A2AJ88|PLPL7_MOUSE	-0.0179819	0.189057	21	27	0.472125	-0.244779095363583,-0.132365478328251,-0.0987341219673796,-0.0936283258371124,-0.15834079281437,0.0467872506938583,0.0778537683051754,-0.252097885364474,0.318642744178768,0.0381598975568748,-0.136078118330371,0.128475324238407,-0.13170455008104,-0.0447041052516888,0.486830646130592,-0.04947252655247,-0.0769519044113612,0.152747634742735,-0.125924264606479,-0.245500363614075,0.163164623821267	FALSE	-0.325943	0.113793	0.268751	29	36	0.0380749	-0.25682784796113,0.00217167007926091,0.00566247927074239,-0.0234881057479393,-0.0385845866137268,-0.0074819838727431,0.06817491027569,0.596839279442784,0.445382150499111,0.0962693233735745,0.145403872829027,0.138568890974423,0.147829308911388,0.308341758133905,0.349573491803939,0.210964602580094,-0.153343529299022,-0.364528360376452,0.542353316906743,0.525000977700866,0.0310321463910897,0.118472…	FALSE	-1.41936
sp|A2AJI0|MA7D1_MOUSE	0.00285726	0.18671	4	5	0.894125	-0.13755951555741,-0.0590802420116009,0.278038304589429,-0.0699695038472422	FALSE	-0.0486019	0.072369	0.0892778	4	4	0.54607	0.110874340821023,0.0476095917404659,-0.0387187706664957,0.169710660906411	FALSE	-0.262752
sp|A2AKX3|SETX_MOUSE	-0.176075	0.190027	18	20	0.00152107	-0.0246106127269017,-0.121634933384314,-0.337408581147385,-0.159654470454915,-0.0947587048307323,-0.334999848031783,0.0950181920278322,-0.0728674026613743,-0.169186599930732,-0.138997290902019,-0.593687369113267,-0.42160909589646,-0.146728357713005,-0.00415001878891726,-0.278343748034258,-0.0493584851259319,0.117468885725211,-0.433850128854341	FALSE	-2.81785	-0.185965	0.12258	10	12	0.0252893	-0.24907066873605,-0.0326480038779477,-0.0996213166389587,-0.0227494545806852,-0.211305322419278,-0.414968334190011,-0.102458445793651,-0.289468434441934,-0.199452009878381,-0.237904496589498	FALSE	-1.59706
sp|A2AN08|UBR4_MOUSE	0.14889	0.139703	13	13	0.0106659	0.0767648057171744,0.0509321420084891,0.188016195313456,0.284813008140712,0.05653363856206,0.352022292432806,0.0299954565039425,-0.0448177149960716,0.0159116938728458,0.424913922322782,0.212313691622207,0.145843357959075,0.142332065740879	FALSE	-1.972	0.202292	0.242307	15	17	0.0109254	0.0508691518600271,0.0512367528768132,0.687562779934871,0.0261836929011606,0.368754528253242,0.371693325454492,0.364691791248821,-0.0400744329480742,0.57095390478026,-0.199550939261043,0.155106272877393,0.246207148638882,-0.0544655165368944,0.205982900969157,0.229230945025738	FALSE	-1.96156
sp|A2APB8|TPX2_MOUSE	-0.207885	0.307849	12	13	0.0154924	-0.355764578071381,-0.336872733554878,-0.318081786526891,0.145747358793629,-0.208657354422954,-0.338200436990383,0.19941983214204,-0.10783572984791,-0.962724422008668,-0.0205468049853946,-0.243482950009706,0.0523806783574482	FALSE	-1.80988
sp|A2AQ07|TBB1_MOUSE	-0.0554888	0.200491	8	27	0.497119	-0.0276477658021048,0.26647237981529,-0.120718581070634,-0.154759802450612,0.0260220088211561,0.0714119237167873,-0.0754573713576933,-0.429233041353082	FALSE	-0.303539	0.0486153	0.276236	9	26	0.558219	0.0721724862559522,-0.0324461993773127,0.152405770085386,0.401964226008876,0.340247721668603,0.268803137674196,-0.0609126665165784,-0.334666903976696,-0.370029599934704	FALSE	-0.253195
sp|A2AR02|PPIG_MOUSE	0.106436	0.144395	19	39	0.0227606	0.363486827204186,-0.171915993003802,0.150620745418008,-0.0490204747917199,0.0395709236941882,0.0884879862775701,-0.0370862853942598,0.0190455920577941,0.0909504845772143,0.144739715662849,0.152974757150558,-0.107712530094404,0.21945439114795,0.275394338164395,0.159320652595455,0.145815041623478,0.0574205879837223,0.379858844100816,0.100887367470217	FALSE	-1.64282	-0.211091	0.248475	13	24	0.0198028	-0.174754403581735,-0.101866873853603,0.0462691799463989,0.037829473266483,-0.0584366522313862,-0.189147228330491,-0.0246145975139191,-0.650097514955584,-0.344562654154942,0.0121129809001567,-0.24674197515454,-0.322536241598562,-0.727641184047182	FALSE	-1.70327
sp|A2ARZ3|FSIP2_MOUSE	-0.199693	0.168515	65	70	2.83545e-13	-0.377437183476713,-0.242659424779009,-0.0901605538068199,-0.218115830491236,-0.176128498553001,-0.272073835255408,-0.18313043888807,-0.254210020526795,-0.31602934191785,-0.186760729323958,-0.197848595627483,-0.30419960926678,-0.185960706697942,-0.450251649047702,-0.0229961410691883,-0.42055389338139,0.0192065329209977,-0.185176720003767,-0.155032876161444,-0.181613394630693,-0.18052495758202,-0.…	FALSE	-12.5474	0.0620053	0.193096	60	73	0.0442448	0.0244731099843666,-0.00235422974274617,0.165671008124597,-0.0312582235765689,-0.0740472797138002,0.305260085434622,0.435326392062563,0.368170286968296,0.122248637647726,-0.292759158707885,-0.207858394634167,0.0285656706802929,0.121766417282367,-0.0162697425205254,0.0612498504697203,0.126180331210322,0.0905363872980765,0.0664214331139864,0.147232849262209,0.176164024301078,0.108648722064356,0.224…	FALSE	-1.35414
sp|A2BDX3|MOCS3_MOUSE	-0.0438421	0.0807433	5	5	0.57631	0.0471886185568072,-0.0718444715464118,-0.15859053868279,0.0173909430710245,-0.0533549497717652	FALSE	-0.239344	-0.056889	0.198422	4	4	0.715751	0.0649162267940342,-0.0599455147830609,-0.335600815073053,0.103074190903784	FALSE	-0.145238
sp|A2RTL5|RSRC2_MOUSE	0.0485821	0.182226	4	4	0.6516	-0.15286321134147,-0.0490178217624006,0.247092055429367,0.149117322770963	FALSE	-0.186019
sp|A3KGV1|ODFP2_MOUSE	0.179878	0.206544	45	85	4.31136e-07	0.195415576685539,0.189421927018334,0.5153748019611,-0.107490938131412,0.57644487106694,0.180651186005354,0.443554652237295,0.0864992874650934,0.540486503961426,0.168324332466892,0.11175080004592,0.333032818633787,0.0568293807482781,0.0239548765526138,0.289782266340083,0.297030091784867,0.119747497298504,0.391532604514948,0.346552351228743,-0.392936561833256,0.375095400467587,0.322246817011176,-0…	FALSE	-6.36539	0.159133	0.24358	37	88	0.000912133	0.172182022880064,0.064246227194263,0.445640077584574,-0.113092225462263,-0.137913174121998,0.413056530665034,0.206818795231206,0.159951300368396,0.118434562192232,-0.102383410363198,0.118221382195779,0.287353149211038,0.215835584267334,0.367709070513167,0.461412007409083,0.154254832415608,-0.131579224729869,0.301489171894172,-0.191863945929333,0.564964787482218,-0.210728151792036,0.5778561230974…	FALSE	-3.03994
sp|A4Q9F3|TTL10_MOUSE	0.0985072	0.169165	20	26	0.0498429	0.0342258304648712,0.344456660200979,-0.0658589585880993,-0.00428942223114365,0.217097570926417,0.359311224829547,-0.110898192678477,0.336648503974567,-0.0992845371487294,0.0705311466304239,0.0590575627882071,0.0892081909670746,0.351579362580188,0.213786524227516,0.151775034570283,-0.135287938850207,-0.0363564060447597,0.10215809994886,-0.125329243133649,0.217613543499576	FALSE	-1.3024	-0.129774	0.362921	14	21	0.29065	0.248203219401304,-0.924890964645923,0.108035075488314,-0.118200795381224,-0.402085118985198,-0.0119433985384209,-0.24435134387071,0.24464520205907,-0.269805890477925,-0.652975870433609,-0.228807219720224,-0.121865674162921,0.312981360401166,0.244226194137119	FALSE	-0.53663
sp|A6H619|PHRF1_MOUSE	-0.206998	0.259769	22	30	6.11376e-05	-0.229824324405955,-0.0214237108004294,-0.362989639243964,-0.493984121666254,0.111411878036674,-0.101712291968434,-0.704065885599329,-0.706046205960063,0.522104302474273,-0.231268057842682,-0.260357963527781,-0.361750492568314,-0.0471371630357779,-0.17149518551892,-0.258125188076782,-0.288883207324567,-0.183808667111442,-0.043017658360935,-0.310702520679086,-0.0252330201791297,-0.185980535535029,…	FALSE	-4.21369	-0.263069	0.277293	15	17	0.0021862	-0.0436192577122826,-0.396025115442608,-0.197533359052732,-0.292221151439432,-0.886531006972766,0.015195382991641,-0.385356918395107,0.0808448108303181,-0.347787347404704,-0.44126146104024,-0.25633926087567,-0.428503419025216,-0.4765929326625,-0.159693749328176,0.269389491113376	FALSE	-2.66031
sp|A6H630|ARMT1_MOUSE	0.148847	0.169028	5	6	0.119854	0.292264842276772,0.310761420004441,0.181599532644495,-0.0882912223749013,0.0479026535344366	FALSE	-0.921347	0.0390209	0.156097	6	7	0.713221	-0.149995407127076,0.271708518079273,0.00616879806955255,0.108540643713467,0.105670224348371,-0.107967264679994	FALSE	-0.146776
sp|A6H690|IQCAL_MOUSE	-0.0194136	0.181931	5	5	0.780343	-0.0273090613550893,0.0521081291591953,0.247938188834613,-0.162911721087453,-0.206893407865969	FALSE	-0.107715	0.154209	0.216317	6	7	0.157511	0.254139064879873,-0.217022134999374,0.0495641147017999,0.402713093471998,0.269603274894494,0.166256095164798	FALSE	-0.802688
sp|A6H694|LRC63_MOUSE	-0.107388	0.067983	4	4	0.223026	-0.072197224191086,-0.122118737150746,-0.195722096047189,-0.0395146914600703	FALSE	-0.651645
sp|A9Z1V5|VW5B1_MOUSE	-0.179106	0.255501	7	7	0.0969775	0.0760093317243766,-0.0278925356094233,-0.074886018831151,-0.600074061467367,0.0610791667512384,-0.38640815865721,-0.301566304267999	FALSE	-1.01333	-0.280936	0.171057	5	5	0.0317665	-0.575732746110752,-0.143909353792169,-0.209680762316023,-0.273318579510852,-0.202038633008757	FALSE	-1.49803
sp|B1AZ99|OTUD3_MOUSE	-0.0751537	0.213175	8	12	0.442767	-0.100645623887231,0.160558293171138,-0.124033047297434,0.00569898099753118,-0.424108232709081,-0.329697881122203,0.129339484535452,0.0816586002377789	FALSE	-0.353825	0.360598	0.159543	7	9	0.00143862	0.326980509384713,0.452643333367445,0.161039153444377,0.666757895270944,0.323384079355098,0.298914285247455,0.294466448730383	FALSE	-2.84205
sp|B1AZI6|THOC2_MOUSE	0.147528	0.514278	9	9	0.0228098	0.013061287461817,-1.05596261683822,0.218284785615241,0.119849511186593,0.231720996937521,0.391448166806827,0.116925442521284,0.844601322323502,0.447826049291806	FALSE	-1.64188	-0.00369942	0.464278	13	13	0.281245	0.0539009964791907,0.293362731514867,-1.48554110432284,0.0829546905595244,-0.074747657451283,0.128510113620024,0.0366224664118293,0.299825297251195,0.161153161549495,0.311760063843087,-0.0317915499614342,0.212779651973614,-0.0368813096195263	FALSE	-0.550915
sp|B2RQC2|UBP42_MOUSE	-0.0206799	0.250585	26	35	0.884094	0.472229827887512,-0.89506466619147,-0.195689014915089,0.186264018742732,-0.0138478358147866,-0.0758733909212554,0.00964714016074505,-0.267241400044755,-0.089424736616922,-0.182106461997167,0.0503988250771816,-0.0554417166045689,0.0731205335104329,0.246734974540785,-0.319121805507665,0.171164426669592,0.0912014138294986,-0.0616950422931729,-0.0586323013410423,0.142037892438606,-0.0777198990023454…	FALSE	-0.0535017	-0.160607	0.323527	19	25	0.0554709	-0.588462708008107,-0.757530647251958,0.508188101200939,0.10518633793721,0.0532346226355185,-0.405181578855093,-0.164170115164134,-0.0104624332364692,0.121180512481758,-0.0708469359637152,-0.821283710593143,-0.0348653991312635,0.106497268149436,-0.211500160541382,0.0366012507121998,-0.324469796469,-0.224034576186577,-0.101132837895136,-0.268482932684739	FALSE	-1.25594
sp|B2RQC6|PYR1_MOUSE	0.117111	0.0752754	7	8	0.0846541	0.192668206941311,0.161684997212132,0.129940149860113,0.0848394830258272,0.0646264495211726,0.195917407883945,-0.0098985364229638	FALSE	-1.07235	-0.107376	0.252125	7	7	0.405524	0.00892873687750635,-0.037724240362059,-0.451596618233035,0.0449277618899583,-0.455379201084293,0.2066957593298,-0.0674843955383373	FALSE	-0.391984
sp|B2RR83|YTDC2_MOUSE	-0.123709	0.329654	33	44	0.00321048	0.478266010124472,-0.131197050035341,0.195800479941482,-0.155514959760526,-0.213270109382775,0.112850638200987,-0.0546700470747059,-0.28916523676869,-0.00102476599213631,-0.179719990506744,0.755437208326283,-0.272747587641434,-0.266790647387988,-0.124620076594058,0.0414668254669861,-0.279891574229705,-0.0975108714023287,0.0434539071923362,0.138166685012273,-0.160985615283449,-0.196005891285744,-0…	FALSE	-2.49343	-0.155793	0.274175	22	30	0.0151467	0.265772262872602,-0.416590193930167,0.540865345458007,-0.127823740676324,-0.102781760472516,-0.231039334641827,-0.592284716837578,-0.255698599882879,-0.0440523612175739,0.0427188670746282,0.15532183587389,-0.366747407675141,-0.0799283173695824,-0.12773584758287,-0.0705774803815346,-0.167551992554407,-0.0409390971079462,-0.286420051515134,-0.741200211265028,-0.210402107812474,-0.182119055402514,-…	FALSE	-1.81968
sp|B2RRE7|OTUD4_MOUSE	-0.0470624	0.178658	34	74	0.242635	0.00166944706279138,-0.214099543756246,-0.036362899479443,0.0524396655237586,0.0114689356337858,-0.698352711919448,-0.157536722730518,-0.100872102122269,-0.0793500183374671,-0.0116301747762532,-0.121034393786578,0.0376355308626267,-0.175692823614843,0.169136919451231,-0.0910751814106512,-0.11923265041228,-0.142425193233175,-0.159105294306454,0.205438272488902,0.213281129127558,0.261504907459681,-…	FALSE	-0.615047	-0.0493041	0.260643	31	53	0.462413	0.143657874454866,0.125338736392405,0.173368181754433,0.265862431535224,0.102785268856874,-0.313520670541147,-0.273426584954819,0.347058877029519,-0.143008387662663,-0.0216596082709783,-0.0352547759692611,-0.0228465557558071,0.0769748127771917,-0.203381972793868,0.501235329748612,-0.111936592015888,-0.160764631859354,0.291395678626396,0.0954269531232189,-0.602395417016965,-0.282289300401228,-0.66…	FALSE	-0.33497
sp|B2RX88|CSPP1_MOUSE	-0.0964464	0.114616	10	11	0.100342	-0.132585692104161,-0.0869775780446079,0.125463632091829,-0.194944480642954,0.0102063661624408,-0.162835631602991,-0.196224417163259,-0.243056147703137,0.00659816299739935,-0.0901080001065738	FALSE	-0.998518	0.0663202	0.242192	4	4	0.684549	0.400798909656471,-0.000699945119960666,-0.176577994741095,0.0417596363700177	FALSE	-0.164595
sp|B2RY50|ARMC4_MOUSE	0.134637	0.194972	6	6	0.168347	0.444648641627949,0.232764158810793,0.203204002644426,-0.0330556522789135,-0.0632720539179634,0.0235332518227261	FALSE	-0.773794	0.0812135	0.226975	9	9	0.348573	0.374934051472012,-0.268855928687054,-0.0936580181054308,0.116769148425653,-0.224149951802594,0.184829328647322,0.125096335356387,0.218754665844474,0.297201896527988	FALSE	-0.457707
sp|B2RY56|RBM25_MOUSE	-0.178479	0.159411	15	16	0.00163484	-0.268568629888094,-0.357436454125599,-0.00692254865705156,-0.204751007548235,-0.451830515736011,-0.168562125842155,-0.293139505382612,0.0809506064003445,0.05630261473327,-0.0861019297601422,-0.207517671464753,-0.296209137227058,-0.076442971863431,-0.0558917908451461,-0.341068252322193	FALSE	-2.78653	-0.288501	0.162413	10	13	0.00200096	-0.336671877153024,-0.42522538800914,-0.310402843622268,-0.359294404663071,-0.0657024716196853,-0.358987244975325,-0.218504708352824,-0.482026853561113,0.0395993874484453,-0.367797294265947	FALSE	-2.69876
sp|C0HKD1|F25A2_MOUSE	0.0304143	0.0277409	4	4	0.711403	0.0032693234979164,0.0683626015220117,0.0189546880060585,0.0310704864877307	FALSE	-0.147884
sp|C0HKD8|MFA1A_MOUSE	-0.205996	0.254362	15	20	0.00287987	-0.0758885830784085,0.136019074348282,-0.166600787600197,-0.430692799522047,-0.85459416592331,-0.125390393129522,-0.231000694937759,0.143242540098252,-0.331163958251878,0.0497899351143197,-0.384777878853849,-0.0231190848396412,-0.26852295490897,-0.344365772208123,-0.182868644116784	FALSE	-2.54063	-0.158039	0.234112	9	9	0.0955493	-0.191335795909708,-0.371558208513407,-0.250430325268905,0.307520732130441,-0.462578548667389,0.0500810712215319,-0.0852138620734426,-0.309028102326573,-0.109806053841146	FALSE	-1.01977
sp|C0HKE1|H2A1B_MOUSE	0.0428492	0.361344	6	15	0.776078	-0.106397971268157,-0.277215614893139,0.659164586383149,-0.15109761192332,-0.167738610901263,0.300380703460957	FALSE	-0.110094	-0.0196932	0.217384	7	17	0.95398	0.243951142673225,-0.104877851108789,0.025342748357777,0.0893768674296478,-0.446409351103753,-0.0288655047906995,0.0836297668957673	FALSE	-0.0204607
sp|D3YV10|CCD13_MOUSE	-0.160836	0.155348	16	18	0.00299876	0.0924566206297419,-0.0892350959727737,-0.433206439842987,-0.131261486060341,-0.16796399807362,-0.117021932015584,-0.243910792450235,-0.0948231361779727,-0.0316891947492638,-0.26315033110704,-0.288499900799073,0.000674651761929038,-0.389717553111651,0.0253564398687285,-0.363297721708128,-0.0780934039337133	FALSE	-2.52306	-0.0454644	0.190076	16	21	0.494849	-0.0654030300933345,-0.374032905958983,-0.241376953096178,-0.0971613008125447,-0.26925796627326,-0.023034213097783,0.100302648899909,0.101133970107371,-0.0331429305847138,0.00576273178030311,-0.0806954926236167,-0.249854515455118,-0.159481239135321,0.278541633094148,0.300611625418603,0.0796572080322073	FALSE	-0.305528
sp|D3YXK2|SAFB1_MOUSE	-0.0481512	0.559297	27	45	0.225923	0.17679161245236,-2.77567758784133,0.0584849351834729,0.107019686257056,-0.117142713086191,-0.0967572231562021,-0.110987382845798,0.038799246088241,0.102939546118119,-0.0295077668474266,0.0849461283607499,0.0116258578059072,0.0904563837504998,0.200754383784085,0.127739555541227,0.32776070835465,0.0878710743951123,0.143353710925155,0.16703718505917,0.107873504521053,-0.211612973451691,-0.150537892…	FALSE	-0.64604	-0.180769	0.677492	28	42	0.399554	-0.279375645159075,-2.25059424097583,-0.500504062453169,0.310427122599573,-0.163662197983587,-2.51477077818382,-0.115886679194108,0.050379875111387,-0.101443569276625,-0.193898192586426,0.251977289639777,0.0450023344149409,0.390881322976728,0.615226904848451,0.035563686081506,0.171358481041704,0.229299753667779,-0.332870628834452,0.123430920748702,0.362924584610444,-0.0307674123223343,0.059598582…	FALSE	-0.398425
sp|E1U8D0|SOGA1_MOUSE	0.0340212	0.115032	14	15	0.543939	-0.0605552832931063,0.0635653570897009,-0.0562010285748122,0.27030110668836,0.0488690829766746,0.0731989938559396,0.0495576572118705,-0.0115463941203758,-0.0715278002354445,0.137288637398997,0.232027868514221,-0.0286819184296246,-0.0639435734150413,-0.106056580946345	FALSE	-0.26445	0.160916	0.179361	8	8	0.0940255	0.339154979852775,0.452247674555079,0.189717730225461,0.161905447296414,0.181067201834237,-0.117607823836126,0.0591255250195662,0.0217207028514873	FALSE	-1.02675
sp|E9PY46|IF140_MOUSE	0.0611483	0.293896	25	33	0.613956	-0.142314289273104,0.285818497616113,0.0970477627548776,-0.142237289464079,-0.370480688731274,-0.0264701735951401,0.182005404106803,-0.385976772195341,-0.111222245979791,-0.069535147006444,-0.0867690988094017,-0.161212226134727,-0.166301867201823,0.00690870553719475,0.0640986523382709,0.443288316540863,0.312016931737104,0.712161005865592,0.322536940470148,0.457417611480973,-0.0658728376076889,-0.…	FALSE	-0.211863	-0.0560995	0.254033	33	43	0.187692	-0.0585906519713175,-0.339056393732683,0.0856006078008117,-0.0739462208096681,-0.221701712338108,0.0479000130121852,0.395451049984356,0.0335816780210825,-0.146790806333432,-0.365368856260091,-0.127480997154606,-0.307120413660523,0.0491622547507109,-0.322869646128876,-0.353410054016113,-0.153967228871523,0.781870806639453,-0.194392929374491,-0.324764201320592,0.0331562225313638,0.00140814692289954…	FALSE	-0.726553
sp|E9PYY5|WDR78_MOUSE	-0.0795948	0.142908	8	8	0.2301	0.0615629245297008,-0.00433632633408389,-0.14069597274723,-0.13803512695139,-0.139338670494985,-0.24230174485077,-0.206930315104428,0.173316847106355	FALSE	-0.638084	0.127057	0.393502	4	5	0.528747	-0.12140715883286,-0.276670966675958,0.336696214341573,0.569608925081221	FALSE	-0.276752
sp|E9PZJ8|ASCC3_MOUSE	-0.0649123	0.134254	26	28	0.0955117	-0.0347756553248979,0.102963667231447,-0.323947985792137,-0.100839039692743,0.0222583392290776,-0.165835320984774,0.0274738474795514,0.131898799191926,-0.015247257392192,-0.0157928824070783,0.225502110431996,-0.115707991391477,-0.167029421635602,-0.0415830213555837,-0.284665378946236,-0.0629674997192159,-0.0807476067204124,-0.225286821729581,0.010853447035519,-0.0421338462807931,-0.23585298055988…	FALSE	-1.01994	-0.111801	0.215271	15	15	0.144027	0.0911100156385324,-0.408287530405166,-0.0772584645631079,0.220448185049091,0.12701773343939,0.195624483486923,-0.113058029691202,-0.278724206987617,-0.408574301889161,-0.251787212970471,-0.1175808849548,-0.0359693924612497,-0.112935983405253,-0.0597530899023491,-0.447287017893507	FALSE	-0.841555
sp|E9PZM4|CHD2_MOUSE	-0.19635	0.207169	9	9	0.0125634	-0.00735547229974423,-0.352698507013837,-0.243304380221141,-0.40586719900509,-0.0518678684341101,-0.251446057136641,-0.442219147971231,-0.206704139770763,0.194313359085212	FALSE	-1.90089	-0.315904	0.346639	8	8	0.0228214	-0.743104625826835,0.144334220455385,-0.147446923225569,-0.00512012628147638,-0.592651697106802,-0.775915714078043,-0.268577156394797,-0.138746943884813	FALSE	-1.64166
sp|E9Q0C6|K1210_MOUSE	0.137329	0.202965	61	119	9.40872e-07	0.0398856359490735,-0.0118520630567064,0.370879462425182,0.212957865232739,0.214864435018849,-0.172629251742527,0.248895790608753,0.490162395584915,-0.0046261236377798,0.201344626913984,-0.0738273826268404,0.144634812472017,0.105416014188332,0.32871381490708,0.149024804848687,0.217560447327144,0.0521708306267712,0.180584144082548,0.2848414859329,-0.0572199787693018,-0.213012287135141,0.2443356021…	FALSE	-6.02647	0.521487	0.295748	77	164	1.76762e-30	0.200994463543657,0.509189919020667,0.531162136030364,0.527971462162219,0.616102297343454,0.0225145174511639,0.686496591542282,0.793162996205783,0.665375065991278,-0.013528152352111,0.991230971902768,0.228869828501996,0.441179457452865,1.1673448688036,0.945930026008762,0.184839776536364,0.626603426380304,0.738707142915121,0.65760030808409,0.486765832965191,0.387122995932601,0.44160567071858,0.572…	FALSE	-29.7526
sp|E9Q309|CE350_MOUSE	0.0655568	0.208706	68	88	0.0318046	0.5529143693717,-0.0403732936411541,-0.149726497239655,0.0180979318833341,0.19461381277858,0.316130373337104,0.345730968059889,0.145985469830227,-0.157452183390725,-0.00726782622684278,0.0570777632962953,-0.119791020398883,0.159386841518918,0.288375758302061,-0.101739350307444,0.0602501524623893,-0.00772229449802844,0.0921503618322544,0.0871880457111234,0.172581415020589,0.0745466795349622,0.6116…	FALSE	-1.49751	0.211615	0.253188	80	103	7.95952e-11	0.100300637637989,0.515810697358686,0.360097352902522,0.379732023093654,0.316896504749506,0.197833192820749,0.248593034924887,0.334836815301068,0.485081814887344,0.29657206482743,-0.113706420301944,0.540934306363766,0.661079925762106,-0.861895049426883,0.279316860286224,0.129770419081334,0.31602289484242,0.216825927387506,-0.100773331062503,0.222238658782231,0.126424897006806,0.385816823257062,-0…	FALSE	-10.0991
sp|E9Q3L2|PI4KA_MOUSE	0.13594	0.157307	13	13	0.0222007	0.443570697128076,-0.0152922823402349,0.332029846513352,0.00700249957977535,0.194584731770557,0.172989736758107,0.0327769288608323,0.15226070647515,0.0721100952826724,0.256930811272635,0.213077375141425,-0.138903065120574,0.0440779879272528	FALSE	-1.65363	0.222421	0.18296	10	15	0.0118444	0.111847388427094,0.193027578296266,0.283276587895285,0.19657831960442,0.488554572912453,-0.0794235758626064,0.339286885737435,0.408811309847788,0.314693276170348,-0.0324446504545644	FALSE	-1.92649
sp|E9Q557|DESP_MOUSE	1.55526	0.570716	38	50	1.1959e-24	-0.00795339787851118,1.25038700117462,1.14019707212298,2.20784731328032,1.43928842540295,1.57862740016672,2.45939027505946,1.67067891793058,0.654535035364046,1.01954853629753,2.19717389060909,2.1658977835035,1.47037972662937,1.01388627390401,1.75129163850192,1.83447763477792,0.949626811062427,0.898996242143929,1.67320331714481,0.990510011729751,2.06366216596007,1.81218267950338,1.1969522109596,2.…	FALSE	-23.9223	-0.0446452	0.3094	5	8	0.722377	0.398893438363172,0.0925642308137811,-0.129192763432543,-0.42895030597233,-0.156540534080391	FALSE	-0.141236
sp|E9Q5F9|SETD2_MOUSE	-0.0399587	0.267995	11	22	0.924421	-0.121516031394461,0.14108729783056,0.119604102305973,-0.127296308911922,0.141177978848603,0.0386007468338566,-0.787191647551111,-0.0791182127012046,0.0232992566968091,0.117511623418068,0.0942950424676521	FALSE	-0.0341301	0.00755705	0.220844	5	19	0.901548	-0.304739466900535,0.246139892718403,0.0884264283951558,-0.126542921266737,0.134501303592209	FALSE	-0.0450111
sp|E9Q5G3|KIF23_MOUSE	0.0995434	0.257019	10	15	0.333894	-0.207381486103163,0.0384423780250296,-0.013924403337166,0.147934497784956,0.0830274940149729,0.76253043943781,-0.0126471579059833,0.0435788982656154,0.188319543200495,-0.0344464218357757	FALSE	-0.476392	-0.0682308	0.195514	12	16	0.437912	-0.0364493482250665,0.0465838799448906,-0.215387628130867,0.065247703902774,-0.110258866277417,-0.420993214220251,0.197633885402269,0.0195973940442107,-0.0929540219707977,-0.048265127194256,-0.392311022326059,0.168786356734202	FALSE	-0.358613
sp|E9Q5K9|YTDC1_MOUSE	-0.131197	0.209656	24	35	0.00706933	-0.133933835482425,-0.208339793027094,-0.378991339461392,-0.192838752930847,0.0832635229123425,-0.00452696017916885,-0.197665118872041,0.0995790644013796,-0.0565932708834975,0.0267345324589044,-0.236152700488441,-0.375429500397445,0.055241930395752,-0.289404078588153,-0.0734886316833236,-0.306915914643038,-0.280688039489329,-0.695797807778493,0.0185201989853916,-0.0585704584900647,0.2058705081052…	FALSE	-2.15062	-0.304145	0.262967	15	25	0.000387658	-0.274042558214167,-0.880220917289406,-0.25993733353253,-0.28018590086278,0.00860165257220994,-0.280007516194328,-0.235070702328987,-0.267739550693575,-0.186337123399106,-0.279944254314815,0.000601685209389214,-0.339430275091332,-0.88736330495618,-0.371059927868136,-0.0300390453051753	FALSE	-3.41155
sp|E9Q784|ZC3HD_MOUSE	0.235546	0.207204	34	48	4.77884e-08	0.387008874231448,0.172105407791638,0.188407900366711,0.085504207936097,0.286950294060596,0.093861925285603,-0.00551054354831631,0.30356539148696,-0.0568112617620119,0.411169227333717,0.187505105370024,0.559255909220363,0.490681067509394,0.254807430454461,-0.0677409059935033,0.216755456266513,0.676356464181739,0.226480219482696,0.238555564811191,0.251402591108841,0.210035374504484,0.3932556260612…	FALSE	-7.32068	0.194102	0.202714	33	47	6.73251e-05	0.245300685761655,0.294400897259209,0.109231170993749,-0.0733210298093829,-0.0678717148412964,0.0581379385719698,0.313200342358484,0.263916983839737,0.0222628125490029,0.376555899033375,0.185761410615541,0.451878279978133,0.573259335422663,0.279806402974067,0.265260358027383,0.115950130859061,0.0112120940038097,0.226663871431823,0.210815114213448,0.259647353530586,0.349121370421041,0.199743497823…	FALSE	-4.17182
sp|E9Q793|JHY_MOUSE	-0.191856	0.341276	11	16	0.0429383	-0.311695924546825,-0.210258899966677,-0.137323918881272,-0.289677140978976,-0.200273778034864,0.0270284931336893,-0.0950390651503319,0.15314282903028,-1.09850589011663,0.174509162550232,-0.122326402243772	FALSE	-1.36716	-0.326176	0.387017	8	10	0.0203402	-0.15218003322604,-0.590163583903968,0.303156220394343,-0.213470275131047,-0.0903340802686012,-0.935226979296722,-0.658353746222069,-0.272834283681365	FALSE	-1.69165
sp|E9Q7G0|NUMA1_MOUSE	-0.164594	0.21359	46	58	1.43135e-06	-0.224204317149344,0.270470962896458,-0.110547789305329,-0.212575363839407,-0.414403943062585,-0.256663534438172,-1.03388122958452,-0.176531801142237,-0.169456563204353,-0.131485588400467,-0.0745935228608064,-0.041259096698762,-0.265422359122462,0.0556940908782188,-0.168794431598554,-0.185279016427157,-0.329331964241132,0.0829333308177083,-0.120307240407676,-0.115563314648903,-0.169488890360381,-…	FALSE	-5.84425	-0.135371	0.251318	33	41	0.0189551	-0.509617542895882,-0.0856341689554196,-0.0497284865785583,-0.555247951700136,-0.0372542551714834,0.065104033947121,-0.00613792026552239,-0.291481374540543,0.0420052402634566,-0.279829648954029,0.0869822243440076,-0.145889788921352,0.352189580959171,-0.0512038270988686,-0.0552713733831703,-0.14588345287841,0.105786834764961,-0.471194766878346,-0.135741151674729,-0.175262391900428,-0.1954158228202…	FALSE	-1.72227
sp|E9Q8D0|DJC21_MOUSE	0.0526184	0.204319	14	19	0.573054	-0.0251628958411015,0.0663049937797552,-0.033682014840093,0.506882778960004,0.162959571209474,0.0314173284442021,-0.168673059665523,0.080171861809134,0.179513956590977,-0.132815384874507,0.401704001640286,-0.0386760537832281,-0.156961563078471,-0.136326596131812	FALSE	-0.241804	0.1094	0.350517	10	12	0.197355	-0.636024630727015,0.0761668461630187,0.419311893922876,0.304110259507937,0.21438793673711,-0.0584861371781959,0.652148725220381,0.10317027126653,0.184677563392512,-0.165460330121577	FALSE	-0.704753
sp|E9QAF0|SPT31_MOUSE	-0.00851561	0.157159	8	9	0.943247	0.203349977695463,0.15247317254281,-0.278414747986742,0.0229575737920956,-0.0764359945311634,-0.15137987201531,0.0171250390364254,0.0421999511876653	FALSE	-0.0253746	0.250111	0.319464	14	17	0.00134186	0.433712539731018,0.32411632421222,0.295235455168803,0.449781048510626,-0.0567296461920337,0.316913725721351,0.424056903976781,0.503186148803274,0.601089372229045,0.188371811976176,-0.622481850124924,-0.0958604378276226,0.281099807750309,0.459058921583289	FALSE	-2.87229
sp|E9QAT4|SC16A_MOUSE	-0.00786278	0.19357	10	11	0.829977	-0.0182383125652535,0.0441822132428812,-0.125274310280936,0.305793149762778,-0.152398381819466,-0.0977928198471889,0.0893675365379798,0.273508235433447,-0.0730711877538701,-0.324703901299514	FALSE	-0.080934	-0.151372	0.252114	4	5	0.313222	0.157884342748674,-0.426762865813743,-0.264820092973489,-0.0717881758755989	FALSE	-0.504148
sp|F8VQ03|ADAM3_MOUSE	0.0626786	0.246057	11	11	0.202674	0.196271591108597,0.0149577514654953,0.192586086462054,-0.265038669737387,0.0469465731577201,0.313378450131972,0.255998343477272,0.112674970567261,-0.482096655493587,0.302517252867699,0.00126908709921228	FALSE	-0.693202	0.447982	0.250186	9	10	0.000144585	0.271239266767933,0.664496691565289,0.405800296902955,0.414637418203062,0.805336531948409,0.324656409525666,0.62784941556959,0.552999538381222,-0.0351792075829272	FALSE	-3.83988
sp|F8VQB6|MYO10_MOUSE	0.167287	0.281748	4	4	0.268293	-0.0187511631392545,0.335269529028884,0.472248710156498,-0.119619068141893	FALSE	-0.571391	0.23603	0.197031	4	7	0.0894993	0.358792250902723,0.372625840300405,0.263037793241106,-0.0503345276919175	FALSE	-1.04818
sp|G3UYX5|RGS22_MOUSE	0.167309	0.0873848	4	4	0.0786192	0.0601348419909832,0.263389879622754,0.14022928261691,0.205482135698538	FALSE	-1.10447
sp|G3X912|SPRTN_MOUSE	-0.262508	0.263707	9	9	0.00438984	-0.0973602640151566,-0.159495471726239,-0.72899941284683,-0.213305213929855,0.153450255889553,-0.557280655936616,-0.138945295584213,-0.213726459004579,-0.406910023158775	FALSE	-2.35755	-0.46868	0.28473	7	8	0.0014196	-0.362745252116364,-0.092794586929089,-0.671842123706403,-0.744578275526942,-0.600705983846429,-0.0952307341277444,-0.712862798097409	FALSE	-2.84783
sp|G3X9J0|SI1L3_MOUSE	0.0425419	0.202546	7	8	0.821307	-0.062279448977288,0.463943861320328,0.117657108043015,-0.034094058481102,0.0260632800455429,-0.131455086639332,-0.0820424807291512	FALSE	-0.0854945	0.357446	0.278371	8	9	0.00218884	0.250050693294941,0.354562251446913,0.571262484965365,0.341877654244433,-0.219225046020072,0.398261000570557,0.422617761388551,0.740157533669607	FALSE	-2.65979
sp|G3XA57|RFIP2_MOUSE	-0.0123741	0.181808	25	45	0.817426	0.242719407043393,0.129539843354505,-0.126010116015431,-0.456804605525974,-0.0420619428994541,-0.360820039568359,0.117553126092151,-0.094634664600631,0.100981729461113,-0.00374645110630093,0.374008406535763,-0.0770149994213273,0.000358721095785986,-0.140687925617605,0.0733985007367186,0.228324142394476,-0.193216025021898,0.159740046224004,-0.0924346240588251,0.00300523265398769,-0.097357916669369…	FALSE	-0.0875513	0.00412972	0.272792	22	38	0.758499	0.16332945356095,0.156635044492811,0.332801741654489,-0.0353679984456197,0.12799805073764,0.0252123513123072,0.0442964690603712,-0.280120856616979,0.415404001303899,-0.505874935636629,-0.607935999719639,0.0402762134980035,-0.362559372091903,-0.155610960458534,-0.0423761595105244,0.067298684920299,-0.0526626181798136,0.372602021776853,0.141553676853417,-0.188712539213331,0.373924093753521,0.060743…	FALSE	-0.120045
sp|G5E870|TRIPC_MOUSE	-0.135715	0.384385	35	44	0.0117163	-0.146843818526959,-0.332959307206781,0.185791097175162,-0.0419872589252362,-0.14899678073289,0.213292916806547,-0.454642495132778,0.0569406413852124,-0.187927574394034,-0.0508549396430325,-0.199792263043259,-0.383575276507878,-0.58090465217993,0.0120790617802867,0.015741630229655,-0.175404780245595,-0.273618739086255,0.286142284303477,-0.296252210303364,-0.224516799009914,0.160033273699393,0.252…	FALSE	-1.93121	-0.147686	0.275523	22	26	0.0321901	-0.00270147835271066,-0.164889182903891,-0.21006084338771,0.335002455346433,-0.319320075395677,0.242761417256817,-0.174229406981154,-0.609384375433113,0.106443943317233,-0.186654022006775,-0.170621920945775,-0.465746494046128,0.205669548081099,-0.29702387581366,-0.279161047494399,0.269235019630058,-0.011749875082183,-0.172030923807221,-0.135872284184392,-0.14243874313499,-0.775765732106618,-0.290…	FALSE	-1.49228
sp|G5E8A8|TEKT5_MOUSE	0.341037	0.158137	11	14	1.16864e-05	0.508834738270237,0.456652343167925,0.549974951203186,0.202611011961864,0.330997952875286,0.287353297658304,0.575622464394204,0.27909276381885,0.101916148136402,0.258141391535133,0.200212051410929	FALSE	-4.93232	0.351594	0.391587	13	16	0.00120865	0.673011902719048,0.525414927716898,0.401654384616462,0.57182980828769,0.128405487780255,0.589439492124621,0.71054286508548,0.904696810586734,0.189608536210601,0.00240824767903998,-0.335996019679376,-0.326245386470185,0.535951527915948	FALSE	-2.9177
sp|L0N7N1|KIF14_MOUSE	-0.218323	0.178798	6	6	0.0211345	-0.499698350087735,-0.32244830747195,-0.102550987662839,-0.0848775945879238,-0.029079275877973,-0.27128367327544	FALSE	-1.67501
sp|O08528|HXK2_MOUSE	0.252452	0.225821	4	5	0.0493804	0.185549766068708,0.321947634518159,-0.0168726430760727,0.519181668510992	FALSE	-1.30645	0.161879	0.267218	8	8	0.17311	-0.0692919990939919,0.290360626224832,0.706247940239206,0.0969646790208025,0.314081720890381,-0.0539798606109223,-0.0673453784519175,0.0779971338135701	FALSE	-0.761678
sp|O08547|SC22B_MOUSE	0.0206498	0.148409	6	9	0.847677	-0.114576877275053,-0.0764981424533956,-0.102966913843485,0.153718199714726,0.0212795556835174,0.24294276476332	FALSE	-0.0717698
sp|O08582|GTPB1_MOUSE	0.0572067	0.198698	10	13	0.361463	0.329245528670441,-0.0827240592722291,-0.340009206583422,0.0174254976209743,0.0728650486657859,0.180619554706481,0.276563263413764,-0.0778463656580709,0.190765343829472,0.00516240024541207	FALSE	-0.441936	-0.134679	0.220872	11	14	0.122908	-0.376216820522228,-0.139252431300989,-0.364731904195464,0.277433571163666,-0.18176172589532,-0.00291263406179186,-0.462108914200056,-0.0153700864821463,-0.200503799869095,-0.129020801434618,0.112974820782872	FALSE	-0.91042
sp|O08583|THOC4_MOUSE	-0.258774	0.227769	16	40	0.000117701	-0.081314435305965,0.0132557493168534,-0.558397734955408,-0.371673635533588,-0.721132730841183,-0.231569740919228,-0.382214313488061,0.0019028190613111,-0.401315258048089,-0.399685721436038,0.0328046959957758,-0.1228047920688,-0.212498799883362,0.0211904444553983,-0.478219762830013,-0.248710060149319	FALSE	-3.92922	-0.192771	0.14384	11	28	0.0174141	-0.216716849411702,-0.439125364805518,-0.120438798401973,-0.304764915814027,-0.248341269897765,-0.0586231129045988,0.0926186195175223,-0.0884374672857532,-0.278713376648407,-0.181859712334924,-0.276080459640793	FALSE	-1.7591
sp|O08638|MYH11_MOUSE	-0.167124	0.245373	16	29	0.00744517	0.105405068832496,-0.203346688845286,0.0251404561811271,-0.145433383670272,0.210805921689625,-0.194681986584049,-0.183861706265112,-0.0995159222340001,-0.296157691326327,-0.169263119243356,-0.920647361504324,-0.223638667454353,-0.0444860198506005,-0.0973986303545707,-0.0983667602438075,-0.338544513525209	FALSE	-2.12813	0.102273	0.236931	21	39	0.105165	0.331665499653881,-0.159281439585036,0.0561686699355401,0.284566953935051,-0.163515440048969,0.208538221698038,0.253333140362458,-0.208864762650213,-0.0469881670122295,-0.233897992812794,0.0516603814438204,0.582539174106092,-0.242196067432087,0.286397265526284,0.109616827352358,0.199876398621308,-0.191341278255429,0.341925166832564,0.116453119531656,0.39303513436694,0.178040247314531	FALSE	-0.978128
sp|O08663|MAP2_MOUSE	-0.034552	0.17972	6	9	0.678752	-0.0276257803831623,0.0739529479387384,-0.292751971620052,-0.0343491498543131,0.227578486529078,-0.154116284542278	FALSE	-0.168289	0.0219925	0.159633	7	8	0.791297	0.15272706403148,0.0244668812941047,0.136164056390644,0.201139330231478,-0.0388278712013305,-0.0606101046223528,-0.261111704432974	FALSE	-0.101661
sp|O08709|PRDX6_MOUSE	0.233584	0.182594	7	7	0.00914009	0.560786474164061,0.165533451764002,0.0991392322811483,0.0487201759056193,0.377969383155805,0.267974628230681,0.11496356532501	FALSE	-2.03905	0.157439	0.278635	6	8	0.230168	-0.168711323173073,0.234726887217799,0.0736334795603921,0.33249006865774,0.572219112761715,-0.0997213583263242	FALSE	-0.637956
sp|O08740|RPB11_MOUSE	-0.170915	0.24135	5	6	0.157333	-0.500434984105233,-0.340041392583723,-0.0970918456340798,0.0336081200187916,0.0493838963679142	FALSE	-0.80318	-0.336934	0.518715	5	9	0.118367	-0.188114692524318,-0.00595522073046515,-1.25593555647025,-0.15949410850061,-0.0751714880222058	FALSE	-0.926768
sp|O08788|DCTN1_MOUSE	0.0126221	0.241045	18	21	0.680474	0.108702576578511,-0.401287750207677,0.144391954535243,0.0213416127919935,-0.465859996595545,0.187232704931325,0.0893183478468706,0.169626286285315,-0.104215090027073,0.314774367664564,0.444505340588893,0.257364757265247,-0.228885206315097,0.0321486980715653,-0.20293701676748,0.065064240092314,-0.186305180121199,-0.0177835096874627	FALSE	-0.167188	0.188953	0.232871	12	17	0.029647	0.163256161018377,0.126838143926564,0.112173198361592,0.133555092121054,0.0574302011797107,0.142549588168551,0.680890137486833,0.465239599085585,0.317737009936861,0.331772274713778,-0.165451704788063,-0.0985548563790799	FALSE	-1.52802
sp|O08807|PRDX4_MOUSE	0.0325718	0.184305	8	24	0.587083	0.0482401592438832,-0.322371904500305,-0.0186324597537955,0.302710539297465,0.0569663254572637,0.0920194831375031,-0.0739909588739359,0.17563300721761	FALSE	-0.231301	0.171727	0.21094	7	22	0.087496	-0.238367933952872,0.413350392683111,0.0999822154165583,0.183236714825752,0.355937789129711,0.204242925932228,0.183703779663567	FALSE	-1.05801
sp|O08810|U5S1_MOUSE	-0.076606	0.208413	20	33	0.0633782	-0.0292603640367847,-0.0750404076268642,-0.097608983000767,-0.0368315911432634,0.528019286529804,-0.0236527329944247,-0.041565825325229,-0.139617050383115,-0.49339221244373,-0.240917945853461,-0.16838484091801,-0.191158622086337,-0.0531646092329857,0.224160091949042,-0.374823803690494,-0.126597567303369,-0.186104508586476,-0.0417089795521042,0.0943433322306882,-0.0588121371288589	FALSE	-1.19806	-0.0538527	0.190157	16	22	0.46278	-0.187391784058096,-0.113736121488696,-0.179654830929946,-0.0421593014695376,0.00164638210512736,-0.171172507279662,0.096689645445977,-0.523060638600702,0.17849171426737,-0.110401424705519,0.0569816027257388,-0.227348473418933,0.00398656217500214,0.306963353665145,0.0195458961135966,0.0289763765189288	FALSE	-0.334626
sp|O08811|ERCC2_MOUSE	-0.134342	0.173722	5	7	0.132825	-0.179528692080153,-0.145689222606359,0.153342298228354,-0.317258224344752,-0.182575281667169	FALSE	-0.876721	-0.309322	0.274688	4	4	0.0620814	-0.1608732976358,-0.244995822812887,-0.117759241224908,-0.713659279016451	FALSE	-1.20704
sp|O09035|DBIL5_MOUSE	0.00681602	0.195076	4	4	0.821625	-0.277710727042372,0.043190049764608,0.107490511721233,0.154294261576384	FALSE	-0.0853265	0.377933	0.260083	5	8	0.0117563	-0.0387183121289903,0.397399507865515,0.544606000098496,0.638527632176645,0.34785005277148	FALSE	-1.92973
sp|O09061|PSB1_MOUSE	0.119548	0.34161	7	7	0.418994	0.80733742302058,-0.100445364981392,0.194417609678873,0.0953295840479497,0.0606477891385949,0.067929076970082,-0.288381416369185	FALSE	-0.377793	0.0692019	0.198171	5	8	0.548777	0.111514221888448,-0.214301625954408,0.113368696898309,0.331364251046818,0.00406417681739198	FALSE	-0.260604
sp|O09106|HDAC1_MOUSE	-0.0191909	0.230412	10	12	0.998813	0.0460081960893302,-0.172440021147487,-0.295661557897476,-0.169430904131408,0.122925759425772,0.204212988308003,-0.434538031532118,0.174595527885551,0.198930960974244,0.133488465047615	FALSE	-0.000515767	-0.0631275	0.276429	6	8	0.567075	-0.180883850853506,0.396389238817309,-0.0418550765311491,0.0220708103707,-0.443570447426341,-0.130915592222133	FALSE	-0.246359
sp|O09167|RL21_MOUSE	-0.239997	0.555593	10	18	0.0958899	-0.15727330174629,-0.00363181300622302,-0.166431426509865,0.213436388368441,-0.0183864674162171,-0.167125810969594,-0.154037644304235,-1.78161937260731,0.00804057000221737,-0.172938826023448	FALSE	-1.01823	-0.287797	0.945382	11	23	0.682998	-0.0808359811122078,0.285310096882804,0.0450217186011274,0.170708982736958,-0.0212149671945486,-0.443591093230706,0.130385762556789,0.0848720655485372,-3.0440834137464,0.169154340800481,-0.461496050557003	FALSE	-0.16558
sp|O35071|KIF1C_MOUSE	0.0898391	0.141841	11	13	0.14555	0.176608596436727,-0.103119025069916,0.0231655189767476,0.0313795111448507,0.252079491329344,0.0493403267378802,0.157161292953294,0.316907052270573,-0.0688911734749195,-0.062796042838749,0.216394992217933	FALSE	-0.836989	-0.0374349	0.144499	13	15	0.619554	0.0265972389722678,0.0787358220185692,-0.0354672767773472,0.0886043954322319,0.0998223460229656,0.0928700774089577,-0.238299625383681,-0.129073280452109,-0.115747553573574,-0.0163746346964817,0.151566126931971,-0.290191588411008,-0.199695624709837	FALSE	-0.207921
sp|O35129|PHB2_MOUSE	0.014676	0.0801279	8	10	0.824787	0.0777676253870142,0.00667249719893547,-0.0563903292219263,-0.065797352154118,0.150138289784884,-0.0154658667397171,0.0812149924640911,-0.0607321120426999	FALSE	-0.0836583	0.0125689	0.116286	6	6	0.885523	0.0492989287627482,-0.202066538939449,0.0338413943716038,0.149575275211662,0.00264976482084418,0.0421143308420336	FALSE	-0.0528003
sp|O35177|CASL_MOUSE	0.164198	0.215973	10	12	0.0441375	0.36279728020517,0.0409201234633994,-0.0568617056905877,0.182887236340384,0.615272509883431,0.237155031424755,0.290368838372905,-0.0115519063041406,-0.00909176328654381,-0.00991391392125849	FALSE	-1.35519	-0.130704	0.282372	13	22	0.206379	-1.02069523923091,-0.066983241183866,0.1302044153228,0.060332278792428,-0.183839013517624,-0.0736209084580765,-0.00980599615815087,-0.0742093167913334,-0.102731379585162,-0.158097339696825,-0.172636352470977,0.0134493761660427,-0.0405244015964728	FALSE	-0.685334
sp|O35218|CPSF2_MOUSE	-0.0321446	0.236041	54	124	0.480018	-0.198026658352807,-0.456619208199461,0.057405278645895,-0.0283058030861719,0.160912329530433,0.183010862556706,-0.213014865849103,0.0804906592086708,-0.194345757252341,-0.0349966651555748,-0.374795684729977,0.161760249510527,-0.27877148830846,0.0374959021391192,-0.171349216222013,-0.0969236423631708,-0.531037884494868,0.0589042677398759,0.0936615359295734,-0.10984832940542,0.183649757354255,0.11…	FALSE	-0.318743	-0.371082	0.317213	49	108	1.01012e-12	-0.313828704803349,-0.216542600176695,-0.136515055474096,-0.421884909011118,-0.562756839992134,-0.280678223454093,-0.339289484921016,-0.366839489136361,-0.602508574134712,0.0529418321215904,-0.735593475746561,-0.631985232720817,-0.448027572327951,-0.412680649177632,-0.376539287791752,-0.145209456818552,-0.864745841777561,-0.0776800436693942,0.647954970033569,0.109269477461074,-0.602024455760911,-…	FALSE	-11.9956
sp|O35226|PSMD4_MOUSE	-0.196358	0.329487	8	9	0.102893	0.0681059317003125,0.0918030606117704,-0.177987246856344,-0.0869934826646547,-0.360060619760247,0.0867815963607515,-0.885957243443674,-0.306554330846187	FALSE	-0.987613	-0.0535699	0.351088	5	5	0.976578	0.237210632119218,-0.641564139981717,0.0581664226911479,-0.0894294489972407,0.16776707116097	FALSE	-0.0102931
sp|O35231|KIFC3_MOUSE	0.173772	0.150503	16	18	0.00120181	0.260034245247148,0.302245965898645,-0.058389761861765,0.0989684806231809,0.0450002374072899,0.239110477224904,0.527266458613168,0.185693982864885,0.205648659356544,0.193083431618013,0.225430946150992,0.273244488287679,0.246160148226584,0.0380352182824065,0.0767153036124021,-0.0778968747703951	FALSE	-2.92016	0.0766421	0.197586	13	15	0.284013	0.336349293727982,-0.0504724412102358,0.104553732267528,-0.0898067788605069,0.276863934826124,0.140907172509037,0.1444945848735,-0.273288210234372,0.334969706960808,0.0799237713313062,0.00559146317356548,0.216039662636785,-0.229778065782016	FALSE	-0.546662
sp|O35286|DHX15_MOUSE	0.0304217	0.209022	29	42	0.335649	0.288069188981973,-0.344746028309237,0.364695896527834,0.186520740665694,0.086805069184075,-0.256201078858616,0.0159732068884478,-0.204736656082326,0.159106146299101,0.377314276057117,-0.00645934625944691,-0.43540181707117,0.0290787322030667,0.172488764114732,-0.0542606231530621,-0.0225468175024516,-0.150857018876731,0.0991628096644424,-0.00850223208288908,0.210643147597062,0.126060873895392,0.06…	FALSE	-0.474115	-0.12439	0.15604	25	44	0.0180092	0.036925785203451,-0.140751253586834,-0.29937617035268,-0.0482568435686513,-0.334382357749345,-0.102009106943616,-0.268715269981628,0.163842551628555,-0.328627707332213,-0.242735721953813,-0.104338930956843,-0.0282576690568441,-0.196878118498574,-0.204160265168325,-0.243765988789281,-0.102987054936799,-0.109812702844276,-0.299828485827343,-0.0607757240051772,-0.36431650852118,0.243109537605184,0.…	FALSE	-1.7445
sp|O35326|SRSF5_MOUSE	-0.147894	0.252299	10	16	0.0671807	0.186394138788733,-0.455416492688642,-0.221637816118145,-0.262220448597538,0.156272017037225,-0.143417684114634,-0.493195327357802,-0.181388769734591,-0.264960500592668,0.200630738960326	FALSE	-1.17276	-0.306774	0.244683	8	11	0.00863657	-0.590534486022387,0.0945351113809606,-0.109208270020678,-0.460420853848327,-0.445975184782441,-0.082007898254437,-0.345229412212794,-0.515354656511609	FALSE	-2.06366
sp|O35343|IMA3_MOUSE	-0.0310683	0.139973	9	11	0.579393	0.0741160938376506,-0.08361050223331,0.0173912052554677,-0.132454090068566,-0.218607879914041,0.0526090148386395,0.240977941816459,-0.112750703125991,-0.117286040541651	FALSE	-0.237027	-0.0145491	0.186785	7	8	0.847413	0.0873695504624197,-0.0434156846993104,-0.0236961166878729,-0.185521863145295,-0.245564182739461,-0.0162093784051836,0.325193885160105	FALSE	-0.071905
sp|O35345|IMA7_MOUSE	0.0278083	0.222978	9	13	0.786589	0.257873827282037,0.153325889119966,-0.0337056541489143,-0.26347542603358,-0.135180244579001,-0.203866220544827,-0.109061350679511,0.3211599333723,0.263203854954216	FALSE	-0.104252	-0.0505917	0.309665	15	18	0.843615	0.0454617220221235,0.0141805626606344,-0.722103589557182,0.206251175180958,0.0452816494736553,-0.0203122978701423,0.238866110783772,0.256379472068957,-0.643289054982375,-0.23615271053841,0.235605745173871,-0.0563450229488763,-0.110299751246354,-0.279032770755506,0.266633749590109	FALSE	-0.0738559
sp|O35490|BHMT1_MOUSE	0.0129907	0.117578	4	4	0.92301	-0.0307188396804534,-0.0175952195078143,0.184055787034799,-0.0837787721649492	FALSE	-0.0347936
sp|O35491|CLK2_MOUSE	-0.020123	0.143539	6	9	0.876674	0.0229898963342336,0.0329003928994401,0.0181300315732605,-0.0459300272609023,-0.286925834965486,0.138097515928049	FALSE	-0.057162	-0.217968	0.395684	8	8	0.125962	-0.0807662232791169,-0.299446509044557,-1.00591516775345,-0.096559017105304,-0.195920789748918,0.343887619119048,0.0387647283849667,-0.447787515064669	FALSE	-0.89976
sp|O35492|CLK3_MOUSE	0.0579032	0.237514	21	39	0.277477	0.0357499641638198,0.612084995867862,0.0428639185114239,0.0167675880129643,-0.56301620521843,-0.0218511032641061,0.116548037877017,-0.037586704351629,0.448183262040857,0.140239686747477,0.210853704985572,0.0744419620114352,-0.114526091674957,0.367297956892305,-0.105091117008326,0.101746188920946,-0.112722606523132,0.107380333814188,-0.0537906706862205,0.0747983356156377,-0.124403315158724	FALSE	-0.556773	-0.240576	0.336715	20	39	0.0038188	0.18160334621926,-0.0190859158748428,-0.511775221066236,-0.482698383814184,-0.454648838280872,-0.0805133580464647,-1.20771519056683,-0.151702116362873,-0.38671993642755,-0.143361657779712,0.0661828833852933,-0.41762560399416,-0.376058735984838,-0.0459246815608553,-0.0303901530788489,0.305503194571801,-0.00670839448517583,-0.220358550182713,-0.180962829044466,-0.648568357163529	FALSE	-2.41807
sp|O35493|CLK4_MOUSE	0.10268	0.159597	4	4	0.321114	0.129488289487078,0.0533630038284536,-0.0771267003324177,0.304997336384914	FALSE	-0.493341
sp|O35593|PSDE_MOUSE	-0.108003	0.290177	4	7	0.583315	-0.0901688638408467,-0.523935537894976,0.0960300143565266,0.0860609510327651	FALSE	-0.234097
sp|O35594|IFT81_MOUSE	0.0283718	0.161276	5	5	0.850258	-0.0239046074547806,0.0280133695901796,-0.121513668198082,0.300416117594722,-0.0411522625526255	FALSE	-0.0704493	0.117265	0.135053	5	6	0.298254	0.0685228592629016,0.0859553443454701,-0.0639199675903251,0.211475797407614,0.284291957937652	FALSE	-0.525414
sp|O35609|SCAM3_MOUSE	0.0205192	0.0869685	6	8	0.778235	-0.0423060327114218,0.0285494496113213,-0.026751209838902,0.111351492967552,-0.0817019399322145,0.133973738686138	FALSE	-0.108889	-0.426007	0.333641	5	6	0.0148054	-0.818108155709434,-0.434331173264123,-0.3902216403077,-0.578120283412279,0.0907449504974865	FALSE	-1.82958
sp|O35613|DAXX_MOUSE	0.0442357	0.16251	5	6	0.578416	0.209945830234228,-0.00780680945148694,-0.203708894425143,0.161262117864438,0.0614864293936438	FALSE	-0.23776
sp|O35643|AP1B1_MOUSE	0.206788	0.271385	23	31	0.000612686	-0.25978598049979,0.793396873527042,0.302204744317534,0.685254067821445,0.00955150881776867,0.13528955100029,0.0401824672735447,0.129115541494168,-0.139779403424823,0.611012437322282,-0.00247804731709757,0.306771492964845,0.229684052710221,0.19340910303925,0.412477212957658,0.292006853106904,0.259957864626745,0.0865006005276057,-0.121746389679892,0.0792605380107013,0.237801300607496,-0.0865485665…	FALSE	-3.21276	0.128746	0.310958	20	28	0.0361806	0.319740520415959,0.145162847090357,0.342183399739759,0.51646093262186,0.294171344215364,0.237617478107281,0.035590463229241,-0.180665854249136,0.0769118647655159,0.23244690829244,0.418940511142093,-0.703350547044089,-0.224755025231088,0.389148051692444,0.232953444445497,0.0842865853696328,-0.00288402975062265,-0.0249323743152589,-0.263182715062877,0.649076393045206	FALSE	-1.44152
sp|O35685|NUDC_MOUSE	-0.197142	0.0274834	4	4	0.0363451	-0.16274900696518,-0.223597903488528,-0.187849296337701,-0.2143719918188	FALSE	-1.43955
sp|O35691|PININ_MOUSE	-0.249021	0.22852	24	37	4.17093e-06	-0.216152239523249,-0.262491691520518,-0.503477193278372,-0.404626047554244,-0.0683312039199804,0.136484418579684,-0.120285444205933,-0.385076967640677,-0.0841596544296475,-0.333166940884373,-0.790370589773881,-0.0263676823554313,-0.202379695321798,-0.00524934650023877,-0.449563727736281,-0.0536950097509252,-0.102608161033247,-0.38906488670542,-0.673889956319862,-0.475553683283295,-0.234591631887…	FALSE	-5.37977	-0.0683427	0.499483	24	40	0.381664	-1.69752535849262,-0.0647850115855531,-0.0427775732945191,0.0620321020985182,-0.00159694947021003,0.373637873614532,-0.00151731376631393,0.332076977110747,-0.448517091768983,0.0804311464116145,-0.202530528720022,-0.636541097497731,-0.254204729655856,-0.273621133826234,-0.189554797366598,-0.106373071505048,0.660616409567707,1.15579675927998,-0.226461312925262,0.0150897020360996,-0.159179490971339,…	FALSE	-0.418319
sp|O35711|LIPB2_MOUSE	0.240785	0.181764	6	6	0.0136432	0.27439441147193,0.0535851761073683,0.0172119633198765,0.510799068731537,0.308206103956065,0.28051451500206	FALSE	-1.86508	-0.0322389	0.192347	6	8	0.807691	0.00660544019353521,-0.317531757415615,0.157920479362789,-0.198531125195119,-0.00311281536098596,0.161216194047161	FALSE	-0.0927549
sp|O35723|DNJB3_MOUSE	-0.105636	0.229807	9	18	0.256662	-0.000618218853451159,0.0545743101208892,-0.102784885842529,0.198403381394145,-0.0187901305872634,-0.370386867564885,-0.294129536517614,-0.490472336234283,0.0734798756562605	FALSE	-0.590638	0.198794	0.2168	8	17	0.0520564	0.576674567331817,0.28205895049556,0.192549417461764,-0.136421417280126,0.220435190888758,0.0747236495809081,0.0306836378096668,0.349651457778897	FALSE	-1.28353
sp|O35737|HNRH1_MOUSE	-0.124013	0.301165	13	32	0.143809	-0.480228752025579,0.0236423646401576,-0.207727678304762,-0.351125488188942,0.312002643295949,-0.0689342131927896,-0.680383456210472,0.232967670740097,-0.246412930306213,0.10831445471675,0.238267502771037,-0.144060158909854,-0.348486676514872	FALSE	-0.842213	-0.117237	0.214497	11	27	0.143132	-0.275457126917487,-0.286378131574152,0.172657096255439,-0.315840521624981,-0.16618550672364,-0.221884954691242,-0.168136362112174,-0.223581949952303,0.144091702099783,0.296336831589823,-0.245228350922233	FALSE	-0.844264
sp|O35841|API5_MOUSE	-0.0666399	0.122693	6	7	0.385149	-0.0114615812606113,-0.0784279451444615,0.114329985793434,-0.0212159416836031,-0.222493366462068,-0.18057032998323	FALSE	-0.414371
sp|O54734|OST48_MOUSE	-0.0254812	0.253979	5	8	0.93649	-0.342684780417711,0.225971637764576,0.154992099575451,0.0830224393392859,-0.248707635650601	FALSE	-0.0284968	0.146246	0.157038	4	6	0.267896	0.0907291287290947,0.00608940294807759,0.370796389579617,0.117370936313486	FALSE	-0.572034
sp|O54774|AP3D1_MOUSE	0.28058	0.230181	8	8	0.00257496	0.160141907698095,0.735019852681372,0.0195339397155167,0.242210297305597,0.485026029146936,0.23919137770007,0.089012477389765,0.274501167739841	FALSE	-2.58923	0.251235	0.342459	11	13	0.0152901	-0.165241116036508,0.601952774718551,0.584372129253659,0.716186384217477,-0.0754789214734953,0.34303914218837,0.179517510812057,0.429078147549087,-0.374198868529166,0.20824168745213,0.316114692978137	FALSE	-1.81559
sp|O54781|SRPK2_MOUSE	-0.0337437	0.137953	11	13	0.52066	-0.249979982828732,-0.172983475358825,-0.0716117156974632,-0.0913412989399163,-0.0707742322418152,-0.095807033666605,0.080396165019535,-0.0161682839444821,0.228446374330265,-0.0554837137481069,0.144127033535113	FALSE	-0.283446	0.235835	0.15032	9	15	0.00968362	0.0804555189712702,0.197464649753862,0.0384076350896706,0.515936183898579,0.255489832283476,0.406285455681662,0.180816249041682,0.273644469846654,0.174012482622651	FALSE	-2.01396
sp|O54826|AF10_MOUSE	-0.105082	0.330484	12	23	0.154955	0.0906235825887826,-0.0949526081764184,-0.427520674113414,0.265905942501644,0.180684932579405,0.00965295212500627,-0.54897112387198,-0.312170656828373,-0.373184422956565,0.551254166430778,-0.24150980031796,-0.360801181883249	FALSE	-0.809795	-0.320533	0.161886	10	13	0.00084718	-0.0500264544457345,-0.366410479590508,-0.28027180909421,-0.432584493450573,-0.101082213001398,-0.167010560213183,-0.431929029264436,-0.418433969290744,-0.44277398684091,-0.514810355039076	FALSE	-3.07202
sp|O54833|CSK22_MOUSE	-0.0768291	0.186057	11	15	0.281067	-0.226710493402748,-0.087422395317595,-0.13623097806937,-0.0519144641498747,0.0469493224863825,-0.217034952804116,-0.0433284986643851,-0.475814622309207,0.0533240678453578,0.207498519509186,0.0855647686268757	FALSE	-0.55119	0.126546	0.284018	8	12	0.274394	0.387351490337076,0.120306732243849,0.0967467843178252,-0.10807043394084,-0.216871419514198,0.386147491024499,0.527608045820869,-0.180848584558057	FALSE	-0.561626
sp|O54863|TSSK2_MOUSE	0.056696	0.162392	6	6	0.516713	0.255869450441543,-0.0200044485117095,0.109197676120582,0.21932952149605,-0.119413217780112,-0.104802895759319	FALSE	-0.286751	0.175533	0.413532	4	4	0.260574	-0.393244708502281,0.487902598722803,0.13187793578796,0.475597279118204	FALSE	-0.584068
sp|O54887|TSKS_MOUSE	0.0445452	0.114912	15	23	0.376912	0.295797372900041,0.12823494102117,-0.0518974246812149,0.122049251962978,0.0466175959884069,-0.111841151405859,-0.11883985494345,-0.0352263242182334,0.117581933433496,0.188397177005947,0.0151964245703991,-0.0318812889319871,0.0526803740196185,0.0904482674526038,-0.0391387779109533	FALSE	-0.42376	0.15498	0.198644	13	22	0.0415614	0.295017805575343,0.600411957162226,0.0267097578902876,0.167556410674524,0.156513054355047,0.221496331074733,-0.135302175074593,0.271043357356047,0.178176200308194,0.113707074757834,0.144095520654583,0.185604478857762,-0.2102932105096	FALSE	-1.38131
sp|O54946|DNJB6_MOUSE	0.0814718	0.401556	10	11	0.927466	-0.210759267587173,0.0791580760177953,-0.0260851905601416,-0.0216834432750446,-0.186137265714636,1.16708820029777,0.21065857435477,0.0221784678087963,-0.106421499680385,-0.113278757920471	FALSE	-0.0327022	0.13423	0.398195	6	8	0.177806	0.0819789875974248,0.164465522982761,0.444145050211839,-0.603631855175877,0.513209140142196,0.205214861107303	FALSE	-0.750055
sp|O55013|TPPC3_MOUSE	-0.139874	0.443727	5	6	0.531633	-0.211567446028637,0.297611394364866,-0.225240005904931,-0.801831987710951,0.24165613885599	FALSE	-0.274388	0.000461299	0.221257	6	7	0.896948	0.141981696255005,0.218401739900543,0.104234084085516,-0.12265178729131,0.0465958443163644,-0.385793784514745	FALSE	-0.0472327
sp|O55022|PGRC1_MOUSE	0.102993	0.274988	5	5	0.427986	-0.206433573599214,-0.136951768791324,0.295904211687337,0.125647354737413,0.43680092325964	FALSE	-0.368571
sp|O55057|PDE6D_MOUSE	0.0551628	0.298366	4	4	0.425587	0.16866490638437,0.274738827261401,-0.385693652826354,0.162941266982258	FALSE	-0.371011
sp|O55098|STK10_MOUSE	0.232355	0.142473	6	6	0.010704	0.299620614926156,0.0261273098178041,0.268010772203152,0.338322439155815,0.375822743018037,0.0862243412105714	FALSE	-1.97045	0.272266	0.0866574	5	7	0.0209998	0.122298636875606,0.296883400444849,0.287802448118534,0.30885446415724,0.345489493501027	FALSE	-1.67779
sp|O55106|STRN_MOUSE	0.20292	0.100999	10	10	0.00160146	0.261017242387386,0.398624591327852,0.0417121117009023,0.182410545915972,0.147864901992524,0.19525436929385,0.142746498837602,0.299512469473547,0.122435694213775,0.237618813461787	FALSE	-2.79548	0.115275	0.0790118	7	8	0.204304	0.207922788615183,-0.0165231486727294,0.113109119415393,0.0700297251448686,0.0765485540291849,0.170761838093171,0.185078085789566	FALSE	-0.689723
sp|O55128|SAP18_MOUSE	-0.192451	0.26243	8	14	0.0340801	-0.0211169381068398,-0.13397862489111,0.271019001096076,-0.301733026736489,-0.0854372000587202,-0.467969550733206,-0.243853832328959,-0.556538916229709	FALSE	-1.4675	-0.0783403	0.149587	11	16	0.318954	-0.121564304479519,-0.0137076906612564,-0.272912746360086,0.161214222063806,-0.0556983732940275,-0.0586037820817178,-0.348284446452443,-0.0605791689103127,0.132197087267182,-0.14194239343561,-0.0818612530401045	FALSE	-0.496272
sp|O55131|SEPT7_MOUSE	-0.00239092	0.134845	5	5	0.989101	0.0222469095522431,0.138173383508498,-0.126043183880691,-0.157728147250978,0.11139644519261	FALSE	-0.00475948	0.02203	0.166329	8	9	0.808112	-0.0856985948017344,0.0822918082090608,0.282461602711889,0.155793085268644,-0.0979202481746189,0.11118412338999,-0.237081818598827,-0.0347897116565136	FALSE	-0.0925286
sp|O55135|IF6_MOUSE	0.194024	0.129768	4	4	0.0607867	0.376319452420222,0.0920978560397842,0.111007462817475,0.196671220853435	FALSE	-1.21619
sp|O55142|RL35A_MOUSE	0.00157579	0.253381	9	13	0.82165	-0.151006725426719,-0.486301504308983,0.193041381760455,0.313596080169918,-0.116765175933078,0.0555507006509252,0.186969539464306,-0.173314920805212,0.192412767616336	FALSE	-0.0853131	-0.0502646	0.253532	7	17	0.780663	-0.0469443887584016,-0.528567021591702,-0.0123321982491366,0.142143668789214,0.0901829358493795,-0.214123437787903,0.217788439667531	FALSE	-0.107536
sp|O55143|AT2A2_MOUSE	0.124729	0.210997	27	30	0.0119793	0.135280671078868,0.0124182077705294,0.157021119636512,0.254354539444735,-0.224031540275279,-0.0515964242348721,0.564821600948389,0.176455632348565,0.148833004502717,0.14726280613622,0.0583432389559787,0.235825784561025,-0.0403779526559217,-0.0205490225497497,-0.184931659842577,0.134429758649673,0.0671747568937062,0.0956133045938158,0.401446558024592,0.351102187186809,-0.00340296608965385,-0.0350…	FALSE	-1.92157	0.0861634	0.259883	15	18	0.183849	0.402100013923324,0.119787444648073,0.33097575557007,0.212235212650241,-0.0954824898022526,-0.149585188460146,0.348590635252964,-0.569022692778849,0.119194494964837,-0.0978571963102417,-0.0278912150172916,-0.000683926622414878,0.149602589823255,0.115502500661796,0.434985079104148	FALSE	-0.735539
sp|O55176|PJA1_MOUSE	-0.0381047	0.121213	6	6	0.624123	-0.0639940861395952,0.127050222485064,-0.0851857914154189,-0.224827161765057,0.053696877093221,-0.0353683875940642	FALSE	-0.20473	0.0480639	0.362541	6	6	0.698588	0.302830978454427,-0.445069067453337,-0.23670165186625,0.517076837857614,-0.0774609570894137,0.227707537582244	FALSE	-0.155779
sp|O55201|SPT5H_MOUSE	0.0705696	0.379258	32	44	0.0056347	0.10515341994772,0.193952495980371,0.213852472667433,0.234579847917906,0.145782672115312,0.219941447838428,0.13952864592723,-0.0197171877698636,-0.150207039583392,0.249829381185499,-0.162647359010212,0.107734617991275,0.22394435190229,0.177948830071568,0.312724664625001,-0.244031980968629,0.351149448165325,0.54291788118297,0.295787499172283,0.350866489535629,0.155989017335793,-1.70770294455054,-0…	FALSE	-2.24913	0.165249	0.282171	22	25	0.00853096	0.402100322394817,0.284644046787526,0.601840599863901,0.239610750870037,0.196672134247027,0.105524485123318,0.274166016462617,0.4815469237718,0.057860832898856,0.502270856891426,0.357748634850019,-0.559996343640152,-0.0131534517760844,0.538092986902675,-0.0597783607140975,-0.133401339196667,0.179212271788772,-0.176648331386774,0.276945391662825,-0.0616789314278082,0.28471833383316,-0.142830617531…	FALSE	-2.069
sp|O55234|PSB5_MOUSE	0.0971193	0.213689	8	10	0.230064	-0.253928752972688,0.475349589064925,-0.0720465587284169,0.0675198231336277,0.163287128758006,0.0642284826226414,0.0998224101036527,0.232721938140939	FALSE	-0.638152	-0.05455	0.348762	9	12	0.941281	-0.881894606254931,-0.000153862480520121,0.356770949929178,0.153006543994287,-0.193815110348134,0.0516324916733094,-0.121964913546349,0.0191610341879643,0.126307271806667	FALSE	-0.0262805
sp|O70133|DHX9_MOUSE	-0.0980879	0.22597	47	73	0.0112013	-0.408552553185148,0.0303181294783287,-0.0736055902463689,-0.0129594935414726,-0.137323642518292,-0.0317299299910303,0.295522882635264,0.0914990748830419,-0.100202577998748,-0.237043191203931,0.153711505226904,0.0131592898594841,-0.156354767510067,0.151312336587756,-0.101666693159528,0.0655586802109086,0.114788435506526,-0.260579800571983,-0.237751988755659,-0.0717068310993002,-0.224648856451449,…	FALSE	-1.95073	-0.359251	0.27171	27	51	8.65619e-08	-0.734080662583395,-0.377576379349546,0.294830843833435,-0.271426763307091,-0.133197675338744,0.00671432581196658,-0.259001610912845,-0.388956619323482,-0.231406389389795,-0.466925939745287,-0.666709194700439,-0.257196145038682,-0.0880241891448278,-0.311329645710476,-0.32027329624037,-0.192859540266507,-0.27327082352433,-0.998591042330692,-0.398190394909615,-0.439816940952711,0.111416787742015,-0…	FALSE	-7.06267
sp|O70146|TESK1_MOUSE	-0.0687437	0.201111	10	12	0.274848	-0.0777584557328051,-0.374540243840323,-0.137305591104926,0.0376047247336105,0.345788404696048,-0.320506042119374,-0.0933625838038535,0.0323228389894131,0.0120074433793322,-0.111687639337002	FALSE	-0.560908	-0.114574	0.210794	9	13	0.263706	-0.00590506965963412,-0.575025432897472,-0.116505350862552,0.0549970724809008,0.129050972981729,-0.12271953089876,0.0349977769536502,-0.236444905548511,-0.193608542861433	FALSE	-0.57888
sp|O70157|TOP3A_MOUSE	-0.161372	0.285509	4	4	0.251673	-0.478510664368388,0.168888169437392,-0.299865377817371,-0.036001234714683	FALSE	-0.599164
sp|O70194|EIF3D_MOUSE	0.0666751	0.255121	31	60	0.054435	-0.289063118479176,-0.206963502954704,0.163900157100035,-0.0659415527230207,0.304194587536379,0.0512908007436183,0.0965369028615658,0.00300851446404348,0.107637323019836,0.225254200203185,0.274881194872425,-0.707351655429533,-0.0668997485925766,0.31837041405636,-0.0874758423062046,0.0169777034062073,0.170029960237217,0.151059229139764,-0.192289464769957,0.461721948886484,0.19292249528263,0.312192…	FALSE	-1.26412	-0.0944241	0.260446	21	40	0.236075	0.127979780950698,-0.509301636969098,0.198347100178758,-0.00207020432658223,0.235053318655534,-0.216292075212727,-0.268744285690863,-0.0247944332172145,-0.311779897603358,0.0885232278108683,0.0152820196157503,-0.0439251485618967,-0.00926951240563732,-0.128873865881237,0.279253523572294,-0.325489944170509,0.0942914778904884,-0.349012267266918,0.0751136464829859,-0.138782703878918,-0.768413483587091	FALSE	-0.62695
sp|O70252|HMOX2_MOUSE	-0.0149905	0.396978	4	8	0.78325	0.183709258514329,0.35498254190784,-0.558862768877248,-0.0397911239153944	FALSE	-0.106099	0.182651	0.0439844	4	7	0.132704	0.13864746833185,0.210708535266149,0.15219849797096,0.229051292118187	FALSE	-0.877117
sp|O70305|ATX2_MOUSE	-0.100541	0.257506	17	22	0.10042	-0.259032483818554,-0.223303334785786,-0.155063789938631,0.0586841619058343,0.048526733425348,-0.178703851688696,-0.132575097339026,0.259759444170205,-0.0443371777364641,0.0222951101951629,-0.228519485291859,-0.0351277288912889,-0.365351529316157,-0.774161478847701,-0.164216082978034,0.0782825989879753,0.383639022681825	FALSE	-0.998179	-0.168094	0.316527	14	20	0.115775	-0.175621986293768,-0.0451990497142124,-0.0429219435690465,0.168760155014617,-0.907670469441989,-0.447251104860327,-0.113720729389874,0.032750242770606,0.0929575388990803,-0.0542360761223275,0.199358310074356,-0.385104021948825,-0.628571168801077,-0.0468414683793983	FALSE	-0.936385
sp|O70311|NMT2_MOUSE	0.152575	0.12862	9	11	0.0247157	0.0825853642432901,0.329605451002345,0.0997281632103173,0.0756645827058504,-0.0433885797553684,0.257768655147602,0.182716553566381,0.323764645527467,0.0647313045671319	FALSE	-1.60703	-0.194359	0.147454	5	8	0.108187	-0.416890661329401,-0.12238564583063,-0.0221767847757546,-0.170599533684172,-0.239740895133725	FALSE	-0.965824
sp|O70318|E41L2_MOUSE	0.175961	0.17566	18	22	0.000377329	-0.19366313303692,0.174759915888244,0.127362625397418,0.222921618656029,-0.276766488602388,0.090077775584457,0.224556545485767,0.186952410396959,0.239318515855158,0.414461867450848,0.327195370916093,0.345346405708792,0.276348335625349,0.217228485455968,0.338573940913478,0.20428138806438,0.0476862996427713,0.200650601059277	FALSE	-3.42328	0.474956	0.26943	16	19	1.93091e-07	0.492397061868112,1.08256170109159,0.204091390920474,0.657159661705262,0.400954896948941,0.426813873396588,0.445904945842516,0.71362336576044,0.865127759350781,0.538668024360293,0.449397239443525,0.488958389879367,0.412533870314255,0.31246686224308,-8.28783174522639e-05,0.108718076006776	FALSE	-6.71424
sp|O70325|GPX4_MOUSE	0.214494	0.202511	20	71	0.000134344	0.441837645669508,0.523134416945843,0.156481901469666,0.581976031522982,0.0326375306861434,0.369833600025261,0.0690855228691393,0.0805073249725122,0.15647809102743,0.116388146461997,0.0161421465036994,0.160407049763707,-0.134228203350658,-0.0753574055394163,0.259904937617242,0.415042632075474,0.378869745729472,0.314994299323781,0.382087172709233,0.0436554742296017	FALSE	-3.87178	0.131294	0.410832	21	70	0.036634	0.27283326210544,-0.0234730690225738,0.601459236091341,0.361076245272481,0.332295790142358,-0.451823553947546,0.268632076736233,0.434064748604052,0.0810964500009644,0.951152140399513,0.0190577463010967,0.348204060792338,-0.286736077011245,0.343723722617469,-0.140475614443066,-0.0496125587927655,-0.270824420377483,0.193808535914725,0.305672193880199,0.438361381934406,-0.971322200112657	FALSE	-1.43612
sp|O70422|TF2H4_MOUSE	-0.169998	0.204758	5	11	0.105873	0.0841690108290138,-0.458841686037301,-0.208868902319127,-0.221132511107783,-0.0453165002092717	FALSE	-0.975213	-0.225497	0.124178	5	10	0.0616162	-0.227366774133373,-0.191240341182725,-0.110345301765896,-0.164432959857966,-0.434099309808164	FALSE	-1.2103
sp|O70435|PSA3_MOUSE	0.288601	0.404557	13	20	0.00152171	0.293168677781774,-0.0307173418711011,0.104163571641956,0.196951435792919,0.249977904683091,0.494479826437922,0.289741387872828,-0.0677455678201036,0.43359284300605,0.152221799694133,0.115825807218479,0.00685878659732702,1.51329902940328	FALSE	-2.81767	-0.0942757	0.156386	11	16	0.218008	0.0257571152347244,0.236504619691735,-0.174326755464869,-0.102526571968374,-0.236881420313915,-0.111420167595563,-0.087105596793782,-0.333075807612852,0.056750902306693,-0.21143495533934,-0.0992735566972171	FALSE	-0.661527
sp|O70456|1433S_MOUSE	0.0984238	0.154973	6	8	0.270133	0.0444436358152262,0.0800139737116594,-0.0663867481653046,0.390410679695607,0.109180990579233,0.0328802519546061	FALSE	-0.568423
sp|O70503|DHB12_MOUSE	0.100246	0.117652	4	5	0.288652	-0.0352934288886058,0.241729280743117,0.0577778046469655,0.13677076046597	FALSE	-0.539626
sp|O70551|SRPK1_MOUSE	-0.0183267	0.149661	10	17	0.705069	-0.0219224161823936,0.0845511727075578,-0.283952886850642,-0.0510544075697302,-0.0603380791310841,-0.00757878364662733,0.012915426567318,-0.116541836519393,-0.0466790787312257,0.307333873819342	FALSE	-0.151769	0.164233	0.200885	8	11	0.10252	-0.0444572178134751,0.486816792095142,0.22229375942281,-0.076142657845195,0.0208827627380104,0.361908589336154,0.254934171048361,0.0876281008865734	FALSE	-0.989192
sp|O70566|DIAP2_MOUSE	0.115273	0.162436	4	4	0.256251	0.293980535764488,0.092845779485525,-0.0942153379176452,0.168482695760837	FALSE	-0.591335
sp|O88291|ZN326_MOUSE	-0.139535	0.0725101	5	6	0.0870561	-0.240739664207123,-0.114842958446397,-0.041315907611518,-0.162558252318033,-0.138217925355393	FALSE	-1.0602	0.0336273	0.172413	7	8	0.754812	-0.151101464151963,-0.126370354432747,-0.0850758372893397,0.206500691905627,0.304720417939444,0.0212586033520647,0.0654587112540408	FALSE	-0.122161
sp|O88379|BAZ1A_MOUSE	-0.114342	0.273759	34	47	0.0108661	-0.0541130995869237,-0.0554682097656729,-0.0889130630518969,-0.281182568439034,0.0337056694203326,-0.0637914263917417,-0.0890481237893981,-0.0835169382003189,-0.11776300141676,-0.248662361756283,-0.494015662367378,-0.0231193057095776,-0.289511892555596,0.292640275241906,-0.0481303959352878,0.517475263697377,-0.0236565299888563,-0.675784188948794,-0.236134422678374,-0.105034769810897,0.08384300537…	FALSE	-1.96393	-0.0926477	0.247627	20	25	0.232398	-0.1248303150437,0.160079502607043,0.336216597641592,0.106881342846508,-0.016996886058391,-0.206332076846218,-0.52903807881318,-0.0389951986691979,0.00335319368422052,0.000518418356057307,0.0266878183383864,-0.681971621613734,-0.221935671879018,-0.200975563262201,-0.0913510409014829,0.0471089670082653,-0.202634502733474,0.181896614727909,0.0510528522592659,-0.451688982304971	FALSE	-0.633768
sp|O88448|KLC2_MOUSE	0.00108778	0.22185	17	27	0.942273	0.0654879592414006,0.49559057680449,0.210142657028109,0.191689672430557,-0.0919666385904978,0.0476652623272644,-0.0788005865913031,-0.0795887448076371,0.0151216367655691,-0.265226607997301,-0.446097999741688,-0.241009099336448,-0.0489633751295705,0.0042167180498517,-0.108369712445549,0.298478335716703,0.0501222220042193	FALSE	-0.0258233	0.282497	0.306738	15	33	0.000701466	0.490662219749068,-0.180419106317195,0.347267671943008,0.554257843462195,0.227656717057044,-0.109611155395365,0.470567336719476,0.36633808575174,0.0652538936648779,0.597576124113615,0.365205433595172,0.414720882475144,0.484232253861728,-0.419144636491459,0.562884264337607	FALSE	-3.15399
sp|O88477|IF2B1_MOUSE	-0.111869	0.327347	12	13	0.124303	-0.812860221583229,-0.0541381283511179,-0.161544716754681,0.0723512815368121,0.0831665875587113,-0.206728965358443,0.57979314878412,0.0060096980105713,-0.104753174559788,-0.412769950528057,-0.242693197607599,-0.0882567525597406	FALSE	-0.905518	-0.297807	0.207486	9	11	0.00448827	-0.176444515742266,-0.58039500896709,-0.529655542051454,-0.269925357665214,-0.110114975770948,-0.385391112324509,-0.0463379993240262,-0.0799755853681056,-0.502019121911953	FALSE	-2.34792
sp|O88487|DC1I2_MOUSE	0.132773	0.214041	5	6	0.220559	0.173705758956148,0.0700794097881703,0.459873779467258,0.0897318852469743,-0.129526282100903	FALSE	-0.656475
sp|O88532|ZFR_MOUSE	0.0201148	0.208145	14	20	0.925447	-0.0702388254560454,-0.00842155187060584,0.649875242113499,-0.0710388013637,0.127292159881067,-0.118030148786609,-0.0383767065741924,-0.161323121878596,0.0836053817557921,-0.0235419655493308,0.0664089874106198,-0.218360322612651,0.124585920796685,-0.0608286336401715	FALSE	-0.0336487	-0.0896937	0.234922	13	18	0.195347	-0.127153615547827,-0.0558620071644457,-0.2071458290024,0.00518182064051783,-0.157811593162398,-0.138231482840396,-0.00131900344443817,-0.232409767663387,-0.516647476424689,0.0877943289025827,0.513407018024567,-0.245328401628468,-0.0904922269633324	FALSE	-0.709192
sp|O88544|CSN4_MOUSE	-0.132017	0.109601	5	6	0.122716	-0.167381847953737,-0.0582690685990058,-0.108632442619941,-0.0234266918882638,-0.302374935541764	FALSE	-0.9111
sp|O88554|PARP2_MOUSE	-0.275229	0.135581	5	5	0.00701641	-0.216417991343753,-0.355695953562907,-0.26071047550787,-0.449648889587511,-0.0936739628931091	FALSE	-2.15389
sp|O88569|ROA2_MOUSE	-0.167295	0.274118	14	27	0.00484081	-0.180789344812107,-0.0950421063307443,0.0831290294269665,0.159229862763381,-0.385476399572849,-0.203394733790828,-0.366727933936987,-0.241989302824092,0.536225743103962,-0.1385614295593,-0.252909018451755,-0.32640222168101,-0.500147423389316,-0.429274729258354	FALSE	-2.31508	-0.426933	0.19586	12	24	1.71056e-05	-0.176896377968804,-0.113963799596159,-0.68285880409681,-0.388797509230472,-0.57853961935321,-0.35925916945782,-0.53868229102232,-0.197053787349089,-0.621208150306138,-0.675422743744752,-0.404122846326563,-0.386396204016762	FALSE	-4.76686
sp|O88623|UBP2_MOUSE	0.0388677	0.151221	6	6	0.566971	0.120940640075313,0.123062201285533,-0.21396599297114,-0.0707492842554442,0.188582622318521,0.0853362609824952	FALSE	-0.246439	0.0578128	0.273505	6	8	0.811145	0.585173354239626,0.0123906585043756,-0.0796207835770921,-0.130047734868566,-0.137565262242544,0.0965463156062676	FALSE	-0.0909016
sp|O88665|BRD7_MOUSE	-0.406309	0.267893	7	7	0.000549921	-0.21343592557396,-0.159933695443772,-0.337915975617391,-0.737096608183858,-0.105389302327314,-0.728605285313753,-0.561786567464837	FALSE	-3.2597	-0.142223	0.284712	6	8	0.298776	-0.0414434901751094,0.250584855886931,-0.556756553478024,0.0048018205704996,-0.359763997455578,-0.150759239092596	FALSE	-0.524654
sp|O88685|PRS6A_MOUSE	-0.0373646	0.222268	7	8	0.743108	0.0217787974934775,0.215166718227971,-0.40186440224639,0.0338286994940348,0.201306803885631,-0.141172151531165,-0.190596513649918	FALSE	-0.128948	-0.103524	0.431981	12	14	0.619709	0.461315263671576,0.0503011564166464,-0.206283129743686,-0.341773008913734,-0.103943993855083,-1.27045138370974,-0.263950446001434,-0.13398203920473,0.192457267691885,0.201901833479692,0.113455633548624,0.0586605050591785	FALSE	-0.207813
sp|O88700|BLM_MOUSE	-0.213834	0.212216	7	7	0.020226	-0.362625068960821,0.128275674349754,-0.508459360495477,-0.360026529870016,-0.164151622258656,-0.0946071800031166,-0.135242448451894	FALSE	-1.69409
sp|O88712|CTBP1_MOUSE	-0.107479	0.0906586	4	4	0.23644	-0.0655267576691776,-0.134160264538093,-0.220157984351006,-0.0100701245966605	FALSE	-0.62628
sp|O88735|MAP7_MOUSE	0.0648821	0.215763	37	118	0.0822303	-0.0583049632646244,0.051724600751758,0.375543000186197,-0.153952123848284,0.309249225759432,0.0185166728197619,-0.604052667384686,-0.230677569648854,-0.0109719923075907,-0.122147589214113,-0.0259887035539025,0.129982843198717,-0.00237793010061638,0.404776043425553,0.218931645584942,0.23007418540156,0.109088709545708,0.132723717443048,0.566024912747237,0.075946461618303,0.009326813432485,0.047069…	FALSE	-1.08497	-0.105556	0.280314	42	141	0.0565911	0.0427180493195899,0.22571588357409,-0.077791407649881,-0.463600834717789,-0.176175106762085,-0.0480046203584857,-0.824454826653266,0.127888931741113,-0.628936600004236,-0.385821652417261,-0.100863811367888,-0.41652678481449,-0.0492487791899899,-0.257568229766495,-0.00439358035247867,-0.304201126716195,0.252383686708428,0.281873492827707,-0.0615904482099844,0.248036827481985,-0.407025385996095,0.…	FALSE	-1.24725
sp|O88874|CCNK_MOUSE	0.00682949	0.183887	5	6	0.928433	-0.250050675198225,-0.0674728501006339,0.0367017253853425,0.2509271312256,0.0640420990212296	FALSE	-0.0322494	-0.171279	0.584242	4	4	0.453204	0.562782230671704,-0.455464074740115,-0.785583622901495,-0.00684892476262626	FALSE	-0.343706
sp|O88974|SETB1_MOUSE	0.0157962	0.199608	11	11	0.975092	-0.146163618536929,-0.190353700238254,0.250716166557006,-0.249929481431256,0.093989959500729,-0.0379726359218135,0.441465501787272,-0.0111407273150422,0.00986222834110502,0.0865808360553266,-0.073296870644086	FALSE	-0.0109544	-0.193232	0.23437	8	9	0.077946	-0.300576613556601,-0.211635108253301,-0.575304517856924,-0.412837077201925,0.102140945302443,-0.0836441296995079,-0.148598626406512,0.0846001129769457	FALSE	-1.10821
sp|O88987|AKAP3_MOUSE	0.181333	0.039073	5	6	0.0294658	0.222946623242592,0.174086141023228,0.212709320792548,0.172721805333372,0.124201853448159	FALSE	-1.53068	0.0636799	0.420926	6	7	0.493161	0.401627776930268,-0.650806331228058,0.143894704905598,-0.0465931056955352,-0.0158124114196674,0.549769032497628	FALSE	-0.307011
sp|O89079|COPE_MOUSE	-0.0821977	0.175746	6	7	0.412725	-0.0981333067450045,-0.0513172751764321,0.0559078127128628,0.0528441629718369,-0.0333464396512121,-0.419140902667249	FALSE	-0.38434	-0.0449005	0.357881	7	9	0.886231	0.0994596702703155,0.194448872582496,0.237458861553032,0.0151376766567026,-0.121033189509876,0.0716908238936933,-0.811466444140753	FALSE	-0.052453
sp|O89112|LANC1_MOUSE	0.153148	0.177942	12	21	0.0145211	0.162745670548683,-0.011952192579341,-0.0764708160607555,-0.202249058226133,0.367453580568353,0.197639124509648,0.305826069021855,0.376577679529475,0.106910251461226,0.224384415762745,0.121643462851608,0.265266900060563	FALSE	-1.838	0.0439769	0.249731	14	23	0.627218	0.209880272705827,-0.284249658706113,0.27725682690293,0.350793304428954,-0.166865776140698,-0.183531419757549,0.329817936276447,0.480186545836977,-0.0301521622957596,-0.23872931113012,0.0950453824855451,-0.139198975616593,0.0632487491580318,-0.147824799377869	FALSE	-0.202581
sp|P00342|LDHC_MOUSE	0.0759145	0.153397	19	37	0.100048	0.300737777614273,0.181643499413143,-0.0155528652628276,0.108840065767801,0.0539966335566802,0.068653685970786,0.13894735089568,0.182335639177359,-0.0555146563953023,-0.0422013804075819,0.236448079682629,-0.053680574433929,0.0182653624008064,0.220736593389843,-0.0473573674776054,0.0367016089549982,-0.287000804485249,0.371556242915864,0.0248200064630084	FALSE	-0.999791	-0.0113873	0.20959	18	39	0.780999	-0.0896062464705878,-0.0935775358837381,0.195936733165621,0.100007225495029,-0.129161779215487,-0.133024242081065,-0.222268869044069,0.278082778034545,-0.289220371525924,0.187557525674244,-0.182390205771977,0.434167888243948,0.244892216387919,-0.192529833576068,-0.183850169730187,-0.0970946911880611,-0.160343372377533,0.127451845286912	FALSE	-0.107349
sp|P02301|H3C_MOUSE	-0.130144	0.143279	7	23	0.064993	0.182253697339182,-0.215284588696476,-0.236667161397223,-0.117880105412877,-0.183711505149269,-0.149726330859202,-0.189991580983117	FALSE	-1.18713	-0.265365	0.247107	6	20	0.0446253	-0.359155009587689,-0.197889454390705,-0.0319293385874356,0.051084792084535,-0.515624441245486,-0.538674512771015	FALSE	-1.35042
sp|P02535|K1C10_MOUSE	0.604048	0.445878	15	53	4.24616e-08	0.723403356136024,0.271352517034722,0.557570334982979,0.451860304075627,0.32471035021184,-0.124293086402114,0.985557942870655,0.535878036014584,0.403684279439336,0.256704031639927,0.373687464198336,0.618579679996135,1.59564705668941,1.42483791727445,0.661544589168841	FALSE	-7.372	-0.110731	0.285393	14	37	0.283369	-0.000183906912659198,-0.0817471111306654,0.0532029244211088,-0.0129529858898484,0.0266478379635895,-0.933691988209007,-0.238191790245784,0.303210363706264,-0.113418565535365,-0.064122699332419,-0.00876424043285264,-0.155132227200667,0.0673403473014139,-0.392435110212361	FALSE	-0.547647
sp|P04104|K2C1_MOUSE	1.30118	0.388	4	26	0.000651686	0.867839960646199,1.11004118557373,1.48627948761154,1.74055615984378	FALSE	-3.18596	-0.0860672	0.293639	4	16	0.478693	0.346353870464917,-0.288352499143113,-0.247412933839287,-0.154857251530001	FALSE	-0.319943
sp|P05132|KAPCA_MOUSE	0.202168	0.14269	9	12	0.00534103	0.0258369067350739,0.375220117540938,0.208078031689342,0.373028672374374,0.290316944635186,0.00661545062746159,0.052054421910912,0.260604897799413,0.227757584575513	FALSE	-2.27237	0.220312	0.085588	5	9	0.0519914	0.0817900990506045,0.242724092971851,0.268194775851003,0.20447335890023,0.304377326078687	FALSE	-1.28407
sp|P05213|TBA1B_MOUSE	0.237699	0.221779	18	45	0.00013363	0.0447064587057251,0.306014386652497,0.105216601492892,0.508469517250382,0.262069606255444,0.0889471155748101,0.12676986439394,0.0964814679523256,-0.0659875742873914,0.415561657801785,0.496589136899538,0.3792773658512,0.0504301446789509,-0.0132929765815144,0.253693687387068,0.752227771813941,0.428591121122008,0.0428164994576136	FALSE	-3.8741	0.181255	0.434809	13	44	0.0866336	-0.0357993072463716,0.211648436015846,0.206578171291204,0.845813388192936,0.00762413111618167,-0.0464900521970931,0.47798638767258,0.0151860335297287,0.483053527503458,0.858700611170138,-0.487262046964405,-0.557408062937144,0.376689437676661	FALSE	-1.06231
sp|P05214|TBA3_MOUSE	0.0142982	0.145785	4	11	0.937757	0.222739922586425,-0.117506188989872,-0.0228541656238052,-0.0251868367719519	FALSE	-0.0279098	0.105245	0.226928	4	11	0.400906	-0.22076267043216,0.155920477504878,0.180720971393032,0.305101714520442	FALSE	-0.396958
sp|P05977|MYL1_MOUSE	-0.257021	0.165969	4	5	0.0261499	-0.0686099641456867,-0.320382098155319,-0.186682391448825,-0.45240757923689	FALSE	-1.58253	0.39052	0.282198	5	7	0.0126133	0.365675788731369,0.685408136074105,0.0470387781183813,0.192408799963354,0.662068863733593	FALSE	-1.89917
sp|P06151|LDHA_MOUSE	0.135379	0.173537	7	11	0.117883	0.392976913666189,0.355722526811724,0.0248050526545153,-0.0277984954666559,0.120866667924487,0.106603650551345,-0.02552490594913	FALSE	-0.928548	-0.0583696	0.0589803	5	8	0.570444	-0.0728140777719252,-0.0387154629573378,0.0261664002433508,-0.0704834000576696,-0.136001311086654	FALSE	-0.243787
sp|P07356|ANXA2_MOUSE	0.298165	0.18315	9	9	0.000402532	0.310403881197405,0.448318280251962,0.63053171139077,0.356822396099315,0.175932018202182,-0.023077396351496,0.300124726266467,0.302812766950664,0.181615288284219	FALSE	-3.3952	0.0369156	0.0542579	4	4	0.760154	0.0453537057536893,0.106268940325683,0.0195246557941611,-0.0234849229020084	FALSE	-0.119098
sp|P07744|K2C4_MOUSE	1.43962	0.60575	4	7	0.000637739	1.12809691026714,2.34774505586036,1.11797277161109,1.16465834691045	FALSE	-3.19536
sp|P07901|HS90A_MOUSE	-0.0642407	0.172806	24	31	0.125618	0.0530104411940642,0.200468803327004,0.0621467824024974,-0.120913185786751,0.152063552924098,-0.00738629724868178,-0.204781943234879,0.250731199692281,-0.0502967986396077,0.0885169164844097,-0.105468834136735,-0.297857364984429,-0.173375095177007,-0.148383520046175,0.227971794383743,-0.0967995192429331,-0.28397492619682,-0.152359108215993,-0.298431009310559,-0.366699431456091,0.00148948975083007,…	FALSE	-0.900947	-0.148485	0.147717	26	40	0.0046834	-0.180067615379817,-0.0778457292752316,-0.0547012728033683,0.0825246878177862,-0.0173046604295199,-0.416669607115826,-0.30262644801639,-0.356228933602114,-0.377811876439623,-0.00906127938062468,-0.173227530540291,-0.126638463423436,-0.122004597112204,-0.155146514897929,-0.202089576587349,-0.202539920108539,0.0450317673983289,0.0336561050181767,-0.272384893173363,-0.114489414654815,-0.051957610810…	FALSE	-2.32944
sp|P08113|ENPL_MOUSE	0.0456138	0.11841	11	13	0.422959	0.0999821037948343,-0.0441248572338907,0.0139031710126912,0.00915871886950624,-0.0367150269332162,-0.115216647486882,-0.116407152869557,0.203015157524905,0.155911318340774,0.19763554589192,0.134609440679864	FALSE	-0.373702	-0.101822	0.219725	13	13	0.224685	0.135617290721719,0.232725361663089,-0.318947312436691,0.113831368189218,0.001299505228488,-0.207895421380537,-0.549671109648622,-0.258200174417572,-0.244046892895741,-0.176783114928889,-0.0917774286512551,0.106162276208779,-0.0659942027720099	FALSE	-0.648426
sp|P08730|K1C13_MOUSE	1.30745	1.33511	4	9	0.00110305	0.623676527453615,3.26866601015368,0.338778149553281,0.998675806951967	FALSE	-2.9574	-0.776529	0.704078	5	7	0.00453441	-1.2482135603071,-1.7624894780751,-0.302710691997987,-0.48441101642945,-0.0848206154086808	TRUE	-2.34348
sp|P08775|RPB1_MOUSE	-0.117326	0.231494	74	103	4.37032e-06	-0.31991300583087,0.194383078716109,0.340718876296386,-0.152404930096198,-0.0272405001728738,0.0480154861098973,-0.23003363401457,-0.466000448647691,-0.0553240722355072,-0.500675721644228,-0.106044045185831,-0.217803245989217,0.170593802901332,-0.013362740155204,-0.0793265523792098,-0.426648028023201,-0.203402516203219,-0.178839636756099,-0.0292189473230857,0.0215778638247657,-0.107588468240599,-…	FALSE	-5.35949	-0.187919	0.26692	71	113	4.53401e-07	-0.103971323127675,0.201152142573947,-0.805832427186209,0.0678923872598116,-0.22226676964292,-0.313396320690779,-0.112716168118711,-0.196988157350567,-0.460711076725626,-0.0853483645115938,-0.348304293964789,0.222317456146023,-0.0941289526994571,-0.141000398413732,0.0137435306217859,0.121120518203536,-0.0727465151263328,-0.470924536080205,-0.741177694961798,-0.223764267922604,-0.204314708264412,-…	FALSE	-6.34352
sp|P09041|PGK2_MOUSE	0.0909267	0.216766	10	10	0.11833	0.19687773619413,0.396891546874489,0.206126817832452,-0.101452735333479,-0.405093609846574,0.235938902964351,0.105031781922026,0.080480849913794,0.0846612888861546,0.109804458774198	FALSE	-0.926907	0.156966	0.358561	10	11	0.125035	0.372416223118719,0.393773518389051,0.560444800264771,0.506100049107279,0.389129553561809,-0.439810312994026,-0.0353017453759766,-0.235013018931106,-0.23226892127023,0.290192280011777	FALSE	-0.902968
sp|P09405|NUCL_MOUSE	-0.182458	0.245623	32	40	3.03595e-05	0.0180151125396904,-0.218749135419705,-0.248740347376039,-0.147844950790731,0.0260821524220727,-0.161579843749158,0.176372464739538,-0.108059019391667,-0.11311946030075,-0.312407170019196,-1.24354060435852,-0.219405760458166,-0.128170641346243,-0.559637316658388,0.0104935958445289,-0.248174930075517,0.0254621057042036,-0.0658136378059014,0.0570328205264212,-0.126249953536715,-0.213118860537956,-0…	FALSE	-4.51771	-0.304493	0.32458	26	36	2.82553e-05	-0.100953103776476,-0.0223394061360432,0.0728118244350544,-0.336629032689085,-0.142809797876419,0.0185609233470741,0.0770768713932542,-0.156345088585348,-0.109289392215075,-0.821154975308464,-0.54333180372228,-0.127369206920836,-0.165989031605997,-1.18071626288171,-0.202847682306534,-0.106166040217162,-0.79524659008832,-0.979068281672205,-0.56893220607368,-0.149969324668444,-0.149934541220786,-0.…	FALSE	-4.5489
sp|P09541|MYL4_MOUSE	-0.385407	0.184571	9	12	3.91997e-05	-0.493606050408417,-0.156744747661105,-0.0936622515024316,-0.545398450997327,-0.393610714319468,-0.380173695000148,-0.241966282264261,-0.576424135301166,-0.587072319207489	FALSE	-4.40672	0.283062	0.197583	9	15	0.00357148	0.439000496655222,-0.126837229004651,0.431934759931212,0.369826224402215,0.333960970115035,0.420097327898997,0.422419898000297,0.158280130501874,0.0988743222414472	FALSE	-2.44715
sp|P0C6F1|DYH2_MOUSE	0.0889948	0.145469	15	15	0.107043	0.0963456827297043,0.02074005209125,0.379277696745657,-0.00843769795396194,0.0807505686614709,-0.00633594174631211,0.0844936018137973,-0.123008996876081,0.256649617060057,-0.0976062687351854,0.0745043937889361,0.0370078926251393,0.0525514586965072,0.124736801754179,0.363252816529127	FALSE	-0.970442	0.0297281	0.23464	12	12	0.618417	-0.0164335290761772,0.0189697240069222,-0.122209260734373,-0.0268834688680412,-0.500331951053029,0.21484857308994,0.408988370591254,0.255824046335441,0.0540930083564708,0.130614071635183,-0.186725082577935,0.125982231900025	FALSE	-0.208718
sp|P0DP26|CALM1_MOUSE	-0.287478	0.218438	13	27	9.77299e-05	-0.481951567830935,-0.0819295186334932,-0.0214750528963424,-0.325805794084712,-0.263831549453049,-0.259806940137074,0.0362612601382899,-0.721511786472647,-0.519673138784505,-0.337096885445431,-0.346934327219389,-0.0442240826254338,-0.369235552689272	FALSE	-4.00997	0.436424	0.296606	12	31	2.03319e-05	0.145823413320291,1.15049692268261,0.358179966920174,0.240913704990144,0.472349530091329,0.849825585517962,0.577412366639531,0.315053729390585,0.235265914666036,0.311551227208488,0.398171227470298,0.182045315319601	FALSE	-4.69182
sp|P10126|EF1A1_MOUSE	0.140823	0.354203	27	73	0.000170801	0.0424569906987272,0.15954668529886,-0.0864809691374922,-0.0281497049740432,0.303173249122559,0.10056609270128,0.227722993284604,-0.0661500491909363,0.194862633998739,-0.0129256604945406,0.542154166062266,0.334350006087766,0.0796908369199913,0.47627475251147,0.0462639961791984,0.258636361146307,0.483093665314562,0.370012633382464,0.323562456929841,-0.029771763024515,0.0838119752719051,0.435624528…	FALSE	-3.76751	-0.0400118	0.283298	22	76	0.801535	0.0509286244467357,0.4564372005521,0.134222946081306,-0.205264931101029,-0.17160416762862,0.0599594947035159,0.00383743944223418,0.063838099097241,0.143258081390085,0.00958194886621667,0.107632047535863,-0.499199938659629,0.250488616075812,0.222841873451069,0.193510426597272,-0.25329313546747,-0.0768548429926477,0.11518495048864,-0.481181940996455,-0.759153386760051,-0.295741725037831,0.050313526…	FALSE	-0.0960773
sp|P10630|IF4A2_MOUSE	0.027959	0.201812	15	26	0.429747	-0.0650001282614345,0.0174489313618028,0.355772963432999,-0.006563968134844,-0.183482401054015,0.0448873911064036,0.145018187036046,0.0453276170103798,0.0938073812984592,-0.0827652186193306,0.211250471153406,0.0669863377675985,0.0833629336389688,-0.522976962207243,0.216311361964341	FALSE	-0.366787	-0.0565357	0.338641	10	14	0.828223	0.363252839821438,0.0447864669524645,0.0496683501712283,-0.184159386715005,-0.146221627162005,0.284575793436696,-0.0224950734199132,0.0919856853760421,-0.86582693819226,-0.180922630543992	FALSE	-0.0818525
sp|P10711|TCEA1_MOUSE	-0.0847995	0.155725	5	5	0.396308	-0.0152341373554432,0.0151134083315939,0.0126691810134769,-0.354378224069638,-0.0821678826547115	FALSE	-0.401967
sp|P10852|4F2_MOUSE	0.252669	0.163352	5	6	0.0147291	0.236644807623904,0.189135589313515,0.295778583339752,0.494408876398377,0.0473758365039322	FALSE	-1.83182
sp|P10853|H2B1F_MOUSE	-0.120249	0.36794	8	31	0.596179	0.146988339234337,-0.866719395986857,-0.433994646393793,-0.176013130299516,0.0483134107469042,0.00272313101885167,0.255052445198376,0.0616616542405315	FALSE	-0.224624	-0.104157	0.20723	10	27	0.283519	-0.530887837935467,-0.00599449289477159,-0.235345822042581,-0.0656646276372221,0.160848553267758,-0.124418430915539,0.0466167926947312,-0.0119103610622036,-0.327118947623757,0.0523010096396874	FALSE	-0.547418
sp|P11214|TPA_MOUSE	0.298229	0.0550472	4	4	0.00728839	0.318372109810699,0.335507180743261,0.216383714319071,0.322653172918081	FALSE	-2.13737
sp|P11378|STP2_MOUSE	0.241198	0.104373	11	31	0.000178677	0.267940222859723,0.31802290680941,0.18492313286818,0.166601518019019,0.125637117601792,0.363138220782581,0.461272896202148,0.245218658824605,0.204972745151976,0.186604903177678,0.128843941660201	FALSE	-3.74793	0.390762	0.251412	8	29	0.00108552	-0.0545342667696997,0.395753716937745,0.352258477442907,0.251227132908787,0.685814440959277,0.240403233821237,0.601532804250707,0.653636803195205	FALSE	-2.96436
sp|P11499|HS90B_MOUSE	0.0938892	0.177617	9	11	0.16533	-0.0416200692206031,0.207849868989911,0.263937655998069,0.297257508328645,0.032288951109538,0.178542840029564,0.192848464735955,-0.0489200410852963,-0.237182317902401	FALSE	-0.781649	-0.0709274	0.153015	7	9	0.463766	-0.0267241834601732,-0.183284097426918,-0.061348245019515,0.158396662067325,-0.269748871497879,0.0721401629082469,-0.185922888340514	FALSE	-0.333701
sp|P11679|K2C8_MOUSE	1.27761	1.24332	4	10	0.00395378	0.160347362777038,1.88056651757821,2.7375492874581,0.331957369541375	FALSE	-2.40299	-0.11004	0.420361	5	7	0.378863	-0.259301256242352,-0.0201136229206778,-0.232432609271234,-0.587048636884366,0.548694120057448	FALSE	-0.421518
sp|P11983|TCPA_MOUSE	0.0157726	0.163808	24	33	0.565923	0.0336901434426262,0.133083774995494,0.344310460292888,0.135975092971009,-0.478026046265514,0.086133366315857,-0.0346348420140333,-0.110181395707844,-0.119376774404675,0.0877434350031679,0.0769083735485186,-0.109631064175116,-0.0423104098777724,-0.23925791738962,0.0681195497895775,-0.0912011194773212,0.227176056887756,0.173531730240574,0.0642569693912265,4.17027535901215e-05,0.0517107451950558,-0…	FALSE	-0.247242	-0.0641434	0.340533	19	41	0.76272	-0.173710263940213,-0.18108231104966,0.0746576825864071,-0.101586302024561,-0.643188386980606,-0.901847752475715,-0.0411963157443679,0.245965969582324,0.226150647641033,0.211957333414743,0.0499800371944774,0.231030496291576,0.182069454666982,0.189572347496663,0.386481642703853,-0.461985067317984,0.0394525801633141,-0.102531047237481,-0.448915549471382	FALSE	-0.117635
sp|P12382|PFKAL_MOUSE	0.156778	0.383558	14	15	0.180985	0.378405343414787,-0.0833002877178086,0.286208814935033,0.413103132445281,1.30070160188373,-0.0187291286582466,-0.101874076441304,-0.139610946433941,-0.0655320085538312,0.236927877897361,-0.232806730438279,0.0916011428620453,0.0500111233177802,0.0797806076074828	FALSE	-0.742358	0.00673708	0.294254	13	20	0.828761	0.167884338218309,0.468435001224319,0.284480581500348,0.0478615154460827,-0.0231726765410838,-0.281984485007841,0.0632577549546043,-0.25453646963358,0.0454242916382166,0.35989925055213,-0.439970165693451,0.119551858767828,-0.469548769461101	FALSE	-0.0815706
sp|P12970|RL7A_MOUSE	0.134781	0.219632	20	46	0.00746998	0.310148207259556,0.257984593280624,0.468666007625342,0.260343388955936,-0.0201371833121294,-0.0555510745878657,0.0116624921769943,0.104720180641693,0.458937785555418,0.00706185783601191,0.11651180512335,0.0517707836903038,0.231445123029397,0.133760431799913,0.0905517032245835,0.14200814147987,0.343840943213921,-0.4104433515259,-0.206429183331158,0.398768736012061	FALSE	-2.12668	-0.0564966	0.266593	22	47	0.476574	0.199437438082342,0.0310585356711342,-0.0699771946012456,-0.345845141248271,0.0522225397363666,-0.352456164131966,0.0136357975004117,-0.0611001602808917,0.0428603353980901,0.27618178031828,0.20702697118793,-0.0330750949856829,-0.403459567448209,0.105290632890386,0.221468048938169,-0.270653623701497,-0.241046761258853,-0.227007897350837,0.455141526081485,-0.723103678528799,-0.0317681680024686,-0.0…	FALSE	-0.32187
sp|P14115|RL27A_MOUSE	0.281152	0.266307	14	70	0.000213588	0.359671342164327,-0.125109051615247,0.407673696590502,0.168921413185057,0.914034169432038,0.126264087077709,-0.0144414318357116,0.188460969544269,0.0971514691662109,0.507716414858077,0.136841672815759,0.274389198929151,0.305186789197535,0.589370903653187	FALSE	-3.67042	-0.27795	0.66377	13	68	0.160859	0.0539419587590746,-0.287082915952207,-0.473965843664139,-0.735032609015804,-0.281151450803078,-0.153282347038195,-0.548342398225783,-0.0177860114335454,0.272455018156172,-2.17907459361735,0.327860361093182,0.0938806216838661,0.314228320640417	FALSE	-0.793553
sp|P14131|RS16_MOUSE	-0.145595	0.236212	19	51	0.0106442	-0.171200416986531,-0.00458970626068985,-0.130037998741116,-0.881634454126109,-0.242859433761681,-0.43861978221574,0.00274669183040581,-0.197326223551405,0.276965816076831,-0.253846324981974,-0.157902713061631,0.0592612930656659,0.0780883639740815,-0.0603905282776455,-0.0281430616459391,-0.130253797973649,-0.103091754147575,-0.114263484081144,-0.2692143476826	FALSE	-1.97289	-0.126599	0.338768	21	59	0.1663	-0.216776517206598,0.0273443425573065,-0.207386534672522,0.0542925408917123,0.160802727547334,-0.57639124397176,-0.228225958804291,-0.139244619222251,0.00823432833991882,-0.407012798052713,-0.148710870648405,-0.0330423533588922,0.161480103571162,0.193948281277882,0.114263862410372,-1.10510088284525,0.0656649128565565,0.474899577187192,-0.116615975427564,-0.142826713787356,-0.598180283018728	FALSE	-0.779108
sp|P14148|RL7_MOUSE	-0.050538	0.201426	17	24	0.369584	-0.24823428803789,0.219113219406611,-0.281198825128691,0.102469942457054,0.0453504365257492,0.0753531205000444,0.344067469518291,-0.102682197513036,-0.0443920554436303,0.0593469731343607,-0.00200646113625053,-0.0374525507038654,-0.169938086498918,0.0794424794449177,-0.471321694737397,-0.238913145225577,-0.188150652949335	FALSE	-0.432287	-0.107188	0.2296	13	31	0.215938	-0.144207442845228,-0.023182661127592,-0.259548088219653,-0.265919075069284,0.0298156493211004,-0.031800527775595,0.0621263919962821,0.261982616549995,-0.32138981052498,0.131320465420274,0.00943968994275225,-0.61205547103666,-0.230019339213821	FALSE	-0.665671
sp|P14206|RSSA_MOUSE	-0.164719	0.560063	10	18	0.0185769	-0.556712057736186,1.11543629794341,-0.206088372781996,-0.42618354022029,0.404696233322933,-0.524996988860868,-0.859723538378019,-0.0964190941189036,-0.297082032563147,-0.200114528958534	FALSE	-1.73103	-0.0980248	0.531695	12	25	0.738776	0.0645851277182975,0.657181133383364,-0.0353499063022034,-0.00512866923050159,-0.214109178824415,-0.025328171951757,0.320180601554836,0.245113719691069,-1.54995757776395,-0.342647185993644,-0.0545374394350532,-0.236300347399084	FALSE	-0.131487
sp|P14602|HSPB1_MOUSE	0.296826	0.469478	4	4	0.154619	-0.12308694934505,0.170251569782985,0.170346448426957,0.969793250502918	FALSE	-0.810736
sp|P14685|PSMD3_MOUSE	-0.0100784	0.0737033	8	10	0.865565	0.0564393983856048,-0.108097869855423,0.0116098642387512,0.00118069188312709,-0.0562153247872102,0.115900924076587,-0.0183777599517339,-0.0830671087576024	FALSE	-0.0627004	-0.0481824	0.167373	10	11	0.609417	0.0160724269144408,0.113238995695059,0.140807679512319,-0.0217739892050172,-0.0207723792447211,0.10918097888678,-0.186056246817304,-0.398291045137889,-0.0503290575386446,-0.183901249789823	FALSE	-0.215086
sp|P14733|LMNB1_MOUSE	0.207836	0.186432	13	14	0.0010081	0.0758055754171768,0.314333558158162,-0.229735876873622,0.412462169897602,0.36963961073437,0.437362029177428,-0.0420646741048609,0.270404232940273,0.202584047357037,0.166740840708936,0.296634624843758,0.208076166349612,0.219621295197737	FALSE	-2.9965	0.283019	0.197331	10	10	0.00243379	0.337938223348394,0.607629232234256,0.418101848526808,0.442825319946591,-0.0593297820406407,0.182334038261584,0.334980529692503,0.343077576826788,0.05806147395607,0.164567602385651	FALSE	-2.61372
sp|P14869|RLA0_MOUSE	-0.211028	0.115306	8	11	0.00406298	-0.0501131426230865,-0.193712850924581,-0.281354665924203,-0.23675588908869,-0.257573589139938,-0.106346056133885,-0.419564403194325,-0.142805450607154	FALSE	-2.39116	0.0619014	0.257251	9	14	0.61132	0.0767404913303482,-0.178951775381484,0.410999637148958,0.25442252904529,-0.126138130449204,0.463708658097268,0.00665779165217576,-0.175663012321787,-0.174663665721595	FALSE	-0.213731
sp|P14873|MAP1B_MOUSE	-0.126571	0.551762	6	6	0.734268	0.161593617790516,0.0318058440885517,0.146569467552636,0.210916143385152,-1.2325539839887,-0.0777574878454079	FALSE	-0.134145	0.0581453	0.16684	4	5	0.625292	0.200201369207987,0.0495927177567268,-0.173443566710028,0.156230836354958	FALSE	-0.203917
sp|P15105|GLNA_MOUSE	0.104658	0.302196	5	6	0.517805	0.240269303890658,-0.11918410009479,-0.212733001846785,0.0689375235178006,0.545998434891251	FALSE	-0.285833	0.000975944	0.242558	4	5	0.915143	0.227780410793256,0.109360645343159,-0.335645796130506,0.00240851597882308	FALSE	-0.0385112
sp|P15864|H12_MOUSE	-0.27183	0.363623	10	23	0.00691935	-0.295668772282486,0.00521058583237387,-0.268233101152821,-0.377583715628913,-0.453883257341977,-1.14812712938163,-0.0476400910956227,-0.185582542386148,-0.153133366189975,0.206341567919602	FALSE	-2.15993	-0.01966	0.236007	10	26	0.859872	0.215241256226078,0.00344451979420242,-0.0366546845536958,0.350157707684004,0.155340221227606,-0.170235242203975,-0.181585376597991,-0.385246607550557,0.138074040961728,-0.285135916971025	FALSE	-0.0655662
sp|P16254|SRP14_MOUSE	-0.291092	0.226584	5	5	0.0152093	-0.402238834010124,-0.19739095005158,-0.487814877454398,-0.43159136019157,0.0635737452238394	FALSE	-1.81789
sp|P16381|DDX3L_MOUSE	0.022576	0.220639	59	237	0.941327	-0.0769835496934499,0.0336023401446012,-0.135366649436644,-0.105762061357995,-0.0708553662142344,-0.00133299784310326,-0.054234289173488,-0.190078789988686,-0.171779256996908,-0.0336546629684822,0.0286926144726058,0.478826797353979,0.0893522414553698,0.17486325003593,0.282020434873889,-0.123444682062702,0.148462506172566,-0.0967481897671329,0.0337121334008108,-0.168915142840824,-0.282927232517668…	FALSE	-0.0262595	-0.113947	0.285873	56	221	0.0143224	-0.103986214267777,-0.114098170386837,0.0211257952814947,-0.251865874189524,-0.0525950161689012,-0.277634871575248,-0.0937649394033794,0.123067309922419,-0.476077330901935,0.426190750073584,-0.0213908250118373,0.0570101095036611,0.062604649013079,-0.426134280918138,0.373825113138088,-0.268340836603594,0.504051512848404,0.0227385634080117,0.015477111513974,-0.313248290179553,0.0341783376907546,-0.…	FALSE	-1.84398
sp|P16460|ASSY_MOUSE	0.0772683	0.286274	6	8	0.473361	0.395216691741075,0.253751801682192,-0.0595772815421641,0.31048591207833,-0.0958970595810683,-0.340370295125986	FALSE	-0.324807	0.216247	0.174115	6	6	0.0537868	0.431866397962537,0.219869731177978,-0.0362770383137438,0.371950120378809,0.224208560711874,0.0858616857635271	FALSE	-1.26932
sp|P16546|SPTN1_MOUSE	0.243196	0.112555	5	6	0.0111355	0.423217743824352,0.263858065394924,0.201480772997028,0.122096524703459,0.205325707181348	FALSE	-1.95329	0.129531	0.413318	8	8	0.0687118	0.265246132183954,0.486434201294797,0.333034807840016,0.365831460924892,0.212307706942442,0.162175377990277,0.0505037190373505,-0.839288376502824	FALSE	-1.16297
sp|P16627|HS71L_MOUSE	0.147983	0.237628	37	100	0.00111928	-0.0200474296441899,-0.233709048551284,0.38963240860011,0.232272638942599,0.301124652478247,0.0849394126513289,-0.0742004496636054,0.222345059270515,0.351636551536588,-0.136262361206334,0.790497948180469,0.010489166940714,-0.26296644569878,0.4914381108063,0.0101129875459523,0.358589997175344,0.0383147678860304,0.63848322969714,0.296269269539678,-0.0422774960667365,-0.0851785653685369,0.5255526690…	FALSE	-2.95106	0.107535	0.339425	40	102	0.0345784	0.192057806738569,-0.224069379616894,0.110692677851711,1.19173947614525,0.113266626773718,0.763588545304815,-0.10086372239648,0.314348099638797,9.80632700824987e-05,-0.312822359422323,0.00185106868568547,-0.656141550017691,0.0598317552549332,0.47117201920308,0.153062333416819,0.504573414032863,0.521391757004832,0.117130951871632,0.238160786553393,-0.0269074517614335,0.191393117607214,0.2382758276…	FALSE	-1.46119
sp|P17156|HSP72_MOUSE	0.0342825	0.436414	49	176	0.0529291	-0.0216573465166986,-0.16842020042067,0.234587439501119,0.0220650608154112,-0.061020342794527,0.486361907237779,0.374641929124283,-0.276279811507312,-2.43959920974393,-0.0245433593260144,0.0659455624187896,-0.0956454391609246,0.0558880438133599,0.480583774323337,0.113703038659444,-0.167259369327645,0.00886076732967171,0.176848596363138,0.963025761341421,-0.00408747384760855,0.135638823018131,0.25…	FALSE	-1.27631	-0.135698	0.501269	45	149	0.173864	0.318670359515832,-0.0199272480015085,-0.000221718452403938,0.00481706070417098,-0.0834518726043198,0.240943228322677,0.557290954561717,-2.60700450151456,-0.289918476796954,-0.951290034430011,-0.4105366124992,0.0280406332110117,-0.43085575413457,-0.434811151418493,-0.0392258706167552,0.138855096720319,-0.125129244484378,-0.722892471976806,0.393086836536009,-0.141710879569761,0.120580782285378,-0.…	FALSE	-0.759791
sp|P17182|ENOA_MOUSE	0.156098	0.191473	10	14	0.0310439	0.0628829586308661,0.0608780162263042,0.0731950127811916,0.285241584736353,0.481355341675782,0.318166350471914,0.0514684460722861,-0.188930820443104,0.105555259415372,0.311165395221648	FALSE	-1.50802	0.124249	0.257232	10	16	0.175777	0.431791512213805,0.329423318796271,0.127456365489976,0.130362436505502,-0.300566187843,0.284818707694851,0.0677031105488022,0.453329127033417,-0.155452660991589,-0.12637424978656	FALSE	-0.755037
sp|P17225|PTBP1_MOUSE	0.0442528	0.0973573	5	8	0.584305	0.172984100647247,0.11161058136212,-0.0175863907407057,-0.0674217238363205,0.0216772742430839	FALSE	-0.23336	-0.185813	0.275366	4	9	0.242107	-0.0930718383705021,-0.505614914342177,0.140821335425194,-0.285386862270983	FALSE	-0.615993
sp|P17426|AP2A1_MOUSE	0.0789872	0.243892	34	49	0.111935	0.0687357001139322,-0.274453048777145,0.0106094864124796,-0.134894473120815,-0.0162044125407265,0.118248525580943,-0.0164330842966048,0.0847590094495907,-0.0513678912466288,-0.0499347293236986,0.050146480938632,0.620358077658174,0.224980421633156,0.152000292765503,0.535795232682911,0.286183634926255,-0.0867336059225284,0.716866498871443,0.401187634307412,0.0652714998514633,0.123919570930138,0.255…	FALSE	-0.951034	0.126364	0.228578	33	62	0.00964398	-0.0941558726655616,-0.0206337701106986,0.33497455741596,0.335571241280768,0.0789074023791969,-0.279022972194871,0.0918565162112501,-0.3133674208046,0.330776735361724,0.0845700181452406,-0.0441128277622698,0.142085517651073,0.0581186315711747,0.481044075613549,0.192274605963976,0.17133892242241,0.196235354412886,0.194391086202801,0.257154516145246,0.0641734551281893,0.186542821560835,0.3482760019…	FALSE	-2.01574
sp|P17427|AP2A2_MOUSE	0.161765	0.101237	4	4	0.0932344	0.0608730085348049,0.156662229049163,0.301145840688387,0.128377217813722	FALSE	-1.03042	0.132143	0.417964	7	8	0.284371	0.313365738254344,-0.0110542334617327,0.195870653865114,-0.562356586185566,0.393854307325283,0.736487926684973,-0.141166067981647	FALSE	-0.546115
sp|P17710|HXK1_MOUSE	0.0917747	0.188148	14	17	0.0857811	0.236250523691113,0.293992071347788,0.0475992715109184,-0.0692593907926077,0.149140939858755,0.2087899033804,0.172895909308354,-0.240324325519089,0.26775368327499,-0.174379784581399,-0.212256099131677,0.174888201126788,0.163715074410145,0.266039890124449	FALSE	-1.06661	0.308912	0.156243	12	16	0.000217275	0.422928649772872,0.208391722136624,0.272764792803923,0.458378768557074,0.472267494125509,0.46360582845946,0.358372083536556,0.45432462647598,0.124479997178668,0.325292409292776,0.0410777098104903,0.105058737926178	FALSE	-3.66299
sp|P18760|COF1_MOUSE	0.0161418	0.131558	11	17	0.804813	0.120389050792959,0.0649465878447297,0.209169263276773,0.228766130846348,0.0378700220190607,-0.00993920652695449,-0.0951903673511734,-0.199211776662082,-0.0541769538277138,-0.0551806622702051,-0.06988236765711	FALSE	-0.0943051	0.0662058	0.209457	9	14	0.387617	0.373749376964372,0.0881974339759677,0.178590817022583,0.116908104541088,0.150122282841538,0.0942201311649896,-0.0973980996887113,-0.38761144766194,0.079073657484432	FALSE	-0.411598
sp|P19001|K1C19_MOUSE	1.59986	0.658179	5	14	0.000130297	1.64482582200929,1.12565560969161,1.29959248762774,1.20644959985809,2.7227922844988	FALSE	-3.88507
sp|P19783|COX41_MOUSE	-0.24535	0.338029	5	5	0.107004	-0.510846397916555,-0.0999063996268889,-0.676163647987596,0.14858635810907,-0.088421729168417	FALSE	-0.9706
sp|P20029|BIP_MOUSE	0.0335337	0.169556	48	119	0.288952	0.154110995732513,-0.0699241864961611,0.26942721247332,0.00513550630776016,-0.285001566751954,0.0018641061169566,0.106218578987657,-0.245168559868583,-0.0157459683133633,-0.13424170786293,0.151496556738973,0.171629585674926,-0.0235091528473461,0.215717102904202,-0.0885561835236812,0.00903249677168072,0.0934225283078918,-0.148830845824135,0.161442022413197,0.0857036645860659,-0.0651195732702203,0.…	FALSE	-0.539174	-0.0407942	0.250065	43	114	0.531484	0.0886357262739554,0.236219908023442,-0.368434119100963,0.150141872099912,0.0240752619052338,-0.0356335460560151,0.1157313048857,0.153110947810986,0.105403832587995,0.0296956844783469,-0.170968178376369,-0.144560430267545,-0.544326648113388,-0.00941858804886475,-0.0488403791975048,0.100230161737544,0.418308375005694,-0.102146722200811,0.0227578135648663,-0.0571421855832475,-0.364631963454144,0.15…	FALSE	-0.27451
sp|P20152|VIME_MOUSE	0.219667	0.222492	37	72	1.48767e-07	0.0561781574866326,0.0981631323510199,0.490354845271919,0.0911985794655308,0.182189058739386,0.0441053019137359,0.0371607550784608,0.0689425052246377,0.163773438204867,0.239730702335095,0.312471859416428,0.03914237274008,0.204271477044566,0.310824325736469,0.0675339858783827,0.269567983173338,0.586634144188694,0.213774752845524,0.232884723386819,0.134111371392715,0.473630632274314,0.0144113052871…	FALSE	-6.82749	0.581459	0.302679	42	86	1.80566e-19	0.619700409579562,0.481496468679344,0.795710110291243,0.582160387873999,0.749572443125079,0.459592636084988,0.223677612801601,1.02186945153703,0.431117270473168,0.84760962962112,0.267236592899109,0.609422017070619,0.677196488136274,0.911195343324912,0.770630332996446,0.470929797810368,-0.0181385944273711,0.575656508741298,0.945093614987019,0.545029011596529,0.245007028585644,0.719741218291741,0.8…	FALSE	-18.7434
sp|P21271|MYO5B_MOUSE	0.0866248	0.137415	25	27	0.0366583	0.501745517605295,0.138738192775187,-0.0978196158600971,0.177410961507656,0.0971766904693576,0.131310731683416,0.191677602113294,-0.0913125492177154,0.13793398316568,0.280600217019926,0.118657350174744,0.0603958315238076,0.0321500094531532,-0.00378010560341938,0.190475919533324,-0.0187623738794818,-0.00692652553952785,-0.0696286011236285,0.0553231143242096,-0.078452613486993,0.197029483672627,-0.…	FALSE	-1.43583	0.257236	0.155997	31	39	2.97861e-07	0.305998496951822,0.0919273780732398,0.305056864483748,0.289078631976905,0.179444714098208,0.193460813646881,0.507577845784438,0.183094818500492,0.283910457317386,0.47402685749481,0.314848861972327,0.470971969169627,0.194085905412724,0.138638548936842,0.3331329114114,0.391453163750704,0.0912957603179586,0.420617921308464,0.0112387984229419,0.429430614013643,0.339704534648078,0.0372467205607971,0.…	FALSE	-6.52599
sp|P21619|LMNB2_MOUSE	-0.0323312	0.258882	13	18	0.760871	0.14549652271167,0.113695363707017,-0.321737925382914,0.0984250744133731,-0.472009426422766,-0.0800288820004481,0.27552999999251,0.0519018481236128,-0.00485391940652405,-0.37800447485782,0.401424602242793,-0.242086444243737,-0.00805814907884641	FALSE	-0.118689	0.193296	0.198482	10	17	0.0303359	0.455548737132452,0.101259915709587,0.211952808656543,-0.0625137602450787,0.493162516665947,0.112844957520518,0.165338782711958,-0.116897184059716,0.265016310287207,0.307243640194624	FALSE	-1.51804
sp|P23116|EIF3A_MOUSE	-0.0618397	0.179354	29	34	0.193297	0.0980100545764399,0.04057438599842,-0.0388178138421794,-0.0508855071772309,-0.514138217421432,-0.0758867275384695,-0.385756881624548,-0.538348625933355,0.000599456951506112,-0.0144083401658674,-0.0603757058260752,0.257984980442562,-0.0977974608573111,-0.151749181283721,-0.109676779059657,0.0242649113958891,0.0175742436466888,0.0415079601096684,0.128376914033793,0.157089319385982,-0.0466004693141…	FALSE	-0.713775	0.0648821	0.180197	31	38	0.170406	-0.26809643759247,-0.218309622211411,0.0888977798934494,0.382001747023597,0.321518144147267,0.11916302419131,-0.197121766998149,0.166678306373981,0.272721288563637,0.00490324533990977,0.276746519977728,0.0370864434499099,0.252482111368064,-0.0193537172401444,-0.041983135854791,0.0659485773639685,-0.144625300412912,0.0345479872183059,0.22777321898965,-0.169823245591638,0.0413597734281568,0.0745119…	FALSE	-0.768515
sp|P23198|CBX3_MOUSE	-0.196553	0.206628	4	4	0.0952417	-0.183045239973467,-0.470863852211292,-0.162709966849435,0.0304076488486185	FALSE	-1.02117	-0.212252	0.0942066	6	6	0.0458811	-0.151052414209296,-0.333043170993257,-0.0993129645826281,-0.286716123413952,-0.140393363664242,-0.262993821473454	FALSE	-1.33837
sp|P23249|MOV10_MOUSE	0.0985887	0.152082	12	18	0.0910793	0.0550771622726314,0.206095484616812,0.0879222867089548,0.207424462136825,0.141629395171695,0.384731216911835,0.0579716995234414,0.0255013358126752,-0.113267131241831,0.22738040850941,0.0805803998997797,-0.177981798514676	FALSE	-1.04058	0.131449	0.192317	9	9	0.124978	-0.204692128639154,0.0576900009734127,0.260782402593781,0.220601575114846,0.256259192283446,-0.152990405659781,0.214302214141566,0.183471311911791,0.34761358174028	FALSE	-0.903165
sp|P23578|ACRO_MOUSE	0.236025	0.219253	13	41	0.000466663	0.363789259013774,0.624017470959947,0.350506258781531,0.0759906780007076,0.087322484728346,0.307731427303914,0.120335621080853,0.107175922089565,0.342300317258374,0.356248734006982,-0.29008236743449,0.303908816431864,0.31908490307131	FALSE	-3.331	0.474092	0.3896	21	61	2.77639e-07	0.243234335691434,0.310330758864747,0.197638113671324,0.103123885708988,0.0395178297537791,0.395522142333442,0.217527497223257,1.09885930319478,0.852245960300829,0.507710922901995,0.365055596379856,-0.12185515003379,0.188849685432346,0.0101127585934814,0.805830296171116,0.300329960025832,1.10560449892042,0.567335624663413,0.64556907059251,0.975378962780278,1.14801374364813	FALSE	-6.55652
sp|P24788|CD11B_MOUSE	-0.0777169	0.165334	28	42	0.0262088	-0.298017250604933,-0.289165084389085,-0.270881310412635,0.404926480608172,-0.169627789052581,-0.191446134821944,0.0351788656381009,-0.115309297329222,-0.23315746616316,-0.213375179031943,-0.235353523548196,-0.112651891738832,-0.159636746356882,-0.0426948238198344,-0.0137620597414632,0.0351383393920866,0.0553028048353624,-0.0382244788225291,-0.0511204668630102,-0.156386065564977,-0.09974116175654…	FALSE	-1.58155	-0.303409	0.349582	31	52	8.95637e-06	-0.829545767071687,-0.891487445177916,-2.96415559968705e-05,-1.25520071918781,-0.180886591192257,-0.484851540711445,-0.601589432359982,-0.113663120389483,-0.342389462124039,-0.24058619915338,-0.261513074881183,0.0665839692070826,-0.283480169866293,-0.449459891508669,-0.722697264237381,-0.321858732343735,0.0114208448316284,-0.449577787617311,-0.253640250094824,-0.66414186199083,0.378035132254447,-…	FALSE	-5.04787
sp|P25206|MCM3_MOUSE	-0.262132	0.232624	10	10	0.00201275	-0.344081316464399,-0.147342923729832,0.00929521886876505,-0.420588380075836,-0.670307102897833,0.0729505353187213,-0.310705312379135,-0.0692295193322963,-0.255893701040989,-0.485413355043964	FALSE	-2.69621	-0.167561	0.336261	7	8	0.197879	-0.198931784350105,-0.762734495632701,-0.0117712142393896,-0.0654282807007949,-0.25280148710872,0.357910105647403,-0.239166909502165	FALSE	-0.7036
sp|P25444|RS2_MOUSE	0.129536	0.162362	10	23	0.0657965	0.32446144241294,-0.0328957139423042,-0.0343141326935335,0.447331051035492,0.245572969187304,0.0789677717196095,0.12161729393858,-0.0276726038682471,0.0708700572030013,0.101426703638634	FALSE	-1.1818	-0.189662	0.369339	11	26	0.151602	-0.478028795474047,-0.0230078833269545,-0.487066867959777,0.0544483282882084,-0.0723273724561409,-0.225410976398566,-1.06830057292259,0.162379469154552,0.193661962320445,0.0266935377054412,-0.169318615084646	FALSE	-0.819294
sp|P26369|U2AF2_MOUSE	-0.000957712	0.163374	14	33	0.989843	0.232862532670811,0.186494480242105,-0.264515063163462,0.0783009450415418,-0.0969035421185146,0.0106245203618102,-0.19615835741523,0.0745800371812142,-0.00210169398954642,-0.179207765005024,-0.154360901418579,0.183159620513987,-0.070324810645817,0.184142024686401	FALSE	-0.00443377	-0.499736	0.237652	9	19	6.70544e-05	-0.303034511775027,-0.333999364188735,-0.153236350674592,-0.55169485335628,-0.318019285562223,-0.530831930021164,-0.854179785258813,-0.74379962583696,-0.70882667506052	FALSE	-4.17357
sp|P26516|PSMD7_MOUSE	0.0180201	0.289112	5	5	0.860769	0.109370703943712,-0.0734343738336952,-0.239617402414864,0.477073275512511,-0.183291917495726	FALSE	-0.0651134
sp|P27048|RSMB_MOUSE	0.116481	0.208561	7	9	0.187672	0.158368111193352,0.466497356099323,0.236535621999812,-0.0407204991040134,0.0649126531237464,-0.191597401075548,0.121368213045029	FALSE	-0.7266	-0.121621	0.316017	10	15	0.370537	0.126256375118141,-0.171608397390859,-0.0873488127431816,-0.120610300684375,-0.412401961605845,-0.124224802838122,0.225642181521583,0.137505796540108,0.0592897272467145,-0.848706796579876	FALSE	-0.431168
sp|P27546|MAP4_MOUSE	0.0778658	0.243177	17	23	0.21352	0.503294231162529,0.0939606925266115,0.0891639436261066,0.533241519707563,0.228818940255202,-0.166011018997205,-0.092357847245729,0.0521487591553204,0.0199940526463203,0.208902818750386,-0.150541892526326,-0.418112820196862,-0.153639554069636,0.329740605096728,0.135441717527875,0.00275446757347977,0.106919483722597	FALSE	-0.670561	0.126691	0.180651	12	14	0.0843531	0.089437711249432,0.22534874345101,-0.293229782942135,0.128708995134354,0.336852589022714,0.147179747237557,-0.07306311471685,0.156815119719487,0.268031600378101,0.0463406264821259,0.11703817379909,0.370827264247222	FALSE	-1.0739
sp|P27659|RL3_MOUSE	0.0385564	0.223196	26	59	0.350176	-0.526184230442673,-0.209533870138789,0.506252741151776,0.179203796484966,0.368233041611993,-0.221938902070785,0.103705300669096,-0.247644444369369,-0.203356035178545,-0.0765469706554213,-0.0584470653657006,-0.0127044113504162,0.11562834355446,0.156692740583215,0.169101343941635,0.223619047131114,0.261666572328439,0.0858481533838838,0.0608903406290562,-0.0726173344423523,-0.132502384053451,0.2610…	FALSE	-0.455713	-0.104157	0.280005	20	49	0.214496	0.149255169139221,-0.114846664277669,-0.966246720638933,-0.385777769772843,0.082028382529042,-0.0279997321425548,-0.104161280301492,-0.228864561529943,-0.417878248543435,0.270255523180932,0.193123335288277,-0.174731387189345,-0.0156924167556962,0.140416759875661,-0.147640787236819,-0.305939286705797,-0.0657622947293667,-0.0496545236623434,0.211633907788399,-0.124661649127422	FALSE	-0.668581
sp|P27661|H2AX_MOUSE	-0.204999	0.19218	4	10	0.0752565	0.0322531888445241,-0.137295956962654,-0.398879612713496,-0.31607341537822	FALSE	-1.12346	-0.0452473	0.143791	4	16	0.71036	0.140328759625237,-0.00789448118223402,-0.182647206960366,-0.130776260005008	FALSE	-0.148521
sp|P27773|PDIA3_MOUSE	0.0358455	0.176058	14	17	0.673373	0.0669955557861571,-0.131143594567647,-0.0559138768590441,-0.143692777683238,0.305109368649672,-0.116047882558902,0.117947265162096,0.151008657674641,-0.0164569145134891,-0.116143545507271,-0.126221784766749,0.406055062815372,-0.0311418378226161,0.191483116121052	FALSE	-0.171744	-0.0230606	0.321955	10	14	0.854745	-0.274958281599705,-0.19066879393569,-0.0278391085648424,0.0659465070016793,0.110075288687368,-0.653092030416037,0.157735958492969,-0.00965825261259747,-0.00603989097056215,0.597893042619109	FALSE	-0.0681636
sp|P27786|CP17A_MOUSE	0.266561	0.273711	6	7	0.0217535	0.713223680842304,-0.0694643722968411,0.445797295161926,0.147569266844533,0.206457608810944,0.155784615366962	FALSE	-1.66247
sp|P28656|NP1L1_MOUSE	0.066774	0.186706	6	10	0.446008	0.0423982949689938,0.166823908107418,-0.150581006919199,0.19463484880493,-0.149926849420185,0.297295091176899	FALSE	-0.350657	-0.330433	0.184254	5	7	0.0162702	-0.203541945364699,-0.24362272378403,-0.385773103060442,-0.189887176148458,-0.629338830994243	FALSE	-1.78861
sp|P28738|KIF5C_MOUSE	0.0286788	0.208106	23	34	0.328809	-0.203626347730552,0.0713916831821316,0.177527759546989,-0.256506450741163,0.238654335328431,0.025076195373224,0.267701045054777,0.206554609413312,0.0302312129261983,-0.12303380803049,-0.0376585176391938,0.0855535055125907,0.303840758692609,-0.546923970161425,-0.292654699136956,0.142109272644375,0.110916879285182,0.0886724405038704,-0.0159001616416932,0.28725434847011,0.074898432848868,-0.0989519…	FALSE	-0.483057	0.1518	0.27181	29	40	0.00671769	0.0178489368688712,0.228684138847931,0.268348656497198,-0.0978347127841594,0.306766768970497,0.202282178904765,-0.203072335149436,0.472369769218266,0.402584826819825,-0.0131594490917507,-0.0961628632975073,0.513546778609424,-0.0996506351777196,-0.0800689036331198,0.229948020579289,-0.259815989567633,0.118709450789872,0.255352518118871,0.123272467808106,0.78112351554226,0.343161735921461,-0.237623…	FALSE	-2.17278
sp|P28740|KIF2A_MOUSE	0.174133	0.265828	37	65	6.87821e-06	0.301497976980063,0.179734480555114,0.419653501466519,0.447144302644975,0.0357836140512992,0.101836327256175,-0.0169633219151226,0.512691819745728,0.49896572288279,-0.177971876164883,0.234051173352418,-0.0172151064793802,-0.834755436088344,-0.076430146639837,0.0973527818511078,-0.0959859873271364,0.0941609123852929,0.309737394048608,0.0874562213067884,0.0596414013026897,0.193547679861312,0.639612…	FALSE	-5.16252	0.15208	0.368915	33	64	0.00678745	0.431024036418133,0.172497725746317,0.491404749555701,0.103322809187393,-0.316419742334666,0.550418904066236,0.536739057010079,0.466301382430279,-0.258327136727757,0.110621177963043,0.189735480969407,-0.135729211766438,0.567486383636195,0.36607514121913,0.193232221421813,0.619318286189607,-0.44427504979798,0.611223216841459,0.256939325473688,0.293445183641198,-0.528617730626906,0.0575506655443865…	FALSE	-2.16829
sp|P28741|KIF3A_MOUSE	0.192646	0.15596	12	15	0.00220423	0.257166552487324,0.0843101192542101,0.223195934731574,0.149769581662742,0.0975079738076724,-0.0123220278602982,0.244282910806454,0.0495608034188179,0.190430983106292,0.16124469241258,0.26321212544867,0.603395168083307	FALSE	-2.65674	0.350247	0.271473	18	20	1.22045e-05	0.548934625205854,-0.0407290163250906,0.357736775909382,-0.0282746510805048,0.561169294697238,0.326580211806736,0.667386666945333,0.0175309968048994,0.409188133445769,0.789307643765948,0.346604427620462,0.224168520783024,0.0768536940388366,0.935790714186754,0.254653364644006,0.234743015333666,0.364321997718805,0.25848145201785	FALSE	-4.91348
sp|P29341|PABP1_MOUSE	-0.154442	0.234409	49	172	7.97519e-06	0.490542005690937,0.0898034266567816,-0.200093862655171,-0.0655207719687287,-0.222172972604524,-0.511354547261339,-0.204665147808926,-0.117971267102413,-0.374361188963966,-0.215299909387322,-0.262965587793924,-0.425515747192406,-0.147867467791136,-0.0870808243089609,0.166078308218827,-0.460415407182422,-0.138895745713685,0.0220130525189076,0.00613849527650969,-0.212622754952479,-0.318191151353292…	FALSE	-5.09826	-0.140476	0.33988	52	175	0.0173995	-0.257179608861354,-0.0347645102697079,-0.116425100832776,-0.615814639921766,0.165587742585801,0.0142720925714378,-0.192320151045532,-0.184757284065019,-0.178152274326113,-0.415112985090762,-0.64959223499267,-0.312573004326848,-0.0319782556271578,-0.124336605185221,0.224788234012616,0.107169038079264,0.282778126043034,-0.00108749449952618,-0.176513304539779,0.183174111115988,0.029682481054903,-0.…	FALSE	-1.75946
sp|P30415|NKTR_MOUSE	-0.0136255	0.392582	37	55	0.36416	0.0208538982020208,0.140300077914056,0.0706582753459857,0.205507918848822,-0.228211012636756,-0.141886240762265,-0.252804260767344,-0.132845269883306,0.117280626841259,-0.0308696064972369,-0.00389359097253581,0.384345610067883,-0.314788320829486,0.20230522631491,0.209167818519221,0.610524217760057,0.365649811701714,-0.0328950219466069,-0.00431784617131931,0.0168899386610361,-0.0491489877150942,-0…	FALSE	-0.438708	-0.171092	0.296772	24	36	0.0211597	-0.119237043730247,-0.179897083960576,0.104536080931118,-0.0642718333461217,-1.00075785228274,-0.264008669798995,-0.415360239320175,-0.112891255238564,0.0587825511684399,-0.136510908138583,-0.25751592604095,0.12109331421551,-0.383035086087486,-0.00442754172092007,0.189656538317075,-0.71509665198915,0.085140601527721,-0.595925145946692,-0.188518537352761,0.268840480670718,0.0728554077523034,-0.163…	FALSE	-1.67449
sp|P30416|FKBP4_MOUSE	0.232242	0.322966	13	16	0.0119412	-0.0798165031512652,0.114032488734428,0.732674663157877,0.384029341124017,-0.0749903905398523,-0.175390892552819,0.0981123443910832,0.215561196315164,-0.0674174354320484,0.351209550203486,0.910764215734188,0.385959720887555,0.224414939709792	FALSE	-1.92295	0.144555	0.297074	11	14	0.14675	0.820857515864182,0.0635370148630655,0.212358874902404,0.234245577186009,0.256066483409816,-0.0883880065200792,-0.300289370953648,0.187001915028757,0.0730238875172106,-0.181184389026166,0.312874618843577	FALSE	-0.833421
sp|P32037|GTR3_MOUSE	0.0911046	0.0604884	5	7	0.24153	0.0502099204452747,0.129343475917464,0.0516895937196844,0.179453800609618,0.0448263424782595	FALSE	-0.617028	0.0340248	0.309286	5	6	0.541063	0.188003168481571,0.113193963256914,0.198653458484659,-0.51588968627588,0.186162865212028	FALSE	-0.266752
sp|P32067|LA_MOUSE	-0.140815	0.143469	15	23	0.00604389	-0.0883834890049321,-0.145248573648767,-0.252001375417358,-0.143427452298855,-0.338844474363959,-0.256957781489529,-0.264377740225882,0.0956440142724586,-0.214091752691155,-0.208813780488961,-0.141493598137215,0.173624141994772,0.0470055007188129,-0.205554154008268,-0.169305199637507	FALSE	-2.21868	-0.176279	0.20965	13	21	0.0333498	-0.0345936043264444,-0.00858444928159697,-0.0679691027706125,-0.219535691218129,-0.302578312577902,-0.193645484356212,-0.299976170917658,0.0797038519723861,-0.290457991948911,-0.0993881091641104,-0.723434153083617,0.0478280845532478,-0.178991113678419	FALSE	-1.47691
sp|P32233|DRG1_MOUSE	-0.057301	0.102119	4	4	0.508871	-0.151307490584334,-0.0863780206333706,-0.0795061615390654,0.087987781100913	FALSE	-0.293393
sp|P35123|UBP4_MOUSE	0.154067	0.231613	14	20	0.00772416	0.17127861191884,0.219926729975537,0.0694911138774684,0.123759636736617,0.142598217088587,0.151700981718935,0.56563247405431,-0.435913360183254,0.502297119658943,-0.00428414053474981,0.195737185804237,0.249368306889637,0.150795420072306,0.054544973176014	FALSE	-2.11215	0.0257306	0.316529	15	15	0.448786	-0.53643096687682,-0.0380560833859099,-0.242719492893559,-0.0837027647323712,0.357883216092019,-0.692709135453171,-0.00783503025026742,0.374349007869919,0.128007908383152,0.177467518370468,0.27033151842973,0.325134861187748,-0.0466417094615111,0.209100121846667,0.191780150850805	FALSE	-0.347961
sp|P35279|RAB6A_MOUSE	0.328128	0.118129	6	6	0.00093241	0.425460778498379,0.227567887827662,0.308011515465194,0.182604377989224,0.497256683069604,0.32786735999658	FALSE	-3.03039
sp|P35293|RAB18_MOUSE	0.0646517	0.0763576	4	7	0.456543	0.107646380318949,0.000995648461726743,-0.000440911535359014,0.150405675326388	FALSE	-0.340518	0.227445	0.127713	7	9	0.0226907	0.358299145004555,0.190653786277201,0.235295740485125,0.301584193323758,0.371737850882218,0.0964212039329276,0.0381263768773425	FALSE	-1.64415
sp|P35487|ODPAT_MOUSE	-0.0213892	0.277787	22	36	0.887773	-0.0357353889888376,-0.282153406809906,-0.173393857781023,-0.116205778588857,-0.0805598010694821,0.00803365840307452,0.141525339505161,-0.922650697159191,0.138440214231025,0.0634888102541538,-0.227613083043928,0.233482182970747,0.163868906131383,-0.00596611611502088,-0.104917085124766,-0.0898310503899966,0.439910318626957,-0.209311954068101,0.235426126471857,0.392076117799223,0.0332725132278801,-…	FALSE	-0.0516983	-0.00730095	0.363244	16	27	0.658636	0.536257415100251,0.128992990354986,0.164945563829209,-0.48626307018901,-0.0536465771549594,0.126754564667655,-0.558128164060079,-0.859119188756264,0.380295329132567,-0.172323935194503,0.266621042090452,0.260292755829004,0.150628897296202,0.00448986040132387,-0.0655687628803746,0.0589560028617627	FALSE	-0.181355
sp|P35550|FBRL_MOUSE	0.215248	0.153895	8	9	0.00632249	0.408096605538087,0.0270353121105181,0.129886554879114,0.16110059060358,0.0954963047775523,0.204640211401954,0.218780461542848,0.476946548491157	FALSE	-2.19911	0.096152	0.127389	8	11	0.276506	0.0970546416959241,-0.092616606285779,0.286312923968347,0.0162740933374343,0.147862224886352,0.22508152316072,0.118152317725442,-0.0289047274740025	FALSE	-0.558295
sp|P35564|CALX_MOUSE	0.0888557	0.159178	5	5	0.373489	0.0728510952553731,0.0371017427768603,0.357211633340484,-0.0674852977397737,0.0445993747380637	FALSE	-0.427722	0.247437	0.287232	7	7	0.0413711	0.282247547866218,0.538598122516546,0.399108098741171,0.546344779290186,-0.185826585077354,-0.0823803966960888,0.233969283802373	FALSE	-1.3833
sp|P35585|AP1M1_MOUSE	-0.046428	0.200019	11	22	0.343556	0.0719212756401,0.0062430061387475,-0.127681693540883,-0.00443656814956413,-0.137367780402966,0.014837011147571,0.428974679576992,-0.316043844888075,-0.274978930982284,-0.0196559713974372,-0.152519479784993	FALSE	-0.464003	-0.278077	0.28954	9	14	0.0166467	-0.809746456044541,-0.213475400254556,-0.270483341386536,0.0917807269600626,-0.0170327095951586,-0.248504095014364,-0.0452219356134738,-0.616693512520347,-0.373313198200205	FALSE	-1.77867
sp|P35700|PRDX1_MOUSE	-0.126534	0.177589	13	19	0.0377164	-0.141967947232477,0.167871947646242,-0.233664041408045,-0.183564913481796,-0.0187532956877458,-0.442592494363582,-0.410281888166649,0.0201148251502036,-0.168503341014687,-0.130304950179496,-0.144482601505477,-0.0739825915458141,0.115174847104486	FALSE	-1.42347	-0.1889	0.266038	10	27	0.0663064	-0.236607140300866,-0.173338005575237,0.189857719311764,0.116021901515917,-0.298265505529995,-0.396020178429568,-0.261896603816453,0.0299998729650841,-0.724560876563021,-0.134191191731654	FALSE	-1.17844
sp|P35922|FMR1_MOUSE	-0.0834867	0.107989	12	23	0.116111	-0.184911867943144,-0.0622687578366793,-0.0826337196471634,-0.0914868248980057,0.151298578685506,-0.0927915003458311,-0.0240128665809465,-0.098072115757816,-0.0578956793537235,-0.320343741762005,-0.0954498471233933,-0.0432724861440512	FALSE	-0.935127	-0.0577053	0.194268	14	23	0.464802	0.232852384757824,-0.105347579842543,0.157408902617604,-0.158837796674836,0.140073283446736,-0.0367627549959922,-0.201504502089377,-0.406997302440123,0.164067939193661,0.0159996477746237,-0.0814048482319263,-0.196035463608138,-0.349473277691646,0.0180872272465754	FALSE	-0.332732
sp|P35979|RL12_MOUSE	-0.016399	0.240863	8	22	0.713511	0.0452894939130555,0.457241672560714,-0.369707515880336,-0.0205273584384147,-0.218239215812955,0.0508109509277734,0.0208286666301659,-0.0968885801670671	FALSE	-0.146599	0.0913971	0.205927	8	23	0.366583	0.0635417479222694,0.345153027850293,-0.208154632141458,-0.0324145069502132,0.410981252760062,0.161876523258047,0.0170423503247476,-0.0268491341817419	FALSE	-0.435828
sp|P35980|RL18_MOUSE	-0.029714	0.132789	5	12	0.720527	0.0850892450530367,0.121634317419826,-0.151894795397618,-0.0340481399448,-0.16935042769438	FALSE	-0.14235	-0.175106	0.246183	5	12	0.201798	0.142537181068005,0.0109027635902326,-0.422869114983012,-0.223045037694523,-0.383056120514678	FALSE	-0.695084
sp|P36916|GNL1_MOUSE	0.11185	0.210348	15	20	0.0516713	0.222860487599728,0.229400405073907,-0.308158745416381,-0.136696381621497,0.0213002126813945,0.0332111973000205,0.189258030573297,-0.136383431047912,0.188978217379592,0.244076081876481,0.213010918927687,0.0760192053941484,0.114144391753564,0.127094442299851,0.599639764610426	FALSE	-1.28675	0.00233152	0.277731	15	20	0.879765	-0.0433963492631032,0.177222211917729,-0.620310315423219,-0.106261472438651,-0.148711770226784,0.307510874445455,0.494756684131427,0.269566887490494,-0.288739964413369,0.0869165494513532,-0.267496772112954,-0.0889952777156787,0.207336406127712,3.94811928260737e-05,0.0555356288986364	FALSE	-0.0556334
sp|P38647|GRP75_MOUSE	-0.00187636	0.199235	27	39	0.72383	-0.178416832569715,-0.238132922829949,-0.2699221451205,-0.0343382891987213,0.123208103946311,-0.136193825787004,0.468820295990278,-0.0124790284086493,-0.146701182480166,-0.189572232489467,0.183025010870754,0.0333848332169495,-0.00121299617671255,0.0922425938592695,-0.0643586292683151,-0.254540633206797,-0.258003340320719,-0.150975917927997,0.0870578594477188,0.141767651229173,0.176795970599971,-0…	FALSE	-0.140364	-0.0109041	0.150645	21	30	0.910675	-0.109519453167481,0.188508510200991,-0.140324076471993,-0.000550319135896645,-0.421318219844175,0.0698592816131724,-0.192705961184804,-0.0499822471097033,-0.00111119290519546,0.116037193214579,0.0232415653512123,0.012209066859783,-0.225040912351636,0.0888918716195498,0.205089883375774,0.0267660019923435,-0.111949393377152,0.00234599061748953,0.0833738929165638,0.0304640882541506,0.176728301508668	FALSE	-0.0406367
sp|P39061|COIA1_MOUSE	0.0268983	0.166366	11	18	0.740658	-0.0561050549319125,0.0915960414127809,0.144874894480179,-0.0778494438521793,0.126411686561515,-0.117326690876956,-0.0935374008558234,0.300281125107944,-0.0950617337560538,0.266313946943711,-0.193716494115154	FALSE	-0.130383	0.145891	0.233914	9	17	0.107155	0.24840339476251,0.274105825806546,0.114934355745396,-0.247628366197822,0.469487167051802,-0.198376281358113,0.145243147346829,0.18783789493812,0.31900752018452	FALSE	-0.969987
sp|P39447|ZO1_MOUSE	0.316157	0.265852	52	89	3.30525e-14	0.413877482490957,0.824426220659098,0.76740862481225,0.427258238550595,0.443847462082945,-0.133014673874732,0.38844027171303,0.379376316355994,-0.0548198042726446,0.404143864093069,0.289870991824812,0.427984697307211,0.661750398731961,0.565121767089784,0.0994438979737025,0.361906270461184,0.593731285621343,0.017077311618049,0.109276649351534,0.108400628518824,0.563169198677711,0.0658227581375824,…	FALSE	-13.4808	0.303996	0.30285	55	90	3.61975e-11	0.541081618398631,0.764312991854679,0.579304121057378,0.695672714707457,0.522858067025961,0.539467214476917,-0.34050218953905,0.569534903498818,-0.0805994946412004,0.396244339488953,0.387713273031311,0.0414144284338978,0.127544711056306,0.140228551717067,0.387668590142819,0.940758487362006,-0.174035296207858,0.725279682420474,0.59291557792763,0.173943316479419,0.0343806286097354,0.125032676334151…	FALSE	-10.4413
sp|P40630|TFAM_MOUSE	-0.249815	0.253512	15	23	0.000600531	0.0496782117243614,-0.356236311286845,-0.0409592920157314,-0.250342527862568,0.059060285281458,-0.288652364588592,-0.753356669691539,-0.328923447447845,-0.279596304875175,-0.449072464131929,-0.17590564375863,-0.395709820832394,-0.637902976359102,0.0393088004627703,0.0613822777233147	FALSE	-3.22146	-0.0972112	0.28893	15	28	0.296477	-0.343665256931331,-0.00357674768976836,0.251247595066282,-0.0475268892886312,0.00953192231578146,0.377595759509213,-0.0791509741079546,-0.203715489317333,-0.283854367349342,0.118626059641268,-0.207405237473843,-0.0643392002438698,-0.840062501513009,-0.269640451952135,0.127767186295636	FALSE	-0.52801
sp|P40694|SMBP2_MOUSE	0.164406	0.0739048	4	4	0.0784056	0.214932933924337,0.0592535339026907,0.217054496846168,0.166381316375813	FALSE	-1.10565
sp|P41105|RL28_MOUSE	0.0140875	0.16718	11	34	0.962892	0.119841250160247,0.09473374457411,-0.0288885554126509,0.36164623809547,0.222779744942506,-0.117130021352165,-0.18915767672867,-0.125918909006831,-0.058689680735736,-0.0453220911749067,-0.0789312862131625	FALSE	-0.0164222	-0.0326736	0.167109	13	34	0.643967	0.132626071271891,-0.0123476876572305,-0.000961986227635592,-0.0721246094491042,-0.226793857395249,0.242843392714097,-0.205633988415559,-0.0396597571636666,0.236807228778213,-0.18075123672407,-0.0262822310881543,-0.286588724285363,0.0141102413475866	FALSE	-0.191136
sp|P41209|CETN1_MOUSE	-0.332989	0.0928436	4	4	0.0050116	-0.426586001248172,-0.397370846348994,-0.269421217806613,-0.238577471408568	FALSE	-2.30002	-0.30981	0.227503	5	7	0.0293706	-0.498602835124209,-0.245205997853663,0.0493629511655383,-0.500106580527,-0.354495801633442	FALSE	-1.53209
sp|P42208|SEPT2_MOUSE	0.0761023	0.167887	6	8	0.35298	-0.102125550535769,0.178292887768828,-0.150193455748951,0.106127563147254,0.14320950762348,0.281303029434446	FALSE	-0.45225	0.198287	0.0748887	5	8	0.075047	0.291234253146334,0.141670072919514,0.109188863011087,0.249749776478947,0.19959321205133	FALSE	-1.12467
sp|P42228|STAT4_MOUSE	0.0511572	0.151514	9	11	0.375099	0.031578723219748,0.156745225396536,0.129010269350771,-0.131837322874796,0.025580541177119,0.104773526105342,0.152029101464691,0.233799439064529,-0.241264267901629	FALSE	-0.425854	0.0685719	0.305437	4	5	0.51019	0.128456913339125,0.305690780139481,-0.376542498873725,0.216682409675392	FALSE	-0.292268
sp|P42567|EPS15_MOUSE	-0.0933172	0.125638	8	8	0.164917	-0.0417979421158817,-0.0426700912809473,-0.0809300178596559,-0.127561103847412,-0.0800884246754384,-0.293469262056902,-0.210346705293456,0.130325996283552	FALSE	-0.782734	0.0773401	0.199373	7	8	0.450004	0.326437726814347,-0.0745702282471344,-0.212132914075271,0.293865797780114,0.18313949345529,-0.0266887306129035,0.0513296453306853	FALSE	-0.346784
sp|P42669|PURA_MOUSE	0.0816749	0.165599	8	17	0.298617	0.0589076109168285,0.0694221503274105,-0.0669806860023563,0.164419417719508,-0.0438768054599615,0.241654258715731,-0.128774491962638,0.358627876200269	FALSE	-0.524886	0.028179	0.222681	8	13	0.878441	-0.19595220590564,0.225926559980122,0.465406770589988,0.0826789433882163,-0.1122419527331,-0.114426975932246,-0.00400616753575839,-0.121953368860729	FALSE	-0.0562876
sp|P42932|TCPQ_MOUSE	0.00301166	0.143283	23	36	0.97044	0.225155756632482,-0.112272896214397,0.0473083011496175,0.0821988295828807,0.172631143895912,0.104499588838321,-0.299677728691388,0.291239324188909,-0.0631149795761416,-0.0191029600211252,-0.115279375327269,0.177691899210635,0.126409623601847,-0.137396794066839,-0.11008438365236,-0.124342534404798,-0.0489277744727755,0.0555044506085034,-0.00855651632187868,-0.000490588562904584,0.0982738351251404…	FALSE	-0.0130313	0.033644	0.209369	24	37	0.496609	-0.0669542853088979,-0.0603918362756087,0.0767434757038084,0.0941717347624746,-0.350393005762598,-0.0510362121101733,0.135453171022378,-0.0613294631617982,-0.240583992031183,0.153885507333344,0.19814851737123,-0.0510447433167991,-0.386494554195511,-0.288992860924848,0.00766279382237834,0.417037744949759,0.101461061450938,0.0784029655722453,0.248505600785063,0.0568188856108347,0.309946839680956,0.…	FALSE	-0.303985
sp|P46061|RAGP1_MOUSE	0.145652	0.151638	5	6	0.109517	0.314574081413676,0.142924115518271,-0.0871051646056145,0.119592163546771,0.238274403338554	FALSE	-0.960519
sp|P46471|PRS7_MOUSE	-0.107405	0.194463	14	19	0.0778668	-0.455174541809017,0.0130980320210132,-0.393571716325069,-0.0276505027586035,0.267525783058679,-0.176560725941357,-0.0654587431965359,-0.342031905417854,-0.00167601291991539,-0.169674787134131,0.0475427202682187,-0.128192146285524,-0.125389996300651,0.0535479015904523	FALSE	-1.10865	0.0124405	0.133641	10	16	0.866473	-0.0253436599240357,-0.184233129187709,-0.128205557306103,0.147345774550292,0.120453397370645,-0.149310797762678,0.0654723794556381,0.203211281576519,-0.00917415301809718,0.0841890890745867	FALSE	-0.0622452
sp|P46638|RB11B_MOUSE	0.187402	0.197165	8	13	0.0267937	-0.00272851184706432,0.345584226635305,0.125417010934829,0.450354780427173,-0.108053921726773,0.133050009523354,0.403033685954362,0.152556882624634	FALSE	-1.57197
sp|P46686|TULP2_MOUSE	0.00494749	0.237886	23	38	0.983196	0.17771259646614,-0.171166630400937,-0.0691388080690326,0.00210790518629556,0.177754756202961,-0.212051828979712,-0.0672046883380485,-0.188450397031197,0.61371009529832,0.0290193793813335,-0.606394018444697,0.0464669227466064,0.148306768632585,-0.218862383580789,-0.0345071105845974,0.216999947700849,0.117106919950257,0.059952948263031,-0.169065389147214,-0.0903343157232852,-0.0868437405840691,0.0…	FALSE	-0.00736001	-0.103373	0.259292	22	37	0.18585	0.00930886334757747,-0.131844223689821,-0.180499404295714,-0.0561796755543587,-0.609711229704489,0.0612981713506612,-0.427182580019417,0.0302847520165565,0.159384117981154,-0.0612418098749786,0.307175664823339,0.0734985451014736,-0.155216859045883,0.0780033317998996,0.0137455811536135,-0.78085487500603,-0.0783696584233191,-0.403204209868171,-0.229419887791365,0.197171051675963,-0.0174005044020121…	FALSE	-0.730837
sp|P46978|STT3A_MOUSE	0.0953525	0.105656	4	5	0.303536	0.136897317296731,0.222585959008718,0.0367735109612929,-0.0148469177428991	FALSE	-0.51779	-0.0899658	0.437113	4	4	1	-0.744371184217484,0.0921373052343279,0.157576709036094,0.134793979786107	FALSE	0
sp|P47738|ALDH2_MOUSE	0.0988785	0.482653	16	25	0.0123568	-0.0358799580017015,0.151218171438682,-0.0324134220743715,-1.5136626223969,0.690977353943501,0.396627919525473,0.114901160217705,-0.0698835080017077,-0.0761593959128791,0.289830490220919,0.498440191125036,0.240808203744556,0.42339357083451,0.206727011260541,0.0507485512793598,0.246382359188193	FALSE	-1.90809	0.166585	0.272019	12	20	0.0281635	0.3641523388292,0.338371226132231,0.386341192609195,0.373041398519481,0.111299755469211,-0.19032123651374,0.131229242245424,0.193382638683387,0.425141858090878,-0.491424523535039,0.0741691150473803,0.283636748558713	FALSE	-1.55031
sp|P47753|CAZA1_MOUSE	-0.0267608	0.371172	8	11	0.691065	0.00495299300125509,0.280412428813603,-0.856222709797657,0.190522522622731,-0.0180929017347848,0.327115100523515,-0.118907471068882,-0.0238666799826248	FALSE	-0.160481	0.0138868	0.230097	5	10	0.811541	0.253327337687192,-0.366491608350542,0.0152203835169677,0.0811239818882371,0.0862540091440517	FALSE	-0.0906897
sp|P47754|CAZA2_MOUSE	0.0754366	0.137484	7	8	0.316705	0.0473370042784311,-0.0962184485999403,0.139695702817494,0.130324904331975,-0.0766669152360498,0.078209408952476,0.305374267069287	FALSE	-0.499345	0.0278298	0.327735	8	9	0.753162	-0.354978064822819,0.375060739442131,-0.23116646673322,0.0363768081649602,0.0615496253215367,0.336851686532703,-0.400131808396038,0.399075556792356	FALSE	-0.123111
sp|P47757|CAPZB_MOUSE	0.0660133	0.132904	16	27	0.174189	-0.0399221266203523,-0.0586250571789595,-0.072660782443589,0.0337677556417647,0.0978405368127874,0.185009387445268,-0.169527027219223,0.0403787270400907,-0.120860601022233,0.116860809282581,0.102489978183895,0.232133629820996,0.207672871680102,0.307080681547839,0.102053793419958,0.0925194622926685	FALSE	-0.75898	0.177639	0.213853	17	30	0.00738169	0.135141757587734,0.121190769546547,0.238161760590425,0.179110409598166,0.150822623601473,0.302605472805265,0.675806732735044,0.399934110356004,0.258295508005861,0.0473161230342371,0.142110841701996,0.285735107704204,0.109012998760004,-0.0797522190067602,0.259585960674129,-0.365247793990742,0.160033636148105	FALSE	-2.13184
sp|P47802|MTX1_MOUSE	-0.0912076	0.0916438	14	23	0.0596144	-0.0979244118573191,-0.196467309038489,-0.02683675676442,-0.0230576180659982,-0.234527141137357,-0.216335877263764,-0.0829143169659556,-0.112481745556782,-0.121143989727161,-0.160255701155481,-0.0627811430644641,-0.0253219476992132,0.0984781541140768,-0.0153359855962091	FALSE	-1.22465	-0.0478714	0.126948	12	25	0.524212	-0.0956806462009471,0.0495690572202238,0.0237132620629736,0.0783993663618437,-0.329539119439733,-0.190731474199363,0.002157797570362,0.0989873867657393,0.0702369181780521,-0.0821914677175661,-0.0922565594493383,-0.107121833942295	FALSE	-0.280493
sp|P47857|PFKAM_MOUSE	-0.0207204	0.078572	10	12	0.71046	0.0363318122460973,-0.14613710068068,-0.0196483113035531,0.0138276081682415,-0.126949512856289,-0.0085128427100344,0.092187221948062,-0.0826411475213474,-0.0302427955202608,0.0645809105177741	FALSE	-0.14846	-0.037042	0.197343	8	10	0.766307	0.133639596006019,-0.060703511837948,-0.261115506526368,0.186512690935344,0.0132236010991599,0.0986380879905074,-0.38565898245672,-0.0208721935711211	FALSE	-0.115597
sp|P47911|RL6_MOUSE	0.0817892	0.13274	12	28	0.173596	0.173297461809652,-0.0314273894662117,-0.0559339600560578,0.0592033117350241,0.427640005213304,0.00245792052623229,0.0526337788196309,0.0478660304684067,-0.0532366791801375,0.162091129145361,0.0964397638696032,0.100438832472041	FALSE	-0.76046	0.0617123	0.218702	9	27	0.436427	0.25817866419607,-0.375177901027661,0.0400219604601048,0.274201502229579,0.17045977997147,0.00855251180336927,-0.0116450549907528,-0.111043718877776,0.301862943647445	FALSE	-0.360089
sp|P47962|RL5_MOUSE	0.11555	0.17567	21	32	0.0182966	0.56579319006433,0.11479990811069,-0.0184422156498362,0.481704640204546,0.144224411943934,0.166485002043112,0.0887951877068113,0.183632600798668,0.211448778414739,0.0673055656349136,0.0304986400137134,0.222698360584065,-0.063467683397147,0.0663043321498666,-0.0706980455524701,0.0524302247232174,0.0511748126629009,-0.0242794085313041,0.238488549990849,-0.217764404677508,0.135420959461766	FALSE	-1.73763	-0.0164909	0.127006	14	23	0.79313	-0.00911294191660661,-0.0486331600611385,-0.214041600384215,-0.0748267330164335,-0.203873939816493,0.100702925969783,0.0506473048828169,-0.151494186338467,-0.0852178621986828,0.0370617241649405,-0.00568348846315635,0.0783766278780004,0.0379912592642713,0.257231925362965	FALSE	-0.100655
sp|P47963|RL13_MOUSE	0.319452	0.400599	20	78	4.87082e-06	0.37806730329994,0.980343210491086,0.213074651168377,0.282126612679956,0.486862230530321,0.175889836051591,0.00239144534186498,0.298437163584217,0.367456074703486,1.22613426214747,0.346403101000469,-0.10387434685348,0.0668270444796791,0.198891005167457,0.298583266920333,-0.722867079143246,0.408523839672038,0.644358867447615,0.153270216807651,0.688146557154601	FALSE	-5.3124	-0.264536	0.275568	16	71	0.00145536	-0.302607391335503,0.30110204010115,-0.47639557906011,-0.22681972880209,-0.143010404968714,0.055424496207987,-0.568148333377705,-0.415944278229869,-0.273220512409608,-0.852741537692464,-0.0334748765506174,-0.147375781427495,-0.105384487834239,-0.534879940169081,-0.137658570379955,-0.371438077551111	FALSE	-2.83703
sp|P47964|RL36_MOUSE	-0.155133	0.332929	4	6	0.387322	0.173096990671146,-0.55031674578399,0.0605226803625038,-0.303834238223913	FALSE	-0.411928
sp|P48455|PP2BC_MOUSE	0.148903	0.217168	7	9	0.124557	0.500225520075343,0.0471938571693559,-0.101152627258347,0.208648873610889,0.349990389750265,0.0848986342595533,-0.0474857941584851	FALSE	-0.904631	0.0260416	0.25724	8	13	0.561882	0.108228302229647,-0.563787350314727,0.109126626500093,0.0519632309241893,0.107889842633646,0.206484508438479,-0.0676905692008396,0.256117897247805	FALSE	-0.250355
sp|P48678|LMNA_MOUSE	0.0824165	0.227088	5	5	0.391966	0.151080932197839,-0.245976950600193,-0.0276009391934337,0.185870184089234,0.34870905259704	FALSE	-0.406751	0.215868	0.0779492	4	4	0.086154	0.164413049444562,0.137981083699935,0.2565648712359,0.304513360018979	FALSE	-1.06472
sp|P48722|HS74L_MOUSE	0.023535	0.214039	34	52	0.441225	-0.467562783343443,0.153181379580542,0.283283752335224,-0.067204024575085,-0.0249276065814133,0.192488114060028,-0.0634414363837069,0.0240647040163348,-0.0748472369716874,-0.00194108298869423,0.0198606661775513,-0.0364932557781044,0.287700518872353,-0.0587888103059287,0.395959318621619,0.155747830447353,-0.482491260196078,0.342792379148441,0.126202906126721,0.0473505490025664,0.0177671491669004,0…	FALSE	-0.35534	0.135784	0.19835	33	55	0.00351422	0.105270655284993,-0.025090201828095,-0.306139369222537,-0.223201927705885,0.174800198359431,0.176296735519591,0.521722759379104,0.209936516225507,0.239965658353486,0.165497129662534,-0.0682386650148687,0.0840249672015281,0.328490336536726,0.0513399755511299,0.0388580147870397,0.232458940833896,0.332118869151581,-0.260154087886888,0.260676533002521,0.394479001935207,0.106913423061493,0.4375207503…	FALSE	-2.45417
sp|P48725|PCNT_MOUSE	0.0489052	0.215095	8	9	0.430147	0.127109436484922,-0.000141491096272352,0.284795347966707,0.237475367172428,0.0490829392239067,0.202490091192533,-0.34448556315721,-0.165084462768648	FALSE	-0.366383	0.308641	0.173478	10	12	0.000890995	0.109444201617071,0.617720896335279,0.104178715889112,0.326841797652649,0.503280058393449,0.289109306039093,0.340456283215026,0.42209491160152,0.262761156968623,0.110522263442351	FALSE	-3.05012
sp|P48774|GSTM5_MOUSE	0.29415	0.144491	10	15	0.000123667	0.387886269622347,0.0809586203134292,0.372702615119023,0.476436064655296,0.418050313546571,0.177596849825033,0.393784554270573,0.149268452901312,0.121879972018536,0.36293393624153	FALSE	-3.90775	0.329669	0.196107	9	17	0.00119416	0.632936799304041,0.321364358945246,0.0543833517696614,0.318576641304519,0.288218953570746,0.0821704977784706,0.420495485487351,0.583392707746174,0.265486292531382	FALSE	-2.92294
sp|P48962|ADT1_MOUSE	-0.0982543	0.192786	6	7	0.257146	0.199922012076931,-0.0205654489449526,-0.148193924768478,-0.230600162427718,-0.356507705983215,-0.0335806921285482	FALSE	-0.58982	0.206827	0.194544	5	9	0.103252	0.283611906317331,0.0147541426394546,0.073643709640045,0.157866604072248,0.50425994238582	FALSE	-0.986102
sp|P49025|CTRO_MOUSE	0.0435301	0.193422	10	12	0.674017	-0.00793405743623194,0.0510813136526346,-0.10424482561345,0.502322648047604,0.0994296353629927,-0.0895650860823567,0.0979999279901576,0.137174277214057,-0.202849328036533,-0.0481131802684622	FALSE	-0.171329	-0.140402	0.180367	7	8	0.162258	-0.14402060862388,-0.270522774846258,-0.374428720235121,-0.175602206047908,-0.0611972757459961,0.199743290566636,-0.156785766291412	FALSE	-0.789793
sp|P49135|ERCC3_MOUSE	-0.0737574	0.152589	12	15	0.185751	-0.151047081996761,-0.0793632077249594,-0.215724827624051,-0.167420027003896,0.0448722276538153,0.219624817884516,0.111738302144162,-0.245782754901963,0.0220112083914079,-0.174467888619243,-0.252281275567869,0.00275180868372446	FALSE	-0.731069	-0.318483	0.290922	12	17	0.00219365	-0.306338253825288,-0.69923460013545,-0.0286610782308861,-0.0634818969963852,0.0820005033498274,-0.18319108828858,-0.541278467127733,-0.661160537711472,-0.308453325860894,-0.349892139263676,-0.00543819161391452,-0.756671979073944	FALSE	-2.65883
sp|P49443|PPM1A_MOUSE	0.0812368	0.308432	7	8	0.605844	0.0240831147756983,0.125081190005652,0.539890407153379,0.421262312464926,-0.309953893345978,-0.0491713435174666,-0.182534499240923	FALSE	-0.217639	0.325171	0.331671	10	15	0.00148523	0.267033770489596,0.588292320000375,0.404753667555742,0.224216303061436,0.718123765959112,0.31541871557018,0.144202947727513,0.539754050599928,-0.468679645872586,0.518595773775177	FALSE	-2.82821
sp|P49718|MCM5_MOUSE	-0.163293	0.08191	15	20	0.000870566	-0.335578847271697,-0.105360737715607,-0.100717447201423,-0.103890940009658,-0.258378928741813,-0.260216835737616,-0.154652439848734,-0.192270938743969,-0.0985164539941884,-0.200828767988143,-0.0905557913006802,-0.202326990676195,-0.174551790480007,-0.154814168396903,-0.0167371221041602	FALSE	-3.0602	-0.11593	0.154351	14	18	0.104577	0.0185525102030902,-0.430290442507851,-0.0134606645326178,0.040041923538868,-0.176267852897489,-0.0456821138873049,0.0120161123816866,-0.27020493478547,0.150212990132303,-0.124208996081291,-0.275798304417037,-0.211276337301144,-0.120190225568728,-0.176469752810198	FALSE	-0.980564
sp|P49962|SRP09_MOUSE	-0.038151	0.247274	5	8	0.644037	0.067165838511909,-0.248040728605336,-0.0477176888905354,0.321265175663947,-0.283427479619236	FALSE	-0.191089	-0.287877	0.340766	6	8	0.0456067	-0.216974449261709,-0.334894780886795,-0.214455579135648,-0.732901531121752,0.279350024402583,-0.507386054855156	FALSE	-1.34097
sp|P50446|K2C6A_MOUSE	2.31204	1.15717	17	43	1.63656e-12	0.537513114087089,1.5491136051328,1.02235646645665,3.31280655991766,3.25917637806219,1.79544596177417,2.33829526372735,0.849397937763747,1.3682338279664,2.79863436978805,3.81260466845966,2.25920452299311,3.19521354251441,1.14634951628582,3.93585693836022,1.9572791882454,4.16715145889951	FALSE	-11.7861	-0.237457	0.247397	4	7	0.12728	-0.167252077678492,-0.524483461770537,-0.319831671086444,0.0617380671165316	FALSE	-0.895241
sp|P51141|DVL1_MOUSE	0.0550329	0.234961	12	15	0.724236	0.101032552524266,-0.133138024001132,-0.156746688963179,0.69756856337517,-0.0299191893453638,-0.0105630999400166,0.0160415769278114,-0.111525246009984,0.266862765637197,0.00397971433353569,-0.0901872492033322,0.10698910666401	FALSE	-0.14012	-0.172032	0.218091	6	6	0.14885	-0.000896695909805722,-0.282928326098241,-0.129169295176831,-0.44781779538427,-0.313098389058205,0.141718667064506	FALSE	-0.82725
sp|P51881|ADT2_MOUSE	0.0230951	0.266298	5	5	0.824885	0.099519487560391,-0.136898222939261,-0.327255988188057,0.372967495529149,0.107142692723293	FALSE	-0.0836067	0.313887	0.240528	4	7	0.0433572	0.028601568151827,0.617208711516206,0.303042666801085,0.306696125717858	FALSE	-1.36294
sp|P51954|NEK1_MOUSE	-0.057091	0.325047	29	35	0.535753	0.37081111261132,0.187057401835169,-0.216814006868369,-0.10318111548843,0.0609861885723056,0.233880279753003,-0.202441042121544,-0.167710358030081,-0.121456887831193,0.0356079816895342,0.0912447210206146,-0.0662591663876007,0.201880644911979,-0.186747201923875,-0.0272140830811801,-0.0930968400647901,0.0482432116524262,-0.0711569084200027,0.0181860208242325,-1.54363637045313,-0.0542081260114619,-0…	FALSE	-0.271036	0.128479	0.302686	20	22	0.0123149	-0.058610785044153,0.48104765767927,0.283812448759926,0.174740611667337,0.185946087190423,0.196193704158776,0.0464262636802548,0.238055480873747,-0.259464280943621,0.339685422515031,0.0813965062203568,0.422677103545368,0.178387982759487,0.390714897152895,0.327585876215255,-0.915324157080839,0.121891491624774,0.0202510039948777,0.281295946141055,0.0328621929262124	FALSE	-1.90957
sp|P52194|CLGN_MOUSE	-0.0366588	0.0993424	14	17	0.436813	0.0555041629069791,0.0524641267659589,0.0817887176019523,0.146656634434321,-0.0971271553046275,-0.00972965240383269,-0.16063426893934,-0.0231381900237578,0.0152245047493721,-0.0269885048733811,-0.121157509152799,-0.144140226733009,-0.163882763908973,-0.118063089482735	FALSE	-0.359705	0.0503482	0.269941	10	14	0.518311	0.157766494436761,-0.213844585211722,0.444098099092266,0.198873831550018,0.258156540399711,0.112585810928566,-0.0744003797109976,-0.415262087289936,0.258419944969361,-0.222912125355335	FALSE	-0.285409
sp|P52293|IMA1_MOUSE	-0.106124	0.209726	12	23	0.107946	-0.0358849740039197,0.278962495471679,0.0735374182862057,-0.503641876740357,-0.236772942945321,-0.243285459827295,-0.238794123442118,-0.256577235306194,-0.14431909755184,0.0880742760932811,0.0520556085520764,-0.106838078226351	FALSE	-0.966793	-0.292583	0.365138	12	19	0.0083152	-0.123220210987232,0.022429058391336,-1.23750386520742,-0.321650911016308,-0.266084516143114,0.116793712515309,-0.470745379760995,-0.140364528487624,0.0509309273938664,-0.210220164498151,-0.60175450384989,-0.329605736334622	FALSE	-2.08013
sp|P52479|UBP10_MOUSE	-0.185407	0.47288	9	10	0.303992	-0.310203992084907,0.0551394674153214,-0.171137094796113,-0.439940162297795,0.238331833340692,-0.300109780923791,0.239429430607285,0.248713152915104,-1.22888299404599	FALSE	-0.517137	0.0138875	0.24948	5	5	0.837375	0.27646897802486,0.126531632359507,-0.126407665988536,0.141416726399863,-0.348572216144042	FALSE	-0.0770802
sp|P52480|KPYM_MOUSE	0.387568	0.259237	15	25	5.89959e-07	0.759921977430295,0.0451466410464683,0.236364695477351,0.665533494330182,0.417281733044362,0.085106988618859,0.987756102661215,0.570725502077171,0.337804540058438,0.338394508849212,0.172822899222542,0.296162340292016,0.372271072883923,0.198516385459718,0.329713477899753	FALSE	-6.22918	0.253664	0.25285	15	26	0.00171459	0.38447978606007,0.372479164135013,0.198286044137208,0.271164672799818,0.796274947110384,-0.0298158595063249,0.294588285623947,0.492512876003434,0.289923826474743,0.382851565704578,-0.171748916985011,-0.0857974183775367,0.138738923467827,0.0131729623539871,0.457850268153917	FALSE	-2.76584
sp|P53026|RL10A_MOUSE	-0.167006	0.193089	11	22	0.016761	-0.389436118883672,0.140088466858822,-0.111273542097005,-0.304587152108667,-0.052636037278971,0.111280909312643,-0.297830213434176,-0.405509010556296,-0.282587030051248,-0.234395670308872,-0.0101797582281986	FALSE	-1.7757	-0.232577	0.294	11	22	0.024717	-0.958327193170069,-0.240883893267436,-0.174698490141544,-0.216578398969185,-0.17230587747003,-0.474274568264486,-0.160314735471637,0.075850967911204,0.123190756793267,-0.320489447605152,-0.0395146638910956	FALSE	-1.607
sp|P53994|RAB2A_MOUSE	0.261659	0.254416	21	48	1.50537e-05	-0.0360371318076024,0.190312041186315,0.316408337926678,0.313318205020028,0.248524316309769,0.644430120876358,0.211936834633977,0.285860179336415,0.212460607525144,0.180174080281782,0.164471925751264,0.554209076949555,0.0573870696485191,-0.124169571520753,0.055475173658235,0.0396031934028458,0.923377337984345,0.376512180185755,0.0207736089852973,0.645799923317575,0.214001371024621	FALSE	-4.82236	0.251766	0.41371	19	52	0.00647086	0.414152637170527,0.0160891718109394,0.79715450655361,0.488517937597594,0.278877643763517,0.132725166512831,0.657563072811472,0.505814581784005,-0.0121177976091261,-0.507094091675126,0.366045077623777,0.881267421426493,-0.25024199216166,0.392635599352725,-0.160047686012976,0.544583073003422,0.776217219949151,-0.293790792972485,-0.244794415760821	FALSE	-2.18904
sp|P54103|DNJC2_MOUSE	0.0897671	0.101265	7	7	0.190439	0.170587102070241,0.0700574614263359,0.233721895103251,-0.0886688713472797,0.0645399207215773,0.0625376433970416,0.115594796029376	FALSE	-0.720245
sp|P54729|NUB1_MOUSE	0.17628	0.254203	5	5	0.152349	0.106429210429078,0.0965515429341437,-0.00444437635814073,0.0585638323369989,0.624300722968521	FALSE	-0.817162	0.126027	0.175492	5	7	0.273136	0.315578158466951,-0.136286719508295,0.25471192925862,0.0852649813530489,0.110868475577071	FALSE	-0.563621
sp|P54775|PRS6B_MOUSE	-0.0178045	0.0905074	7	10	0.787823	-0.115077398668528,-0.100852000320158,0.0445694197334431,0.116250098347761,0.00338162705651275,0.0334955368436688,-0.106399079208718	FALSE	-0.103572	-0.139658	0.178311	7	8	0.174204	-0.107534324128438,-0.308796324959145,0.00892220958539998,-0.301994821762096,-0.0861478433832885,0.138218439972879,-0.320273529258639	FALSE	-0.758943
sp|P54818|GALC_MOUSE	0.125007	0.123698	6	9	0.1168	-0.0494202483695382,0.322080234414949,0.142312148004182,0.0499572141255224,0.161196110967892,0.123915559780996	FALSE	-0.932556	0.280939	0.136025	5	8	0.0226107	0.156413481369865,0.387072921769919,0.161217767061501,0.241901405044194,0.458090923583477	FALSE	-1.64569
sp|P54822|PUR8_MOUSE	0.118679	0.1117	6	8	0.127824	-0.0212012037084691,0.113529670072221,0.278478195074615,0.0203130194596224,0.205674213605916,0.115281714972349	FALSE	-0.893388	-0.0636079	0.0911189	5	7	0.546492	-0.122168181008925,0.064949328390586,-0.162171958851797,-0.0888937663459841,-0.00975514802165824	FALSE	-0.262416
sp|P54823|DDX6_MOUSE	0.108562	0.15485	14	22	0.0524775	0.0197236184599029,0.165228582936544,0.520425992771462,-0.154844733560096,0.0990756834072799,0.0954168922943112,0.108653967366116,0.187841901121454,0.107942192015592,0.0638292179634458,-0.0789352186187457,0.217937642860684,0.0352672275491666,0.132298152614073	FALSE	-1.28003	-0.122894	0.333345	15	21	0.263317	-0.111703070371175,0.448107576556836,0.126410824183403,-0.635938903083453,-0.0013511596604052,-0.757393011291769,0.152237627982811,0.0957752788798975,-0.00158321099608796,-0.467161469348445,-0.0935359393169209,-0.450222275783341,-0.308582561905333,0.128614757492862,0.0329104316012332	FALSE	-0.579522
sp|P54869|HMCS2_MOUSE	0.424209	0.16004	8	9	3.27875e-05	0.435096868119173,0.196810952063172,0.500358109879892,0.501732165499389,0.517594480149086,0.67671539848522,0.243228274391794,0.322134453535415	FALSE	-4.48429	0.119397	0.280675	10	17	0.170698	0.305666521193167,0.440180366132454,0.227688447085692,0.469192840055544,0.0206718658761926,0.133269895230951,0.245280232568356,-0.149125540161385,-0.43296610148567,-0.0658870499097003	FALSE	-0.767772
sp|P56480|ATPB_MOUSE	0.0846818	0.0900255	4	4	0.34446	-0.00389414857298141,0.165482221036462,0.0181808030324824,0.158958344994451	FALSE	-0.462862
sp|P56873|SSA27_MOUSE	0.109405	0.252176	6	14	0.425619	-0.062428332681695,0.0474668567209197,-0.0656057047604401,0.00388913191293815,0.601698567386311,0.131408445066965	FALSE	-0.370979	0.548838	0.296706	6	10	0.000911217	0.417875927827222,0.714299854486007,0.0219544377545828,0.610165510463593,0.660989637148718,0.867740358260431	FALSE	-3.04038
sp|P56959|FUS_MOUSE	-0.336876	0.293427	5	7	0.0161588	-0.459437005010508,-0.240631380401936,-0.621067092916647,-0.49076952969473,0.127523224711617	FALSE	-1.79159
sp|P57722|PCBP3_MOUSE	0.00313954	0.15858	9	15	0.903617	0.0378575133570779,0.0147123849674267,0.0325461065631173,0.209928006225283,0.195975236619753,-0.235575510936415,0.0136008047478996,0.00493396380249505,-0.245722614312258	FALSE	-0.0440154	-0.128092	0.140115	6	16	0.220492	-0.236405264270659,0.0499270393236758,-0.232768672736838,-0.140322508860952,-0.250295592511715,0.0413123465077315	FALSE	-0.656608
sp|P57776|EF1D_MOUSE	0.0191946	0.325658	6	10	0.826166	0.427085338893838,-0.364860847583254,-0.0469627101008415,0.177355285891319,-0.338968472408625,0.261519285099729	FALSE	-0.0829325	-0.032565	0.31657	7	10	0.818177	-0.295783043429343,0.126683554469215,-0.303715842915596,-0.424447131287435,0.000411738586710148,0.401817338546883,0.26707816703533	FALSE	-0.0871526
sp|P57784|RU2A_MOUSE	-0.0219578	0.0777132	6	9	0.752679	-0.111318921612601,0.0493139209075445,0.00422343981287745,-0.0789801312707109,-0.0749441274063432,0.0799592948841994	FALSE	-0.12339
sp|P58252|EF2_MOUSE	0.257599	0.167093	21	30	8.84431e-07	-0.0885257221219599,0.284533641212736,0.562625037758783,0.47163606189846,0.235842317065235,0.248342280042749,0.283231437801932,0.0946416607113076,0.332193464044521,0.0758440526528887,0.465638587598432,0.144060890188777,0.325328474797286,-0.023395530141609,0.219258078862357,0.278366904515857,0.294389870719918,0.330738352005314,0.0598730540750969,0.395153869656479,0.419801543278592	FALSE	-6.05334	0.0472811	0.209593	16	27	0.422097	0.100962109565578,0.0989990920772364,0.162926269428428,0.163732415034477,-0.0709231664413339,-0.0267511276476995,-0.470307251621161,0.239499727278148,0.452427386168744,0.231910202451153,0.0378238214673206,-0.0871037173115667,-0.0763496097537854,0.132432724849367,-0.203124557465222,0.0703431290118757	FALSE	-0.374587
sp|P58468|F207A_MOUSE	-0.205534	0.303313	8	14	0.0537421	0.0421938496684595,0.0171238393328637,-0.868734884398457,-0.185337562752497,0.0732329462952365,-0.156627807716863,-0.301510148028934,-0.264610301943901	FALSE	-1.26969	-0.309675	0.225105	12	21	0.000857092	-0.0464584033704171,-0.431981854062959,-0.403813206322008,-0.171720875890349,0.126076371897254,-0.422274192447019,-0.26817735964977,-0.197895924442204,-0.397832409737344,-0.653215659524783,-0.228998540013138,-0.619808001163806	FALSE	-3.06697
sp|P59240|NPHP4_MOUSE	0.0655749	0.273987	4	4	0.526713	0.225272765984627,-0.296555328376892,0.0117504569605563,0.321831624872873	FALSE	-0.278426	-0.015936	0.150657	4	5	0.8739	-0.129963038475862,-0.111866854209511,0.198237572927738,-0.020151581777045	FALSE	-0.0585382
sp|P59242|CING_MOUSE	-0.0372268	0.186961	55	82	0.125385	0.0482486610650283,-0.129118147831333,-0.0763056184499344,-0.160771166770111,-0.136137042086288,0.0565967386674758,-0.178843787434728,-0.850887134312073,-0.234831618451695,0.0851700443497825,0.163137507651483,-0.00644140640774832,-0.175698508976105,-0.00852628166947687,-0.0591035158524894,0.0461083203276934,-0.0268789001315008,-0.149515289280835,0.0233958528998993,-0.0475514203160853,-0.037954257…	FALSE	-0.901754	0.325941	0.351254	61	93	2.88871e-15	0.0754211856651412,0.551585947590285,-0.0834223722772829,0.592592954178335,0.379156447745317,0.510793013397719,0.0735875559652347,0.341735132380224,0.500110268406503,0.0485518311479464,-0.101923564848216,0.205947193204796,0.27330283443651,0.285923642542876,0.435012852104219,0.370785691776966,0.0202576960176188,0.297494878253151,0.0886551239094822,0.0896210443956694,0.792634225285635,0.37663941572…	FALSE	-14.5393
sp|P59598|ASXL1_MOUSE	-0.0758701	0.128461	5	5	0.379052	-0.189484883760034,-0.0447946842228345,0.0763198887565826,0.00451585248481508,-0.225906814843484	FALSE	-0.421301
sp|P60122|RUVB1_MOUSE	-0.0607849	0.182211	13	19	0.244971	-0.241042371684603,-0.0393385020475718,0.139466867975691,0.1032349123612,-0.0551422921299459,-0.0996289230895777,-0.28708291960797,-0.00795677778944326,-0.204801681778059,0.342746386480713,-0.0711353799913065,-0.0654209200200574,-0.304102445719333	FALSE	-0.610885	-0.29283	0.206953	7	12	0.0116861	-0.0819693626682598,-0.285234057288614,-0.156710992419366,-0.199004194550824,-0.238621249340702,-0.376983196171523,-0.711284989069399	FALSE	-1.93233
sp|P60229|EIF3E_MOUSE	0.000424435	0.285592	14	18	0.72951	0.0947081786062376,0.0896449963963767,-0.0760292764394288,0.601984801699472,-0.157832660106831,-0.511021969046776,-0.115904416597992,0.446628920490423,-0.297246559833515,-0.0169983307073597,-0.152612192266258,0.23468351137341,-0.0575317335797558,-0.0765311734628016	FALSE	-0.136969	-0.0270975	0.160293	14	25	0.725245	-0.226053753205484,0.23806638023045,-0.0638909984156766,-0.0638394459003887,-0.06702258801587,-0.0281576114480522,-0.327762197018168,0.117280605351672,-0.0361497482076768,0.0604455526561273,0.117565578331388,0.124374116105325,0.033683139559581,-0.257903812244504	FALSE	-0.139515
sp|P60330|ESPL1_MOUSE	-0.114963	0.178501	22	25	0.00215024	-0.16894160635371,-0.121096863085217,-0.230030787298008,-0.063529400577762,-0.226001426097586,0.0249539191762661,-0.162929010109049,-0.107764369389146,0.0230810437717392,-0.240191690669886,0.55376968658133,-0.233268691561208,-0.249299799131128,-0.211910211928334,-0.00831221522100414,-0.0421654172031121,-0.0516043527775199,-0.23206878672596,-0.242328787530175,-0.312771890769726,-0.151320111950046,…	FALSE	-2.66751	-0.345023	0.448539	14	15	0.00152266	-0.265450580342152,-1.71618804949267,-0.419261952040232,-0.758074486095581,0.0807394955696141,-0.0129725310408922,0.0490126250365717,-0.327687580466001,-0.215917173899054,-0.237463599992036,-0.0905702414216528,-0.376926406048089,-0.28498957634001,-0.25457270888153	FALSE	-2.8174
sp|P60335|PCBP1_MOUSE	0.0359221	0.279745	9	12	0.699575	-0.0818601284784144,0.511023249008417,-0.462364039015007,-0.116842964198173,-0.0475199937841622,0.120842768362071,0.241614658891964,0.244440875505463,-0.0860356139272515	FALSE	-0.155166	-0.264208	0.215529	5	8	0.0526241	-0.0524262629042346,-0.623813821823881,-0.268739470575953,-0.190975691018457,-0.185086930069488	FALSE	-1.27882
sp|P60670|NPL4_MOUSE	0.0795223	0.163941	4	4	0.455902	0.099870929850337,-0.0922184050447405,0.29532700656985,0.0151097010924232	FALSE	-0.341128
sp|P60710|ACTB_MOUSE	0.063818	0.21082	40	173	0.0646633	-0.17459060455945,-0.343850175534042,0.0349070508131132,0.399190442733388,0.0569387798619006,-0.16944876227101,-0.0250196157416656,0.241495677209026,0.111062369232514,0.110893902193083,-0.0551473804732433,0.0173015859275747,0.206697720489312,0.0587978011708738,-0.180017348808224,0.0918866286594553,0.00200870027965603,-0.1868477028701,-0.235043667813119,-0.512363603971339,0.334693963474063,-0.0424…	FALSE	-1.18934	0.147286	0.316367	42	166	0.00142521	0.272818802335851,0.500700280299339,0.229464081787289,0.181642421079425,-0.180432150374023,0.297511634210078,0.47719946860868,0.428553315854153,0.290020649698145,0.500087783640975,0.187140083899072,-0.0963895704167166,-0.542690464838133,-0.434186301914767,-0.173712909258422,0.47461609683192,0.298430161664928,-0.0915669243629669,-0.203998371758964,-0.225154505365158,0.228192400034027,0.97014908494…	FALSE	-2.84612
sp|P60762|MO4L1_MOUSE	-0.186303	0.220238	17	36	0.00128518	-0.149355041509865,-0.194187479062194,-0.0728534378876203,-0.773105644078846,-0.283194833490615,-0.309322301458529,-0.166561903069388,-0.344511372928209,0.186263732224334,-0.176912802537223,-0.0545709927893355,-0.337046278353488,-0.115724879051149,-0.345494939148442,-0.168100704284303,-0.0490301236482608,0.18656451242727	FALSE	-2.89103	-0.376726	0.266556	12	25	0.000200599	-0.0541010327035227,-0.433351047759902,-0.454402191655762,-0.750322343777123,-0.436222197778468,-0.931485268894598,-0.0557378638460379,-0.258416590746126,-0.1390787907866,-0.42835606202299,-0.403701430977765,-0.175537321001952	FALSE	-3.69767
sp|P60824|CIRBP_MOUSE	-0.382238	0.216965	5	8	0.00191353	-0.74302159556998,-0.239697057097603,-0.198112190202939,-0.324383774834567,-0.405977727312934	FALSE	-2.71817
sp|P60843|IF4A1_MOUSE	-0.0294144	0.196789	12	15	0.751214	0.110992730539558,-0.263018066736734,0.238080731705919,0.14345374025814,0.0343834840515652,0.0770859235535239,0.117768672715977,0.121421258437538,-0.266968763584452,-0.344920862044449,-0.164329830814301,-0.156922238688763	FALSE	-0.124236	-0.151878	0.373894	9	12	0.36074	0.0971635402510935,-0.0812247164608515,-0.292724941136453,0.194947820964828,-0.113909499188675,0.081353349374233,-0.450739750394426,-0.967483908615564,0.165716165589222	FALSE	-0.442805
sp|P60867|RS20_MOUSE	-0.206105	0.309578	5	14	0.136703	-0.0703234266885876,0.0454270574340532,-0.189663884353756,-0.739547322657021,-0.0764194576870189	FALSE	-0.86422	-0.106489	0.0148091	4	14	0.359212	-0.0847659020035549,-0.114467402961288,-0.117097312831634,-0.109626880453274	FALSE	-0.44465
sp|P60898|RPB9_MOUSE	-0.112146	0.218017	4	5	0.305096	-0.168522798674848,-0.355094257696013,0.170922065683747,-0.0958873189319925	FALSE	-0.515564	0.0885648	0.375327	4	5	0.446964	0.329301385190351,0.0840564865302078,0.380776186178907,-0.439874746724124	FALSE	-0.349727
sp|P61082|UBC12_MOUSE	-0.346974	0.77689	7	9	0.187823	-0.0585963289438405,-0.265614188454053,-0.306179741932142,0.246051116001749,-2.05271678425034,0.109322861582711,-0.10108425307234	FALSE	-0.726251	-0.194201	0.365512	7	10	0.250831	-0.203841859896745,0.104976789477988,0.088595338388103,-0.00715295331045095,-0.494603021291051,-0.871720355169454,0.0243370603452611	FALSE	-0.600619
sp|P61164|ACTZ_MOUSE	0.108343	0.162047	9	12	0.126752	0.153640647207845,0.175324456379751,0.0424701199759008,-0.0239407877267334,0.121442653250486,0.133792857310852,0.075256286763791,-0.148562443551023,0.445660349973648	FALSE	-0.897044	0.249457	0.281842	8	11	0.0323992	0.387096280853706,0.254796730274172,0.0234570178520455,0.808581242859598,0.350248706779922,0.0080203830450772,0.237707542314541,-0.0742500436318468	FALSE	-1.48947
sp|P61202|CSN2_MOUSE	0.0562165	0.204228	5	5	0.48748	0.057303509468378,-0.265970036090555,0.0755323742016642,0.114585864470183,0.299631030088917	FALSE	-0.312043
sp|P61205|ARF3_MOUSE	0.157828	0.181679	8	16	0.0541096	0.0202869868053713,0.510188368435111,0.192894180936499,-0.00855026463896462,0.237349654022345,0.269787344768233,0.0549618526698357,-0.0142902016103133	FALSE	-1.26673	-0.0726846	0.537436	6	9	0.852295	-0.0172443110332717,-0.987545604257348,0.260132407891792,-0.409062886529131,0.296125815914069,0.421486712275822	FALSE	-0.06941
sp|P61222|ABCE1_MOUSE	0.243415	0.166204	14	18	0.000102108	0.0494502991977366,0.10457762786135,0.162760379603112,0.117280037124203,0.153011791838223,0.422408667889591,0.131617796391574,0.589075027354957,0.407684921223757,0.190516942834802,0.268889583653717,0.483859269197959,0.220506567791877,0.106177960473927	FALSE	-3.99094	0.269399	0.171095	12	16	0.000991388	0.127253999722522,-0.0948628520983828,0.440345554002091,0.359333899452588,0.388714119188175,0.277070715190058,0.104839605292339,0.156544150970376,0.200173966435028,0.439524374568116,0.402202491754312,0.431647572826098	FALSE	-3.00376
sp|P61255|RL26_MOUSE	0.153616	0.206592	11	37	0.0376427	0.130142952936547,-0.116992805283835,0.174802390008556,-0.00505410255955231,0.119699811495599,0.295137820414141,0.127122537091589,0.365721413196903,0.0760044400774224,0.601584463242265,-0.0783928603264657	FALSE	-1.42432	-0.0588952	0.328536	12	38	0.671812	-0.81807555718151,0.176922533749525,-0.0671650899631984,0.203621180981198,0.477731206820634,-0.266878069141308,0.196186732177894,0.031065787098966,-0.138735354567191,-0.0393235240072664,-0.320310226382473,-0.141782492058627	FALSE	-0.172752
sp|P61327|MGN_MOUSE	-0.0742882	0.233131	5	12	0.615288	0.083449480795777,-0.182505243486606,0.117167855423443,-0.434690083830962,0.0451371908136167	FALSE	-0.210922	-0.109736	0.0842512	4	7	0.361575	-0.125666721156733,0.0136082666290216,-0.168836756958653,-0.158050531461535	FALSE	-0.441802
sp|P61358|RL27_MOUSE	0.0162408	0.11662	9	19	0.836386	0.0255582698897342,0.0187690659541375,-0.0854062860521731,0.117286821931562,-0.0886018607938115,-0.102714634556068,0.0641468664851534,0.25214582846445,-0.0550168666571248	FALSE	-0.0775932	0.0654281	0.268632	10	18	0.542985	-0.00378934624540272,-0.0968184068543556,0.296405210872756,-0.0404781821990055,-0.383342193579192,0.376348277129088,0.543799148293913,-0.0423255156984142,0.0626028764176422,-0.0581204695003882	FALSE	-0.265212
sp|P61406|EST1A_MOUSE	-0.186195	0.176436	46	73	1.94491e-08	-0.224583680258031,-0.377518601488279,0.0112863839698411,-0.157335511582991,-0.243727875661761,-0.0939947238996895,-0.165503230868712,-0.354492570191147,-0.455455780398382,0.197713082291317,-0.0818989448167781,-0.19972143157802,0.151825606973144,-0.0477102614558073,-0.0210547877331175,-0.205390692862716,-0.750349825171939,-0.191256572378003,-0.179005524411321,-0.18072924684485,-0.17682842833183,-…	FALSE	-7.7111	-0.281834	0.323687	49	83	7.80053e-09	-0.491208477488367,-0.273752423400928,-0.155527298875524,-0.0988185846192104,0.0603145960126844,-0.418267939090715,-0.127216164167278,-0.310258772490886,-0.0740936671171452,-0.218462466995808,-0.850928600216381,-0.100783554719644,-0.225229184545246,-0.0175460714784867,-0.229040063728408,-0.281381100556427,-0.000368809510286265,-0.0589436395530207,-0.179289393878328,-0.314637061052091,-0.277640811…	FALSE	-8.10788
sp|P61407|TDRD6_MOUSE	-0.135363	0.247821	67	109	2.34011e-05	-0.391451896172128,-0.308114704402846,-0.0975789878325389,0.0255735831733465,0.0225081551254173,0.0489405346069024,0.00967467993523767,-0.265746235534296,-0.555597275712784,-0.0282453089768121,0.0164764163081704,0.0396622336071483,-0.109024280065512,0.0906005488348338,-0.0929400118902168,-0.113707713087555,-0.218511214854522,0.250918629675598,-0.408647642432536,0.0723667618706572,-0.1902506240900…	FALSE	-4.63076	-0.449379	0.320655	60	102	2.95213e-19	-0.561665979320333,-0.431381470144983,-0.706030926592871,-0.463020989209619,-0.273798498816872,-0.162233776278056,-0.566508675901797,-0.678384598184057,-0.389829345864582,-0.210445133365834,-0.444302924599383,-0.0318517028176839,-0.576376209650171,-0.126795215662019,-0.367106807497231,-1.42272527865697,-0.58355675449076,-0.895948461559844,-0.0550575848732387,-0.619492145103122,-0.253881770278687,…	FALSE	-18.5299
sp|P61514|RL37A_MOUSE	0.00436696	0.394152	12	29	0.439509	0.464150383297114,0.0540551309556215,0.0727048713165875,-0.055182282615142,0.450287540276765,-0.127292363699842,0.214095268988666,-1.08810574733174,0.111038164439661,0.0419644491850079,0.0466446075871391,-0.131956561766759	FALSE	-0.357032	0.000837763	0.332972	15	39	0.752771	-0.00908589762762991,-0.283992853840586,-0.0817582119603805,0.245967708439499,-0.184199305599429,0.512273975065758,-0.055594164463245,0.226153299342601,0.33859252471422,0.118175775900446,-0.459124145428962,0.0950759978374248,-0.769876704743628,-0.0151567228069405,0.335115174046207	FALSE	-0.123337
sp|P61750|ARF4_MOUSE	0.0642279	0.314151	4	4	0.904824	-0.149101314774193,0.507847977625515,-0.16763782843823,0.0658028227618037	FALSE	-0.0434358	0.0216584	0.158905	4	6	0.85071	0.181644482158111,-0.0283029997137522,0.110882676616286,-0.177590411382497	FALSE	-0.0702185
sp|P61963|DCAF7_MOUSE	-0.098534	0.160698	8	11	0.180231	-0.3217414903258,0.0922284686432097,-0.125955498362409,-0.247128220376781,-0.02740562361158,-0.0643522207244593,0.126498602074946,-0.220416032616759	FALSE	-0.744171	-0.00316292	0.171654	9	15	0.958236	0.082072348746256,-0.022106909259832,-0.106684841033454,0.227836613450526,0.0401624556416691,0.0534023013154739,-0.386684764743596,0.104281198142049,-0.0207446494163805	FALSE	-0.0185277
sp|P61965|WDR5_MOUSE	-0.121295	0.152022	4	5	0.22052	-0.187702764301968,-0.103989585733321,-0.274811998960751,0.0813249206674314	FALSE	-0.656553
sp|P61979|HNRPK_MOUSE	-0.133384	0.359529	21	48	0.0045317	-0.307974442760573,0.190580166577125,-0.509039727919864,-0.00225886592523265,0.734476550804065,-0.24747944978207,-0.506632167827439,-0.640349047620119,-0.282510952373999,-0.228064881957452,-0.146320319359138,-0.170486757080245,-0.315576087783879,-0.475880980356525,-0.33155942331435,0.618396125956511,0.365472103359537,-0.0215803958082313,-0.287635751550694,0.048499318722907,-0.285134875583163	FALSE	-2.34374	-0.206851	0.343215	24	47	0.000599515	-0.330833540743294,-0.197063191286103,-0.294641031698657,0.0831881916305586,-0.0678159551096069,-0.120335380539204,-0.517974376366052,0.0107563238252787,-0.65920523491616,-0.333576210500737,-0.163649048742015,-0.306751222827406,0.978788098901785,-0.418893363043639,-0.08732416165269,-0.131804608002853,-0.925106557775528,-0.551471535211833,-0.0580793376871196,-0.3401061635217,-0.0885197092368826,-0…	FALSE	-3.2222
sp|P61982|1433G_MOUSE	0.450876	0.171911	5	8	0.00070271	0.688921218346007,0.577611189184091,0.31015706503349,0.355925253398904,0.321767468388018	FALSE	-3.15322	0.315491	0.693133	10	15	0.000852456	1.01879517732775,0.396397142759917,0.23706065416267,-1.50523783226543,0.654366263407893,0.158238014693239,0.64323671702681,0.385018567875712,0.813762977838562,0.353269051247022	FALSE	-3.06933
sp|P62137|PP1A_MOUSE	-0.0538373	0.126402	6	9	0.425336	-0.109871775781613,-0.0968925828382517,0.190160261065307,-0.037072749065324,-0.166370612743487,-0.102976239675532	FALSE	-0.371268	0.0398416	0.276122	6	10	0.692756	-0.0394831262199479,-0.345721117909631,0.35499561703266,0.252892432579457,-0.191251435080193,0.207617436703013	FALSE	-0.15942
sp|P62141|PP1B_MOUSE	0.105697	0.292657	7	9	0.486696	0.654825908764681,0.320077548252709,0.0729451033251252,-0.221340555312941,0.0162156121107272,-0.07356758439441,-0.0292803536191608	FALSE	-0.312743
sp|P62192|PRS4_MOUSE	0.0288691	0.257738	8	10	0.975911	-0.125450966203719,-0.130536886738902,-0.0114951637345604,0.207241440229977,0.546997817639319,-0.306746068514964,0.0501040519238128,0.000838404082285027	FALSE	-0.0105896	-0.0808578	0.122601	10	13	0.308828	-0.196337252311725,-0.20577741199902,0.0227230376782531,0.0102775828645874,-0.0773436598419203,0.037152578468362,-0.287298508993894,-0.0923486252884025,0.0914818119844525,-0.11110774605326	FALSE	-0.510283
sp|P62196|PRS8_MOUSE	0.00707159	0.084314	6	9	0.919868	-0.0910329940142923,0.130566667326441,0.00352666331373548,0.0322374104602876,-0.0832089433173346,0.0503407337720006	FALSE	-0.0362744	-0.168689	0.236421	6	7	0.183394	0.0121408787124752,-0.250195086409974,-0.367152028581877,-0.49098890871061,-0.021450097349952,0.105513390541	FALSE	-0.736615
sp|P62242|RS8_MOUSE	0.223773	0.235992	13	39	0.00221821	0.632653835712462,0.110394670688625,0.254544644405593,0.0186328472490764,0.131114447629282,0.235232958614309,0.722271377812067,0.0443429971491933,0.207523180607257,0.111902874582534,0.405634840295049,0.128742468799577,-0.0939433841850031	FALSE	-2.654	-0.218133	0.229605	16	45	0.00498965	-0.0609833603545015,-0.0698976675844741,0.00293428223856002,-0.257050316449528,-0.299464136320041,-0.418051663727148,-0.108379953318636,-0.402923525920669,0.153443127953328,-0.401532676694946,0.010545711151173,-0.27129217911969,-0.79826122674115,-0.163583415891286,-0.0721878498304107,-0.333435440179645	FALSE	-2.30193
sp|P62245|RS15A_MOUSE	0.139445	0.325602	13	34	0.112606	-0.131797136384796,-0.0213494634783076,0.383667046543911,0.0627668093356146,-0.0173276341525897,0.230204848387617,-0.461422325802961,0.535554177002864,0.349424581448587,0.219356923177439,0.0404465483634705,-0.155766009110361,0.779024221548075	FALSE	-0.948439	-0.0131859	0.222016	13	36	0.71554	-0.244816921909759,-0.167097061977326,-0.0228867028224941,0.130222511128785,-0.0950116867908261,-0.278688708431506,-0.172446415070612,0.0459025775189443,-0.0605854701558091,-0.0487609842560323,0.288870046352906,-0.0708636738029828,0.52474534033883	FALSE	-0.145366
sp|P62259|1433E_MOUSE	0.169699	0.187215	21	50	0.00130394	0.00778737418452435,0.0389467543063027,0.227879199835537,0.184261736086506,0.0516305142785937,0.377563261872696,0.404873741660865,0.220844823677348,0.079459021372231,0.0681735429177802,0.0218807522132174,0.0311684514402825,-0.0415633345644032,0.490714268775492,0.125089256936875,0.497872740071116,0.113289907337433,-0.0371112699323415,-0.0695362359159084,0.499370824959498,0.271079621709282	FALSE	-2.88474	0.258535	0.217822	19	45	0.000187318	0.201515887555161,0.25045086031488,0.293289457751699,-0.00201681275553946,0.508615154255877,-0.140755574016172,0.274293886996493,0.226723125568376,0.196139753066014,0.588670516475856,-0.071064828675915,0.104135934583291,0.578540501850801,0.376543978855908,0.27444592922339,0.52073567787272,0.517357644820243,0.19373353110698,0.0208160013749254	FALSE	-3.72742
sp|P62264|RS14_MOUSE	0.00182264	0.256741	21	81	0.683262	-0.306535614619042,-0.0637755342756183,-0.151400733226506,0.20957634874893,-0.0354145244364544,0.39630771850068,-0.0329222514858988,0.325468125793851,-0.316225828984642,-0.359168915194232,-0.270903947543148,0.460223409581985,-0.139916349462519,0.483384759877335,-0.138790716557259,-0.148611277719234,-0.0833965388346444,0.0813250462517332,0.0481676020661858,0.213993859438557,-0.133109141006285	FALSE	-0.165413	-0.13259	0.340148	15	72	0.240488	-1.05603831346384,0.0253276245225398,-0.624999511742064,-0.128557052182376,-0.204604467964934,0.0338514559385017,0.0179983466712282,0.357944133210889,-0.313190068555211,0.0391757591922233,0.112855326301289,-0.108066054638106,-0.100561890562869,-0.184452380948238,0.144469920464194	FALSE	-0.618907
sp|P62267|RS23_MOUSE	-0.00884701	0.0952662	8	30	0.874159	-0.107364026957026,-0.0808927526378378,-0.112111207199861,-0.031589038745695,0.11355314713616,0.0218815554623947,0.137836587137316,-0.0120903058932196	FALSE	-0.0584098	-0.356252	0.357174	9	27	0.00726313	0.206414065978803,-0.339033652818885,0.161762667103413,-0.170401869959361,-0.545073750195365,-0.588901002906382,-0.842671963744074,-0.587777709231631,-0.500581762149218	FALSE	-2.13888
sp|P62274|RS29_MOUSE	-0.19546	0.204934	5	13	0.0683709	-0.0524569164858518,-0.194288674739306,-0.283783275054607,0.0394638601255932,-0.486235023529707	FALSE	-1.16513	-0.0154356	0.218216	6	15	0.884048	0.148185616643555,0.0792265662345573,0.290208694693006,-0.197550141195153,-0.244305316497927,-0.16837929305686	FALSE	-0.0535239
sp|P62281|RS11_MOUSE	0.0732717	0.125167	17	63	0.0971904	0.127160809050072,0.117287449596413,0.136139753223844,0.0134398828141939,0.0564721433790957,0.00913921434246582,-0.0158148421132763,-0.15977662326366,0.0991282275121383,0.155589411801455,0.104082442379896,0.03269319556593,0.263801042759097,0.109960196825784,0.12461829161442,-0.207590806046772,0.27928912821054	FALSE	-1.01238	-0.115043	0.31202	21	75	0.18454	-0.0518514370106503,0.108986508057557,-0.0841620931689022,-0.131065364617831,-0.00758039215995696,-0.0258645516188385,-0.0327568845734406,-0.0958422522410763,-0.193256230490402,0.00694556667901264,-0.367432750239384,-1.25010102997014,0.359014470984366,0.198571055602148,0.0566044367430196,-0.118444363594378,-0.023031518653051,-0.459791118191945,-0.189359253525761,-0.0517027332477292,-0.06379087994…	FALSE	-0.73391
sp|P62301|RS13_MOUSE	-0.379308	0.254185	17	61	2.2131e-07	-0.317440854281645,-0.0918014371853915,-0.391332755712433,-0.506529399748372,-0.209834871249682,-0.393938344730272,-0.445630909831878,0.189415310609638,-0.476550496160006,-0.362347232268076,-0.0442867692326456,-0.885770693605639,-0.539573220658528,-0.739206876390327,-0.566268271923828,-0.359335612447111,-0.307810515089257	FALSE	-6.655	-0.100742	0.302157	17	87	0.275935	0.226277429947409,0.17851677001333,-0.0874268176371616,-0.075927403091607,-0.279856895950519,-0.731537841648402,0.189333503801303,-0.572696268226381,-0.26976550180613,-0.301181519095779,0.0820476873985681,-0.032005562563864,-0.245222234146534,0.216728335940532,-0.368521452802708,-0.0220292630863299,0.380657476863088	FALSE	-0.559193
sp|P62317|SMD2_MOUSE	-0.129447	0.235314	9	14	0.069724	0.0677852099177067,-0.312357530218209,-0.295564102486079,-0.0189461844057125,-0.101815053030797,-0.380226482312332,-0.156748878388331,0.350985127528483,-0.31813734981129	FALSE	-1.15662	-0.13602	0.156529	8	18	0.157204	-0.242184185897377,-0.0369330128832965,-0.0684965470023185,-0.124585297138956,-0.152868317963278,-0.0358551443456497,-0.461984352724095,0.0347461010061751	FALSE	-0.803537
sp|P62320|SMD3_MOUSE	0.163258	0.29707	4	6	0.28625	0.457325729754052,0.363830886050488,0.00457461683084118,-0.172697364202853	FALSE	-0.543255
sp|P62334|PRS10_MOUSE	0.116286	0.115795	4	4	0.213854	-0.0439343623546462,0.209462349598297,0.107230671791308,0.192387040720865	FALSE	-0.669883	-0.0880781	0.207597	4	5	0.527782	-0.291483335120133,0.028897734768339,0.14288287061659,-0.23260973103146	FALSE	-0.277546
sp|P62488|RPB7_MOUSE	-0.416815	0.377438	4	6	0.0211248	-0.881946371390115,0.00452855333427152,-0.267364345436079,-0.522476042484005	FALSE	-1.67521	-0.249736	0.448161	4	6	0.306893	0.0150477749116988,0.0346419008858365,-0.136519273745719,-0.912113908206928	FALSE	-0.513013
sp|P62627|DLRB1_MOUSE	-0.0439706	0.324391	4	5	0.461729	0.426980921271673,-0.237114641182849,-0.277744180378299,-0.0880043397111599	FALSE	-0.335613
sp|P62702|RS4X_MOUSE	0.0109378	0.301466	31	132	0.876464	-0.106357417238924,-0.186080532047057,-0.367287524324711,-0.0107513577487044,0.148049870401129,-0.0552750639966792,-0.0704507134771506,0.138629136861977,-0.120320478140119,-0.77712892228285,0.376327322328111,0.0827128864232661,0.23964222590606,-0.0392047921981389,-0.287688249437855,0.0618710761787543,-0.00849502511690814,-0.128006696872903,-0.13440903481864,-0.254182347373441,-0.138276952812738,0…	FALSE	-0.057266	-0.160906	0.405445	34	136	0.0789728	0.230714118382742,-0.199830621732479,0.35693424576872,0.355261078024736,0.0806438402473847,-0.287137877398013,0.157192953047102,-0.231214220846804,0.107384122578208,-0.938238538331244,-0.206727683442063,0.136307675656591,-0.869288802292023,0.455078537221821,0.189944245592314,-0.0267421195895707,-0.258312950440638,-0.387301667698797,-1.07780912631195,-0.0418943176842649,0.0909517604398679,0.075226…	FALSE	-1.10252
sp|P62715|PP2AB_MOUSE	0.181441	0.151088	8	9	0.0189655	0.10036454602832,0.037848970255348,0.296940703241139,0.0798532077242747,0.0894712609577371,0.0790671633040561,0.447032878687591,0.320950564214088	FALSE	-1.72203	0.156681	0.300906	10	13	0.166057	0.302752151478496,-0.187788205629231,0.00748031873339634,-0.00894911554890938,-0.0388728770141609,-0.189032604495286,0.117351320860445,0.369152253706133,0.72457394530229,0.470141214586889	FALSE	-0.779743
sp|P62717|RL18A_MOUSE	0.160685	0.216895	9	18	0.0557883	0.00357507058698001,0.320339177667942,-0.144548515682074,0.27530239495554,0.179847169776071,0.521246539638207,0.316566223451923,-0.0621150432731479,0.0359537439554624	FALSE	-1.25346	-0.0790454	0.221041	8	21	0.513142	-0.227791236932708,-0.541644559462295,0.172468185063098,0.0290970163740079,-0.103204455506487,-0.0125815949566478,0.0704543838094215,-0.0191608173289476	FALSE	-0.289763
sp|P62737|ACTA_MOUSE	0.100269	0.132792	4	15	0.305346	0.219940936959458,-0.0242677272069958,-0.00467237320251281,0.210074803198048	FALSE	-0.515208
sp|P62743|AP2S1_MOUSE	0.145775	0.179964	5	8	0.148581	0.188845665843486,0.409392743564146,-0.0325991999132663,0.17687676788731,-0.0136417905925577	FALSE	-0.828036	0.0768069	0.213486	4	7	0.581083	-0.0512080525443957,0.333228185216296,0.164829973724967,-0.139622501987743	FALSE	-0.235761
sp|P62751|RL23A_MOUSE	0.161984	0.333952	10	71	0.0453735	-0.535292478865204,0.174372475823509,0.34695819654813,0.699888368671379,0.17844065691378,0.541336094312071,0.060580266824529,0.023387744748927,0.0911953795723698,0.03897262244603	FALSE	-1.3432	0.00301528	0.304833	10	56	0.69899	-0.0863433909301762,0.110402776795175,0.0353083997569993,0.241728870840212,-0.652029165700555,0.231503189458188,-0.0257795389604671,0.348907056820713,0.178635553158222,-0.352180957282979	FALSE	-0.155529
sp|P62754|RS6_MOUSE	0.174406	0.508963	26	94	2.77363e-05	0.0913266966036641,0.366853612169534,0.225373511839394,0.190799040568485,0.255382135766174,0.57524325812038,0.15899211683738,0.107749596208797,0.190475787211192,0.260063029301715,0.111190193929711,0.315253294145451,-0.235647219962047,0.218738286969661,0.431311099505641,0.125168627187021,0.3270485700893,0.0180323884351545,-1.91555009913838,-0.417163534264521,0.723927434133897,0.336284826144233,0.5…	FALSE	-4.55695	-0.44499	0.480895	25	99	1.33623e-06	-1.05487824797592,-0.0658135894342981,-0.316292971031219,0.243778383590086,-0.132071164675721,-0.682960675176548,-0.844579776783151,-0.571576782112322,-0.455300268811587,-0.109772564901734,-0.524022736687664,-0.407071225364173,-0.160064986347172,-0.3772755800948,-0.243424126762636,-0.155960434527514,-0.374836492605399,0.0186287481206646,0.030608456724186,-1.90857507510767,-1.19129498219181,-0.342…	FALSE	-5.87412
sp|P62806|H4_MOUSE	-0.10434	0.255575	18	60	0.13193	0.00827272897688571,0.0314448553873472,0.0774426308405761,-0.507465148829027,0.248938422438698,-0.197646773956429,-0.699535376748944,-0.163592637595975,-0.270748334179029,0.164085740055777,-0.18359894387044,-0.11134590090582,-0.152394859505775,0.149239574926301,0.218863687686034,-0.214013755181812,-0.362774783693138,0.0867101108128342	FALSE	-0.879658	0.00633452	0.547137	18	71	0.18556	0.239797714173263,0.194614462827903,-0.0258787735030222,-0.816135580574634,-0.417068099774256,0.202899372428965,0.209836942129114,0.360093310645109,0.692728095115792,0.304454367082419,0.376098291912507,0.252242696291115,-0.296017754674752,-1.58241807777052,0.39152042567589,0.087210168522516,-0.48102215412828,0.421066006479675	FALSE	-0.731515
sp|P62814|VATB2_MOUSE	0.054354	0.116832	5	5	0.477063	0.15125471481725,0.0741375505851941,-0.143430502147567,0.129618582074885,0.0601896110763883	FALSE	-0.321425
sp|P62827|RAN_MOUSE	0.118142	0.201216	7	11	0.200164	0.0531114936911259,-0.0792309629125542,0.0340333090076555,0.4365187129734,-0.118383115191552,0.237455623978366,0.263486590750006	FALSE	-0.698613	-0.036262	0.362578	7	16	0.991948	0.199861094812703,0.0444554840655911,0.192091999930128,-0.297973427884794,-0.111067035888915,-0.678421489728153,0.397219667579336	FALSE	-0.00351121
sp|P62830|RL23_MOUSE	0.0119167	0.313121	18	65	0.736357	0.362464640817596,-0.0751445832024586,-0.139611009318763,-0.107749591522635,-0.0694694596321039,0.085734387340476,-0.244561005196356,-0.227747029824175,-0.0126540220409413,0.235033312070719,0.92015326402764,0.0283992707389296,0.280923221408711,0.0259341766379499,-0.175623856001228,-0.533041523665038,-0.256727007641491,0.118187334879259	FALSE	-0.132912	-0.329138	0.606991	12	55	0.0577134	0.244043989056662,-0.0218329691519186,-0.0852189257003651,-1.93921666959672,0.241533044648834,-0.418562030284584,-0.848889929517073,-0.694705881352213,-0.278499392016981,-0.0945844571326379,-0.0162611577371157,-0.0374611057468443	FALSE	-1.23872
sp|P62843|RS15_MOUSE	-0.033119	0.225859	16	75	0.584642	-0.0786082667654562,0.0492137770902676,-0.344113830111422,-0.0966572844551891,-0.153355379850828,0.189100951538499,-0.101374033978392,0.209790089715438,-0.515111476029146,0.0466444780695146,-0.241104886285321,0.446508748492258,0.043712571459171,0.048145491220424,-0.0552848647016066,0.0225906810238934	FALSE	-0.23311	-0.169707	0.445111	15	77	0.0742724	-0.691774420611577,0.0378250493254332,0.370407307587736,-0.28211808581174,0.149352725155327,-0.466286073030518,-0.343135153004254,-0.0664570184956063,-0.802466171784348,0.432887389700096,0.740920745773422,-0.44200333228239,-0.514093597536261,-0.538726281398582,-0.129944626817351	FALSE	-1.12917
sp|P62849|RS24_MOUSE	-0.184982	0.927178	16	67	0.261074	0.171493038529168,-0.105436900124908,0.198568310596158,-0.187633885029545,-1.57139603969215,-3.17320039933001,0.235726747768101,0.175364061754865,0.213848923203914,0.513383914602211,0.0465086601215329,0.0610746591929758,-0.348479604845026,0.441610551666319,0.147397206449327,0.221454273946495	FALSE	-0.583237	-0.386797	0.727451	13	62	0.0132609	0.0895786593333324,-0.143229203619393,-0.438678983569588,-2.62686264459934,-0.115341520534254,0.338197601383051,-0.494368823640197,-0.668385743255912,0.00600981741187582,0.00998161359859953,-0.444216559115725,-0.345165819902275,-0.195875182104583	FALSE	-1.87743
sp|P62852|RS25_MOUSE	-0.31603	0.388243	10	28	0.000716535	-0.286299685809736,-0.211202005043739,-0.92210648055755,-0.0882739717890945,-0.433019642045207,-0.373623434727236,-0.305960938251802,-0.3401200512873,0.538260895480952,-0.737953730086266	FALSE	-3.14476	-0.0875294	0.141302	9	36	0.307113	-0.0574831325723891,-0.0955831740410181,-0.140320798645895,0.084066714514277,-0.3087873209683,0.00363922514395291,0.117393047978582,-0.240185606325634,-0.150503680374667	FALSE	-0.512701
sp|P62855|RS26_MOUSE	-0.242374	0.296078	7	20	0.032528	-0.047401052857679,0.0840240503550152,-0.183593324751664,-0.493405811778872,-0.777852224287589,-0.0803675204763091,-0.198022191757364	FALSE	-1.48774	-0.0357746	0.287971	4	9	0.851462	0.207808111935591,-0.319983437697997,-0.247678986087275,0.216755839367184	FALSE	-0.0698349
sp|P62869|ELOB_MOUSE	-0.190861	0.280584	10	20	0.0104624	-0.227402711322713,0.162947208492286,-0.115746554754065,-0.39214212447184,-0.498796854391814,-0.341957676533947,0.416685578174624,-0.34748062601267,-0.219766262123451,-0.344947295903807	FALSE	-1.98037	-0.194865	0.255873	8	13	0.0912328	-0.251386484933664,-0.250649204870025,-0.0882266912663509,-0.785633528797176,-0.0443197236103013,-0.00959721124075913,-0.0463598232524587,-0.0827511446482592	FALSE	-1.03985
sp|P62874|GBB1_MOUSE	0.285937	0.127035	4	8	0.0131989	0.121853841361393,0.249851753236496,0.377222656807156,0.394818089179636	FALSE	-1.87946
sp|P62889|RL30_MOUSE	-0.0983706	0.152404	10	21	0.10243	-0.0763130433826574,-0.340147157865558,-0.0580875427193059,-0.219590031239718,-0.184534192166699,0.229944953051574,-0.111590119320938,-0.0978233460108423,-0.151836761047356,0.026271606560558	FALSE	-0.989572	-0.0525823	0.180262	9	23	0.596676	-0.0224819020472846,-0.0925157967282303,0.188307946069186,-0.10227132768343,-0.446204172803533,-0.0617592167854523,0.0151322699810442,-0.0887157042651909,0.137267483800921	FALSE	-0.224261
sp|P62900|RL31_MOUSE	0.162653	0.281756	9	25	0.121003	0.782693488644196,0.00664984397268199,-0.0356266936081185,0.130247963118172,0.0641692843987739,0.0755316300332232,0.443468919885262,0.132193531845496,-0.135448292110436	FALSE	-0.917204	0.0342164	0.227547	8	24	0.669324	0.0195695757375396,0.255051135232768,0.121771692723996,0.170354338564432,-0.327904292173495,-0.229919825732389,0.315545716033797,-0.0507374495931025	FALSE	-0.174364
sp|P62908|RS3_MOUSE	-0.0870683	0.175261	24	72	0.0649212	-0.118338509873292,0.138994515094778,-0.121136818975481,0.122132159611089,-0.0712873960947129,0.0721243987850101,0.0216454226525223,-0.0726431385788865,-0.346644610802304,0.112357948878347,-0.236960984312521,-0.0992981869642359,0.107683971469548,0.0189249264221905,-0.280567278883891,-0.199529349191832,0.04126927833462,-0.275986117831137,0.0587240896324294,-0.346993807741903,-0.437202481512226,-0.…	FALSE	-1.18761	0.0173497	0.205985	21	76	0.596619	0.171438784392548,-0.00429940816037382,0.00893460543318145,-0.458963675862487,-0.316949529023243,0.131918533500392,0.0827688768164011,0.0544396711190982,-0.284448333806663,0.0745720759248046,0.224135499659062,0.188764578449396,0.02003969136848,0.0914450245596277,0.225418127015003,0.0355999259350033,-0.353209184510862,0.201381587890185,-0.0653927476448929,0.0508355278937648,0.285913095338951	FALSE	-0.224303
sp|P62911|RL32_MOUSE	0.0803858	0.27947	14	40	0.122974	0.394403293518221,0.373111649314793,0.21464541900367,0.388983144450311,0.0855825015014579,-0.601893052554558,-0.284933784771807,-0.0640539434476933,0.0968338811290674,0.312888642296548,0.0307326729908618,-0.0106383366141275,-0.0324961592925985,0.222234901704393	FALSE	-0.910185	-0.384965	0.552061	10	25	0.02589	0.125915162197919,-0.435581212523069,-0.623473844782165,-1.00672003184933,-0.710789853813538,-0.0996260521258663,0.419273176786845,-1.38381463238698,-0.0345823336170113,-0.100248297915858	FALSE	-1.58687
sp|P62918|RL8_MOUSE	0.0437482	0.226371	10	16	0.262749	0.21620105338847,0.077193090048964,0.00377563563533253,-0.539886782229306,0.145207211157066,-0.0370595622557653,0.0312771633136505,0.167276001985798,0.273267036790786,0.100231253560908	FALSE	-0.580458	-0.275307	0.194425	11	19	0.00256411	0.0864726395119663,-0.291091231787828,-0.32837779482969,-0.371698686251376,-0.305004472648991,-0.406472962492034,-0.0854336466187563,-0.0608355234737028,-0.595814840281451,-0.446344240052227,-0.223776558743219	FALSE	-2.59106
sp|P62960|YBOX1_MOUSE	-0.167429	0.134957	13	51	0.00370153	0.016158968186887,-0.0920724837122854,-0.290552016272202,-0.14604179507022,-0.138023651527016,-0.373430332756983,-0.0597626662426323,-0.16133089660676,-0.0538495576423607,-0.1974982061521,-0.0734850779644495,-0.146738465507512,-0.459956257548185	FALSE	-2.43162	-0.201669	0.319452	12	40	0.0458809	-0.138522744835039,-0.621833227036994,-0.21137504893359,-0.381497922056814,0.404303855180307,-0.161078309058253,-0.695012762870088,-0.190090417895988,-0.546114909412932,0.0355469780404428,0.00578652218715403,0.0798605066469299	FALSE	-1.33837
sp|P62983|RS27A_MOUSE	0.117737	0.158582	8	31	0.138964	-0.00961361763848105,0.0549369877079343,0.397515237088477,0.0797365123378451,0.0278824526674919,0.0345332678827291,0.0144595328012938,0.342441769203429	FALSE	-0.857097	0.0390001	0.360017	11	31	0.456964	0.00281534336732959,0.212701654546807,-0.115900895621678,-0.379899499793006,-0.735220892410179,-0.0595563273222154,0.231634912613064,0.598377724614157,0.204024946194217,0.266280992099231,0.203742879016058	FALSE	-0.340118
sp|P62996|TRA2B_MOUSE	-0.0548556	0.268916	12	22	0.332231	-0.538884937024145,-0.116363659976925,0.00818410195826443,-0.162315728300185,0.0568852929397547,-0.308645386251899,-0.189579416835744,-0.18094313624247,0.534091065261393,0.217040757254583,0.0380057197117954,-0.0157419003123119	FALSE	-0.478559	-0.369593	0.381048	13	23	0.000662502	-0.865954808663723,-0.572952511762144,-0.348510178675568,-0.234008242471798,-0.205084501493887,-0.293541429004892,-0.147096147756572,0.00569332049866368,-0.443144249079084,-1.35781401765409,-0.154706482009573,0.0333385444903657,-0.220934430399894	FALSE	-3.17881
sp|P63017|HSP7C_MOUSE	0.0341647	0.161109	30	68	0.343474	-0.215731010719659,-0.185864326051579,0.0577328934069488,-0.121678057432541,-0.0195204298938781,0.14082676885124,0.112261076281279,-0.115183892748679,0.295684692635975,0.182367476136002,0.205312450031482,0.0724940949116433,0.185288863346362,-0.0627356871993679,-0.120392227460336,0.0369924330096594,-0.151944883621887,-0.055674804885232,0.0446033653356462,0.0972846138181317,0.299414843158951,0.1701…	FALSE	-0.464106	-0.115441	0.339036	29	63	0.112249	0.0307554222074011,-0.0696280695004459,-0.246721929227076,0.0146168733360907,-0.307354769018982,-1.07280241472019,-0.791273564606478,-0.548631419765834,-0.168907894358565,-0.237587539038719,0.584335439520923,-0.256335506026251,-0.161060980419188,0.162222513160828,-0.236198036952561,0.111273047393697,-0.322188052806444,-0.541351378206527,0.0423355400050474,0.15196637901541,0.0167717284761266,0.082…	FALSE	-0.949819
sp|P63037|DNJA1_MOUSE	0.00987799	0.434548	12	19	0.489317	0.501875054478358,-0.00985521951972244,0.223733239325366,0.0786600084500641,-0.186721958380037,0.36686859157746,0.50743870443154,-1.11590225181241,-0.120706714928036,-0.269139216870648,0.0513849919766784,0.0909005930791778	FALSE	-0.31041	-0.203046	0.208025	8	11	0.0460508	0.00416128529230778,0.182231626202195,-0.489420078030408,-0.278054979916383,-0.204801270435588,-0.287984609096166,-0.331229209641072,-0.219267963998943	FALSE	-1.33676
sp|P63038|CH60_MOUSE	-0.043208	0.107652	6	6	0.570089	-0.185002004139284,-0.150489730388833,0.00384812937245667,0.063975204968603,0.067970982729635,-0.0595503542653492	FALSE	-0.244057	0.0251408	0.258221	4	6	0.821503	-0.0713468629432298,0.266767461795163,-0.294216455065394,0.199359239327548	FALSE	-0.0853906
sp|P63073|IF4E_MOUSE	0.0809847	0.295397	10	19	0.591177	0.12859065094172,0.499620569713119,-0.134808265584397,-0.201570590736367,0.625895131003121,0.2048968718672,0.00063818449079358,0.0787250308681118,-0.128448879103504,-0.263691304637856	FALSE	-0.228283	-0.106512	0.392046	9	14	0.563753	-0.00637429202730684,-0.244221108232,0.30315293191158,0.342649074698492,0.153807325064923,-0.358070752400152,-0.0369016058550527,-0.175217755432812,-0.937430419628396	FALSE	-0.248911
sp|P63085|MK01_MOUSE	0.105339	0.263287	8	10	0.146484	-0.292396558910594,0.32101456042345,0.103171319651951,-0.311037567610385,0.262249824326707,0.315770972896994,0.296299904771518,0.147639294756937	FALSE	-0.83421	0.011865	0.470012	6	9	0.510611	0.216229820866597,-0.0344024333959042,0.509739454242544,0.0541503665914194,0.195277998013216,-0.869805346131376	FALSE	-0.29191
sp|P63101|1433Z_MOUSE	0.127186	0.207381	17	36	0.0327626	-0.142946389067661,0.171978117768353,0.00145443193075502,0.151560900761338,0.315421316004859,-0.0770145078824755,0.0834205504692662,-0.0806736557886985,0.102631028844386,0.596384472929983,-0.174298532958865,0.133327893354934,0.319604006657086,0.331817920761306,0.24724204734197,0.274000059174035,-0.09174254645219	FALSE	-1.48462	0.274523	0.185515	12	28	0.00113691	-0.016235480598983,0.235338904937019,0.290868614679431,0.0641503057549371,0.111790845788013,0.516371618268148,0.106317766604792,0.322143389128313,0.227564095105209,0.536126948240681,0.461530507230816,0.438313259976012	FALSE	-2.94427
sp|P63154|CRNL1_MOUSE	-0.239387	0.194881	6	8	0.0162008	-0.511599085982346,-0.326054928958995,-0.0889872915506527,-0.101570105226731,-0.0249311487423619,-0.383181149755365	FALSE	-1.79046	-0.237708	0.146735	5	7	0.0556062	-0.0755186522197415,-0.38519054744942,-0.369207129678479,-0.0957783084626207,-0.26284350000987	FALSE	-1.25488
sp|P63168|DYL1_MOUSE	-0.0563881	0.249743	10	32	0.305242	-0.0727160980843016,0.102229763912414,-0.0619788015168444,-0.410019140233718,-0.129650930858798,-0.303992149092031,-0.211464269166586,0.497191124554976,0.0577421483881906,-0.0312228607775009	FALSE	-0.515356	-0.252188	0.3626	4	16	0.190507	0.0841937590184367,-0.760102797925341,-0.100869609341146,-0.231973903485578	FALSE	-0.720088
sp|P63242|IF5A1_MOUSE	0.00524172	0.172585	5	8	0.977613	-0.131655155807098,-0.152193472000113,0.102436072367315,0.256679271707551,-0.0490581218028695	FALSE	-0.0098332	0.246052	0.108124	5	10	0.0363989	0.155303513163364,0.194857232739763,0.163815648166533,0.313326107605421,0.402955117265121	FALSE	-1.43891
sp|P63276|RS17_MOUSE	-0.265761	0.166612	12	32	0.000104741	-0.33083977743975,-0.162319049751548,-0.485763456095003,-0.160034891833545,-0.2272671595119,-0.2871349691196,-0.232509601701441,-0.446993188511486,-0.563291788738115,0.0222795005227396,-0.163716541705366,-0.151538690842087	FALSE	-3.97988	0.0276332	0.314502	10	39	0.532549	-0.595100040327254,-0.39133456258041,0.230886189462611,0.178960548075372,-0.12459562836455,0.180644365811828,0.145437981910746,-0.00589984880150143,0.428240469856744,0.229092800122352	FALSE	-0.27364
sp|P63280|UBC9_MOUSE	-0.0467407	0.18324	5	6	0.611043	-0.293422716226932,0.0367274502974064,-0.105237963691288,-0.0746088077212614,0.202838406596635	FALSE	-0.213928
sp|P63323|RS12_MOUSE	-0.00669004	0.152762	7	11	0.927228	-0.165680937831465,-0.100904895903695,-0.197904353764736,0.0260694963858173,0.200399113238127,0.142583099832062,0.0486081695914506	FALSE	-0.0328133	0.0936198	0.484401	6	16	0.352625	0.289204700790876,0.277425255407668,-0.0302201894742454,0.717500214933027,-0.739746230609313,0.0475549417227051	FALSE	-0.452686
sp|P67778|PHB_MOUSE	-0.0162534	0.193188	5	6	0.897599	0.230289420525654,0.0412373546335911,0.0346381858538515,-0.0946646444046787,-0.292767122668477	FALSE	-0.0469174	-0.107338	0.179668	6	9	0.355001	-0.378175739895056,-0.0296943670957093,0.00920517388610476,0.0546923984950322,-0.01120930765224,-0.288844719849308	FALSE	-0.44977
sp|P67871|CSK2B_MOUSE	-0.125209	0.16101	5	7	0.176607	-0.268070748483903,-0.0188223898906706,-0.139253834073042,0.0877955197048846,-0.287692827021293	FALSE	-0.752993	0.0442784	0.335568	8	11	0.509084	-0.084942969194497,0.350725660792454,0.205299255620777,-0.402177849916622,0.157803779136375,0.204526925654744,0.408769853512757,-0.48577751537817	FALSE	-0.29321
sp|P67984|RL22_MOUSE	0.0791911	0.118444	5	12	0.329883	0.056379455146317,0.082504395701206,-0.10647850477802,0.187454625847485,0.176095335399644	FALSE	-0.48164	-0.157285	0.374608	5	13	0.467876	-0.0426641548147702,0.124927899222141,0.130003638213469,-0.775022380599862,-0.223671297565826	FALSE	-0.329869
sp|P68037|UB2L3_MOUSE	-0.0522826	0.153807	4	4	0.575471	0.146565147892105,-0.118319051922436,-0.214210236302332,-0.023166321876186	FALSE	-0.239976	0.181576	0.0766494	4	6	0.13921	0.206522244748485,0.0676938796426682,0.219753878995859,0.232334307340685	FALSE	-0.85633
sp|P68040|RACK1_MOUSE	0.0847186	0.184496	16	33	0.109113	0.327302018860873,-0.0434869504188692,0.205708331656363,-0.0310614503104619,0.184217174095943,0.267111311288972,-0.22836460174685,0.210902549357743,-0.238499920709598,-0.0609947514082277,0.221090841782313,0.295084829476065,-0.0150943369935868,-0.0821549510943375,0.237412019084521,0.106326008344416	FALSE	-0.962122	-0.127154	0.261788	16	41	0.109544	-0.0572642855135733,-0.0193757505753776,-0.188893643563125,0.0811529796779056,0.148834077282407,-0.384428148886788,-0.634236032314131,0.0361289364407466,-0.111416206514375,0.414389017801956,0.0167815542224932,-0.0914199532125426,-0.440126643319784,-0.137587006058914,-0.193137157636634,-0.473873661699222	FALSE	-0.960412
sp|P68254|1433T_MOUSE	0.110797	0.171368	10	21	0.0974378	0.238337776404841,-0.0982546963924684,0.104778719439917,-0.0609016022973103,0.330740149274088,0.0870701683381947,0.288920160563087,0.147982717445493,-0.166811556746843,0.236108622966514	FALSE	-1.01127	0.307505	0.150771	8	15	0.00234683	0.273106174213198,0.237796712954712,0.276461241245592,0.418360082369542,0.165389439911621,0.566166531316194,0.417057225764432,0.105702159030545	FALSE	-2.62952
sp|P68372|TBB4B_MOUSE	0.113272	0.168811	32	116	0.00148295	0.0506419732048544,0.278972736419718,0.164252651734419,0.270344282639617,-0.343400268307331,0.280145811350992,0.241421942278229,0.129922620208569,0.320194418512854,0.1534613068871,0.166844124650154,0.15289306449382,0.271835161371683,0.0924346488660864,-0.168728639203357,0.169048062186682,0.190653534426868,0.20874248404686,0.145916354876513,-0.0336656905579992,-0.0151143985026224,0.362225165779472…	FALSE	-2.82887	0.152302	0.475042	30	112	0.0124995	-0.121605519478344,0.254049038162654,-0.0841329548999464,0.09652712419719,0.280233188124199,0.780393593862984,0.218364228161761,0.586692146501237,-1.28138049732817,0.520626560732069,-0.258459102100189,0.4090500205902,0.620754458923997,0.7349173071274,-0.197231845100647,0.227657376075633,0.378457520291189,-0.169616001812884,0.166162306177614,0.337185421246781,0.117460789258032,0.165222559353561,-0…	FALSE	-1.90311
sp|P68510|1433F_MOUSE	0.287971	0.173211	9	13	0.000559143	0.400120378489398,0.492012460229296,0.148165148849951,0.502967977109023,0.299376788238832,0.0355457713354102,0.241823466727744,0.079934456213695,0.391791032166166	FALSE	-3.25248	0.490026	0.255054	7	13	0.000380453	0.530839315903139,0.7012864048066,0.874071992181267,0.117526071254008,0.296746756118387,0.549570440318134,0.36014111631236	FALSE	-3.4197
sp|P70122|SBDS_MOUSE	-0.0602845	0.129405	6	8	0.404319	-0.0135542724623953,-0.211643317707483,-0.109773488001285,-0.13466580245212,0.164752535719402,-0.056822527365051	FALSE	-0.393275
sp|P70168|IMB1_MOUSE	0.0953209	0.109544	10	12	0.112141	0.259054124861704,0.062936969914294,0.256832266762098,0.0362767559820211,-0.0416063208865516,-0.0575667945484974,0.123560318640062,0.0403769112884899,0.112070498049062,0.161274116771166	FALSE	-0.950234	0.182732	0.150414	10	14	0.0271867	0.266650805424658,-0.114751261179201,0.212810674836408,0.0249764064058735,0.28686096486833,0.120109720052822,0.3147070779068,0.120797347128472,0.397304878893781,0.197855175631396	FALSE	-1.56564
sp|P70188|KIFA3_MOUSE	0.0011447	0.108303	6	7	0.974687	0.0329823147624526,0.00213023201775315,-0.1177151216289,-0.0436489054081671,0.194897261535129,-0.0617775833970978	FALSE	-0.0111346	0.239411	0.124697	5	7	0.0428522	0.335085149306222,0.374295107482779,0.199202449117037,0.231178019286444,0.0572961697019628	FALSE	-1.36803
sp|P70190|CAZA3_MOUSE	0.158621	0.147423	6	6	0.0643536	-0.00457932003294469,0.370534045200251,-0.0140483190618738,0.184500150960094,0.177395536479065,0.237924390090417	FALSE	-1.19143	0.117473	0.152422	4	5	0.3544	0.0694375754451856,-0.072284007977122,0.196938316944584,0.275800286659823	FALSE	-0.450507
sp|P70195|PSB7_MOUSE	0.149458	0.247338	10	12	0.0395825	0.22434177570436,0.259275777991239,0.0677050730381468,0.0569474839027255,0.0412967061415523,0.099744806861495,-0.357047215160637,0.309885979529043,0.173231703032783,0.619195406928483	FALSE	-1.4025	0.14538	0.154561	8	12	0.117019	-0.0211074793386419,0.29073635387441,0.0394404149187607,0.230490141496238,-0.0515116652124312,0.0606248360878259,0.278896226957089,0.335471470463636	FALSE	-0.931742
sp|P70268|PKN1_MOUSE	0.14745	0.179089	9	10	0.0511697	0.0121985792621651,-0.00992874474593331,-0.127774678825841,0.373857804123828,0.301009711908547,0.349060383656366,0.034564180179443,0.148942575983836,0.245124445235383	FALSE	-1.29099	0.216599	0.251944	6	6	0.0725918	0.365298288524073,0.243590478812872,0.490113942985026,0.0160557395997926,-0.180308298319675,0.36484159092911	FALSE	-1.13911
sp|P70296|PEBP1_MOUSE	0.0219783	0.142184	5	8	0.823224	-0.0710877409726498,0.0705567435518722,0.227918199208525,-0.14359745852042,0.0261017608178572	FALSE	-0.084482
sp|P70362|UFD1_MOUSE	-0.0819286	0.11446	5	8	0.317391	-0.213871734641007,-0.110386107427077,0.0787077071639401,-0.146782987014219,-0.0173098668298982	FALSE	-0.498406	-0.0411696	0.157592	4	5	0.749951	-0.238723983222466,-0.0209083111861134,0.145840841134674,-0.0508869245648819	FALSE	-0.124967
sp|P70372|ELAV1_MOUSE	-0.0895898	0.211692	11	18	0.258955	0.0116109532747629,0.182218722283031,-0.168887749831287,0.0731036396286718,0.0878412062190149,0.0235351957295938,-0.313772283995851,-0.358070350827944,0.124506017206248,-0.391258868697435,-0.256314618029006	FALSE	-0.586776	-0.156294	0.241105	10	18	0.0911504	-0.110627566892325,-0.341681156723268,0.0221438281719611,-0.254222397628574,-0.574167788915349,-0.204440951995808,-0.194686114483105,-0.253659846022208,0.0346434474499011,0.313761871613061	FALSE	-1.04024
sp|P70398|USP9X_MOUSE	0.141241	0.216067	24	30	0.00261952	0.434658027303213,0.148375202595156,0.284724198507779,0.184878599536501,0.24068912667485,0.451358885438737,0.0187038343884778,0.0116537915830733,0.0176589967985969,0.139328010682666,0.214474594311896,0.0858348567949249,0.134174443165585,-0.217124539598935,0.122272499586207,-0.0486166038366184,-0.0950170133969751,0.3059689925195,-0.389856433140858,0.563806256181958,0.0174354271485975,0.41626569300…	FALSE	-2.58178	0.00953264	0.484365	16	19	0.451378	-1.37819670026856,0.756885391779123,0.263951023387851,-0.374436534775099,-0.36231694153605,-0.27040323746942,0.347346840833614,-0.267445212574596,0.00745456675381697,0.204683512241926,0.0521872476463578,0.228483485312807,0.0525189990784301,0.107918855536143,0.283940242594061,0.499950745797415	FALSE	-0.345459
sp|P70426|RIT1_MOUSE	-0.00023041	0.174093	4	4	0.890929	0.256242348993855,-0.128513344012474,-0.0797278963808707,-0.048922746898598	FALSE	-0.0501569
sp|P70458|IPSP_MOUSE	0.0418228	0.160431	8	8	0.604946	-0.0166957253117879,0.0307620655100841,0.179285679444693,-0.124699409839454,0.121135653167012,-0.168135218692782,0.31976857089328,-0.00683890032901835	FALSE	-0.218283	0.348144	0.216372	6	10	0.00671507	0.178414405256741,0.665232583071815,0.40493745507338,0.521628763635219,0.152163756746322,0.166484925151605	FALSE	-2.17295
sp|P70696|H2B1A_MOUSE	-0.0545334	0.15277	4	4	0.536232	-0.127697417094018,-0.057290796803531,-0.192318575876515,0.159173160049965	FALSE	-0.270647	-0.26236	0.404004	4	6	0.223428	0.0694156643945601,0.0256421616052534,-0.343585488076138,-0.800913320638621	FALSE	-0.650862
sp|P70698|PYRG1_MOUSE	-0.0445873	0.142963	11	14	0.466867	-0.0443279523098639,0.0514119755142824,-0.232866263914425,0.0591756516261734,-0.00869173144636997,-0.0452616017192888,0.181729301876423,-0.226562141914383,-0.112027037345596,-0.227541957213444,0.114501574838627	FALSE	-0.330807	-0.155799	0.224874	11	19	0.0901408	-0.23475470868013,-0.0646672945605855,-0.207311413476685,-0.630197940875899,-0.400758352425621,0.060908464020682,-0.0137465799874232,-0.247690264300466,-0.0981548827397499,0.184309410738526,-0.0617259623920912	FALSE	-1.04508
sp|P80313|TCPH_MOUSE	0.108763	0.273369	9	10	0.156675	0.0958970169237125,-0.42753764754992,0.386688831023769,0.353891856933542,0.103371380921073,-0.101712939622637,0.451406060938577,0.112880043948579,0.00397896590959414	FALSE	-0.805	0.013954	0.12268	11	15	0.875526	0.0842853722635654,-0.108263355675599,-0.0169277418057718,0.124885506590567,-0.103698360871696,0.274016528155048,-0.148275063051551,-0.0693967995311965,0.043144798924487,0.0558126312941098,0.0179108792025723	FALSE	-0.0577309
sp|P80314|TCPB_MOUSE	-0.0293666	0.198659	20	24	0.564057	0.0123326592423247,-0.126987092700326,0.198014367584785,-0.0177216787475559,0.238730062663368,-0.107563711032467,-0.061085882413755,-0.479308220483801,0.0939396954226133,0.0107713277950737,-0.0490914206365441,-0.0274598451023009,-0.207374223551207,0.372887691719983,-0.285746102253866,-0.129489150077186,-0.275895184439639,-0.00960642611594065,0.0777861969794095,0.185535308660608	FALSE	-0.248677	-0.0062192	0.21975	17	27	0.806595	-0.0467560458018394,-0.00922039076226374,0.282868042349572,-0.164925994168136,-0.180197443465902,0.0217199357335264,-0.421330503750913,0.0180601661589354,0.574060200385818,0.00143681755575543,-0.0918311512030903,0.0491353132977463,-0.194126695392861,0.246804865325705,-0.0805320605499096,-0.0818656682702475,-0.0290257485094033	FALSE	-0.0933445
sp|P80315|TCPD_MOUSE	0.0635069	0.193282	20	29	0.248819	0.12089084318089,0.0143299638942348,0.226328560332069,0.632411653116387,-0.128300300488031,-0.154459933519609,0.203686576778036,0.0370912854973007,-0.125278191539155,-0.0938366495785482,0.080385947792228,0.166938514355533,0.00435351654169144,0.15064183599259,0.167380903400346,0.0277258476586994,-0.271119923181999,-0.0704826480107447,0.22098959568721,0.0604607055830562	FALSE	-0.604116	0.0548401	0.185586	11	16	0.582756	0.536938827055853,0.126759261376516,0.00666356540344253,0.0394399768541034,-0.000411366284803773,0.0960860472734912,-0.0359040712335318,-0.131337969146835,-0.0168736417371251,-0.156216602180559,0.13809674149134	FALSE	-0.234513
sp|P80316|TCPE_MOUSE	0.0257598	0.171011	17	23	0.596871	-0.00101984929116368,-0.0731227438131518,0.132675979289253,-0.148604644982405,0.252743159205738,-0.135576757504907,-0.0872919310184688,0.118811297463953,0.0455099563439866,0.0950223345975714,-0.00563237515820886,0.373567629981332,0.119216531980679,0.159892255399098,-0.127938176640378,-0.345160008998394,0.0648235458150291	FALSE	-0.224119	0.0283158	0.177627	17	28	0.649433	-0.0193430286510863,-0.209823803606024,-0.189001914000437,0.132499725683185,0.342493965313386,0.219143636108408,-0.193778749910905,-0.237661033537142,0.147389807692967,-0.116751015710938,0.189082710326284,-0.039054974366519,-0.00879681763756694,0.0443162808918287,0.166004145496641,0.242999283483086,0.0116511754768215	FALSE	-0.187466
sp|P80317|TCPZ_MOUSE	0.0127949	0.173249	10	13	0.889639	0.0406539764352064,-0.0211136452095297,-0.166053253169477,-0.260623168106441,-0.115077650425513,0.134473087592186,0.0867119138757262,0.0855525991099976,-0.0140859481959992,0.357511255512076	FALSE	-0.0507863	0.0742356	0.140147	9	13	0.376054	0.0967077194992235,-0.0947420542735501,0.310553688672616,0.152125826558325,-0.124223220732716,0.142867682722165,-0.0550320686872116,0.144165869036944,0.0956968787405275	FALSE	-0.42475
sp|P80318|TCPG_MOUSE	0.018014	0.168357	18	24	0.845881	-0.0633749103520899,0.276957584399693,-0.214376261663152,0.0328638975998641,-0.213417083153678,-0.157739971530459,-0.00820992157903448,0.00513746986334459,0.105104390499023,-0.0250193017169389,-0.158049218284414,-0.0218718828642584,0.176536800169641,0.401461688900088,0.0472228357373667,-0.0451699003009751,0.231552273714328,-0.0453569288604019	FALSE	-0.072691	-0.10396	0.200058	17	26	0.13616	0.179349064252148,-0.36150632157889,-0.00275873640930302,-0.415451898446982,0.157317460471638,0.0676253145944923,0.0475755897333224,-0.238328509578412,-0.0594668367033449,-0.323772008708402,0.213825512383164,-0.0862294263006257,-0.209359358691316,-0.368510835352064,-0.0843470533458671,-0.218649650910074,-0.06463240373806	FALSE	-0.865952
sp|P83510|TNIK_MOUSE	0.24685	0.208286	11	11	0.00134234	0.310277931430856,0.183181424931951,0.37191078685084,0.445144777747618,-0.0299361975591216,0.113893484055097,0.13427708725213,0.404411210478191,-0.040167067455849,0.637697895131378,0.184660574487919	FALSE	-2.87214	0.0441733	0.39526	6	6	0.778535	0.452108982331855,-0.446286723646786,-0.286681394286014,0.183087213400306,0.503710668801006,-0.14089879792962	FALSE	-0.108722
sp|P83741|WNK1_MOUSE	-0.00737242	0.189161	9	11	0.961019	-0.00751205409501645,0.0476164811032515,-0.0795137065821908,-0.388711976354755,0.322027739370756,-0.0721569974521771,-0.0389656132606497,0.126393157950293,0.024471211413993	FALSE	-0.0172679
sp|P83870|PHF5A_MOUSE	-0.00183864	0.0997683	5	7	0.99312	-0.0497385675131831,0.112933073064185,0.0602613623049975,0.0116966504674271,-0.144345737338569	FALSE	-0.00299834
sp|P83940|ELOC_MOUSE	-0.100339	0.216879	6	8	0.268632	-0.106204520075416,-0.0796320336285122,-0.31361279845814,-0.3531540296891,0.233695356570785,0.0168758081958777	FALSE	-0.570843	-0.0919842	0.315624	4	6	0.434157	0.381225933342975,-0.236641760911117,-0.252470915089699,-0.260049970846269	FALSE	-0.362354
sp|P84089|ERH_MOUSE	-0.768715	0.677771	9	24	3.07651e-06	-0.235869466272294,-0.835207325784552,-0.229127478949456,-0.334888810221528,-0.5974601632386,-0.631883371927261,-2.45599613075052,-0.726635196684858,-0.871370152834152	TRUE	-5.51194	-0.506149	0.528505	9	23	0.000592679	-0.347557200879906,-0.089926739325267,-0.284375052815215,-0.196850047719866,-0.284239765194886,-0.727213767112203,-1.81691573858904,-0.568846402589961,-0.239419122345652	TRUE	-3.22718
sp|P84091|AP2M1_MOUSE	0.0904349	0.349034	16	28	0.0112604	0.107268343199505,0.0303173053959502,0.279555714618742,0.367970153606593,0.0136550028901754,-1.09940487176285,0.134848129056451,0.441930952325641,-0.11659323082033,0.230270343872182,0.0175251148174792,0.288915984268976,0.200878379044884,0.221278121380092,0.0742685195615104,0.254274553239908	FALSE	-1.94845	-0.0112622	0.314802	20	32	0.892486	0.228903428412822,0.158342058265354,0.27781892688987,-0.128825657038404,0.179977987053838,-0.0830054714639567,0.415966152078464,-0.539021857176858,-0.415698299988185,0.116459345774321,0.438002705093221,0.110297340265745,-0.683491157227587,-0.248599508354655,0.324433883433416,-0.242430977168977,0.237335328776191,-0.236730220461092,-0.124456533580858,-0.0105212879485062	FALSE	-0.0493986
sp|P84099|RL19_MOUSE	0.508178	0.175517	11	31	2.89587e-07	0.194326884011148,0.504739205504727,0.320813196165265,0.708126985587939,0.637269191514022,0.597840339439026,0.40716502290035,0.378403862376192,0.794124681533327,0.538979645531659,0.508164234049585	FALSE	-6.53822	-0.19215	0.415005	9	17	0.12866	-0.1421240664007,0.518282150350338,-0.0703401547402181,0.228466815362599,-0.58603900747285,-0.175549686505293,-0.248402909316415,-0.893645627698338,-0.360000752549094	FALSE	-0.890557
sp|P86048|RL10L_MOUSE	0.133665	0.316695	17	46	0.128971	0.0697908157108258,-0.223140952452748,-0.193967141716765,0.0641526035940555,0.00963521631029332,0.165671288486275,1.14187142663666,0.119933151348228,-0.0436326652535704,-0.0367857890436635,0.458540052639064,0.038597366848864,-0.044201407552806,0.0297494171228737,0.0841066678230607,0.460283493896204,0.171695526435367	FALSE	-0.889509	-0.218059	0.557598	16	42	0.144518	-0.256286285793286,0.0221509906330601,-0.383824754764139,-0.0453495772850721,0.0270519118868603,-2.07478761746027,0.14059878402244,0.107145390436798,0.124006307446876,0.378524981478043,-0.0923611022398794,-0.207744570750297,-0.647377015802579,0.101125062328133,-0.349364136961243,-0.332454754342584	FALSE	-0.840077
sp|P86049|RBM46_MOUSE	-0.175606	0.198525	11	15	0.0128293	0.147957013076938,-0.0409284997126026,-0.37015588967642,-0.553469736334765,-0.241496680341792,-0.27542824450474,-0.120062007928371,0.0694019469871911,-0.121868449364732,-0.274391736228564,-0.151223132481079	FALSE	-1.8918	-0.192099	0.236837	7	7	0.104232	0.079449809242216,-0.211285334793673,-0.365436842486528,0.0353651303411821,-0.608188318422844,-0.109707089364964,-0.164893821425376	FALSE	-0.981999
sp|P97351|RS3A_MOUSE	0.0551398	0.310529	38	104	0.658532	-0.498783753574992,1.12026069926073,0.323568534148729,-0.285461996164516,-0.245551982106087,0.137788095799279,-0.0545881494140099,-0.102134353969921,-0.177288439866532,-0.243728492515286,0.00769304220881665,0.538312353753733,0.0378747205134828,0.0746185850845224,-0.0605977241831167,0.0157501684039889,-0.163470993880839,-0.0289956083458088,0.442797346638895,-0.0987931810178577,-0.165958981967831,-…	FALSE	-0.181423	0.0405148	0.257572	33	109	0.479298	-0.0503510491441024,-0.0602441892575388,-0.219274532977642,-0.129116499970796,-0.005124315347735,-0.226542058562927,0.0966568067827046,0.0328273645751748,-0.127411397550769,0.0528153084488777,0.00580005242539991,0.155108709994631,-0.462933184965309,0.174750396115083,0.163263277217403,0.371983402328846,0.431819114443574,0.179886567538034,0.184606476268614,0.209795768003967,0.821974601723914,-0.216…	FALSE	-0.319394
sp|P97376|FRG1_MOUSE	-0.0662117	0.13565	4	5	0.514797	0.0128546144995488,-0.254040879050717,0.0504465641148495,-0.0741069104724158	FALSE	-0.288364
sp|P97377|CDK2_MOUSE	-0.0886217	0.325571	6	9	0.123772	-0.120591653947878,0.556473755427487,-0.325402821291799,-0.151957175368213,-0.288424958662907,-0.201827520372016	FALSE	-0.907377	-0.207499	0.187071	4	4	0.135443	-0.293976272184521,0.0707961532812391,-0.274577184887855,-0.332239636707652	FALSE	-0.868243
sp|P97379|G3BP2_MOUSE	-0.1553	0.162892	18	25	0.00122366	-0.194818029864372,-0.216618876367807,0.114853142676092,-0.171187919035323,-0.0307416315969452,-0.103884779731597,-0.0715556852752926,-0.170164078361579,-0.239580321299045,0.273544247018364,-0.354130912227896,-0.156433573404237,-0.220549830302285,-0.243043140140129,-0.228390026606429,-0.36914898228915,-0.362097547153089,-0.0514480745392114	FALSE	-2.91234	-0.399208	0.351074	11	15	0.000472196	-0.44569164795407,-0.620027620223307,-0.233129082791466,-0.554564556111242,-0.257190754884433,0.143341903696195,-0.120614146217403,-0.311116947160997,-1.25236132715725,-0.355697365148918,-0.384235749113632	FALSE	-3.32588
sp|P97386|DNLI3_MOUSE	-0.111979	0.139045	6	8	0.183187	-0.247108593427132,-0.0115574998342953,-0.324903494076701,-0.0189387782539056,-0.000183518522740975,-0.0691850722050882	FALSE	-0.737106	-0.161102	0.230627	8	10	0.12501	-0.320843312518118,0.210849142696952,-0.404955232883654,-0.220465740892635,-0.179041689348759,0.0745949285510138,-0.0225390500723045,-0.426417638259378	FALSE	-0.903055
sp|P97434|MPRIP_MOUSE	0.0177668	0.141116	32	41	0.541919	0.184974557044669,0.00920722479072324,-0.0831026980712231,0.107354222862567,-0.0734596770465753,-0.00663970617140988,-0.230460271428138,0.0533659154676717,-0.165859086231665,0.12241118299772,0.211542847630834,0.0283283538578252,0.0853060154009883,0.207552213755497,-0.378116451526917,-0.14486398459591,0.0322479966518649,-0.0150896940980086,-0.140518865544435,0.0648826716812192,-0.00834273371925835…	FALSE	-0.266066	0.0652523	0.218843	41	61	0.0838584	0.0733889713496194,-0.616568665742944,0.210513660481739,-0.183867871220065,0.304574939270138,0.223014893725694,-0.0206166625902589,0.0958788432634681,0.171647333429086,-0.111407224857017,-0.0453383656703201,0.333862001903802,0.222899354741323,0.109308341049327,0.0563852034716589,0.144166623184283,0.110232696980215,0.123888176357933,-0.217691605070482,0.313360594014289,0.285632022367224,-0.1167385…	FALSE	-1.07645
sp|P97447|FHL1_MOUSE	0.325978	0.107437	4	6	0.00641241	0.400005027400169,0.435835322718616,0.224742051157788,0.243331059181345	FALSE	-2.19298	0.289257	0.145804	5	6	0.020181	0.382935885205694,0.0356604863741141,0.390135595022903,0.314986511395274,0.322567018599796	FALSE	-1.69506
sp|P97452|BOP1_MOUSE	0.0556414	0.195533	5	6	0.60185	-0.0401813592004866,0.181970617724728,0.0061793133034703,0.315284188431522,-0.185045684237583	FALSE	-0.220512
sp|P97461|RS5_MOUSE	-0.121853	0.167358	14	30	0.0201798	-0.066751870602407,-0.384441487936989,-0.254513902243158,-0.0573118951251954,-0.2240613334492,0.292414239231082,-0.157931701365113,-0.143269738683697,-0.0857417887377333,0.082328822239563,-0.288266008126705,-0.173536591021489,-0.203600070284512,-0.0412640073609428	FALSE	-1.69508	-0.0378221	0.228295	15	35	0.812514	0.147487970435861,0.120896917105312,-0.0342274044827658,-0.00816582307808143,0.077428460618045,0.127475582905392,-0.142453010229832,0.188123853752995,-0.193351322088662,0.176811863589748,0.000565791823251754,0.0350055464318024,-0.0476649332274043,-0.662646859056936,-0.35261744635583	FALSE	-0.0901689
sp|P97473|TRBP2_MOUSE	-0.056641	0.159003	10	15	0.272992	-0.234679674038624,-0.0917268851289867,0.0549279388386033,0.0284920527544766,-0.127682807686834,-0.184266903586491,-0.0875286607340326,0.318820788726024,-0.0809533417599629,-0.161812662402841	FALSE	-0.563851	0.0183534	0.20786	11	16	0.697814	0.0668424888963062,0.116259858249762,0.15791851780551,0.174821456787948,-0.131663083170936,0.0853412766601002,0.0886150633321295,0.284331241710476,0.0535500987160993,-0.296130415090516,-0.397998814248977	FALSE	-0.15626
sp|P97479|MYO7A_MOUSE	0.181097	0.242844	109	212	6.15055e-14	0.205858945148246,0.242423240170579,-0.000648579777777776,0.197694530484682,-0.0191569201282895,-0.0589313353482968,-0.163003891367247,0.320022275350284,0.20134902748616,0.405286371476865,0.222024014663568,-0.0295614325459321,-0.027488795329796,0.420407628470828,0.1832320788392,0.213102550116134,0.106715181552285,0.184123297398623,0.441627387014553,0.189907458575028,0.617638578413188,0.1945248439…	FALSE	-13.2111	0.33109	0.37729	111	258	1.33756e-21	-0.034976472712233,0.803737428669054,0.925255711979736,0.15945780152516,0.524473890930013,0.960267606354036,-0.00858534862734026,0.142166011321718,0.749368676353143,1.01437961617056,0.519827971142327,0.368400765397226,0.385748125932562,0.198409171437945,0.710286374035318,-0.0919154806787454,0.198862811400579,0.677345973313509,0.334708854178587,-0.0852349429163547,-0.281018549986259,0.043828028433…	FALSE	-20.8737
sp|P97760|RPB3_MOUSE	-0.113548	0.226934	10	16	0.0246254	-0.070197118673711,-0.250038047478017,-0.158024585535572,0.511781362466381,-0.282425690732646,-0.171981489274455,-0.202137674742663,-0.158726241257978,-0.184764075778981,-0.168969811761877	FALSE	-1.60862	-0.212043	0.246898	9	17	0.0451022	-0.341787538360088,-0.471402596254089,-0.279664589456642,-0.199911622861431,0.0667396771745228,-0.622042293887698,-0.092058038785753,0.147670633120162,-0.115934008545959	FALSE	-1.3458
sp|P97762|RP9_MOUSE	-0.0265025	0.197021	5	9	0.606108	-0.0355152914548712,-0.107007030145737,-0.184997498042241,-0.117938578007642,0.312945811332012	FALSE	-0.21745	-0.214174	0.27061	8	12	0.0416066	-0.263105771853657,-0.0348303001686973,-0.236998364967936,-0.304868565035261,-0.410396542697586,-0.554329520016741,-0.254564091488198,0.345704269251608	FALSE	-1.38084
sp|P97819|PLPL9_MOUSE	0.0759726	0.131294	7	9	0.326782	-0.0324327368821185,0.0111502635921891,0.0847651976349547,0.233491759808662,0.010959063766116,0.278929231138019,-0.0550543399504279	FALSE	-0.485741	0.124807	0.236154	7	8	0.275561	0.00285208493424983,0.0803907452056813,0.269992660462906,0.239325543949023,-0.170679425181736,-0.0706176070119049,0.522386799071538	FALSE	-0.559783
sp|P97820|M4K4_MOUSE	0.117045	0.244813	5	7	0.228359	0.371263492629505,0.0337472171782923,-0.264597194766869,0.209869835658526,0.234942703953547	FALSE	-0.641381
sp|P97855|G3BP1_MOUSE	-0.119348	0.204437	11	18	0.0538123	-0.115613525698954,0.149613475973483,-0.237865900176196,-0.229516369339539,-0.414466222010048,-0.21933641331819,-0.0887098553449101,-0.14113260574313,0.308918376785024,-0.0323843295361665,-0.292340048271847	FALSE	-1.26912	-0.0645036	0.330938	6	10	0.853665	0.124713688148204,-0.145687297095672,-0.0927325125488586,0.173857146955775,0.221935042218168,-0.669107939188893	FALSE	-0.0687126
sp|P97868|RBBP6_MOUSE	-0.105748	0.397672	62	98	0.00204413	-0.0659513451477354,-0.221743436603325,0.134449074214834,-0.131756044591724,-0.187428374779879,-0.0699559322520021,-0.00510172835113686,0.511479736842157,0.211362806673315,0.276328954316987,-0.140936536444042,-0.246218130936492,-0.0395672779297317,-0.290889242487088,-0.256178818592004,0.235154737137789,0.216619149402649,-0.0206460676826999,-0.242646717983615,-0.47698019369379,-0.112588738108911,-…	FALSE	-2.68949	-0.216624	0.26052	49	78	2.01607e-06	-0.11116752604561,-0.111287210432978,-0.423165774212291,0.0302567670897951,-0.236209128800259,-0.375500364324655,-0.0948134117994131,-0.249364601407929,-0.313517222893537,-0.448145332421394,-0.272140975516323,-0.396407130092104,0.0393107688213186,0.0890283914429704,0.179021552323841,-0.296833112491611,-0.228529678324999,-0.727356146024724,-0.0144236679663619,-0.355138329928828,-0.410559870976787,…	FALSE	-5.69549
sp|P99026|PSB4_MOUSE	0.124988	0.165277	6	8	0.163978	0.11238089806097,-0.0378487965926984,-0.029818828444549,0.223170149094714,0.398145434829663,0.0839016001960823	FALSE	-0.785214	0.00214225	0.279813	5	8	0.976315	0.35109866892826,-0.324263783217988,0.196739928400814,0.00179198516881485,-0.214655544116213	FALSE	-0.0104101
sp|P99027|RLA2_MOUSE	-0.245742	0.246388	6	10	0.0197733	-0.600770073653128,0.151931530089627,-0.266372548153729,-0.364372254683331,-0.206930841433335,-0.187937282769202	FALSE	-1.70392	0.178768	0.231113	4	9	0.232101	-0.023597394031809,0.501961342701785,0.179732233727138,0.0569772054535587	FALSE	-0.634323
sp|Q00547|HMMR_MOUSE	0.0698596	0.1522	29	44	0.0709426	0.163904443444876,-0.00333375628133961,-0.0892785027582894,0.0172662663255431,-0.0632681205908733,0.197133232045373,-0.153179068940246,-0.0533784518261053,0.235907966437454,-0.0289042128349289,0.139475414645633,-0.0206342170674605,0.427436552729386,0.213367006365209,-0.0514656563991679,-0.209880418244909,-0.0318772269882307,-0.181734692256771,0.169500685306566,0.259202312217166,0.161011778188259,…	FALSE	-1.14909	0.0518954	0.26657	32	46	0.127977	0.486903059727241,-0.963390525400542,0.0429226559292095,0.114171365140156,0.0756438206166515,0.0535629326543159,0.179908917377934,0.201005659141213,0.0260928454160006,0.413753712148937,0.0641189853518796,-0.0934598012986443,-0.203625913673905,-0.00351234383479216,0.399294782796047,0.133057073570112,0.0872465858315665,-0.254116016172684,0.206910932401206,0.193457702341781,0.0998285182532803,-0.093…	FALSE	-0.892868
sp|Q00PI9|HNRL2_MOUSE	0.22928	0.220691	45	93	9.09024e-10	0.194338212279785,0.482463221959908,0.337174259516372,0.185122441201067,0.303504380803188,0.274918787233995,0.46833462879971,0.0707425593638209,-0.159380888149899,0.297207297131388,0.0914274063752783,0.159480864149912,-0.0981651748037579,0.363221850771571,0.0635487418544906,0.104908543232976,0.47893258844043,0.331860369842448,0.904304930928545,0.00169740814664183,0.465295231519168,0.2068825672594…	FALSE	-9.04142	0.0895898	0.278453	36	76	0.0776336	0.258809783348812,0.273822017375619,0.315185909210632,-0.0878823876070791,0.542275131751273,0.393909820205049,-0.0988056361324377,0.254355892367341,-0.330320714469233,-0.00903745002169506,-0.159445964857601,0.196047785601493,-0.543337969119468,0.360947477534792,0.0349740423986507,0.089976114524059,0.140876113379126,0.224393029486026,0.44682752121797,-0.351431450520875,0.425749238781415,0.24509338…	FALSE	-1.10995
sp|Q01320|TOP2A_MOUSE	0.0487538	0.213851	4	5	0.659833	0.308730895769461,0.0447268728459104,-0.214935857197932,0.0564931908205582	FALSE	-0.180566
sp|Q01755|TCP11_MOUSE	-0.0330654	0.09228	6	8	0.656513	-0.0251115101423157,-0.18048246996562,0.0793766490492276,0.00653246121055085,0.0176227030925855,-0.0963305177628913	FALSE	-0.182757	0.129559	0.344976	7	10	0.241431	0.363733596852997,0.479395007449885,-0.167581828929762,0.260587724948493,0.421269782853013,-0.442612380001002,-0.00787904122956254	FALSE	-0.617207
sp|Q01853|TERA_MOUSE	0.0394568	0.165985	8	9	0.555622	0.0403999536689744,-0.0682052128562999,0.0955899698778669,0.0819065075426982,-0.0489626094868514,0.284391301527706,0.186052840525325,-0.255518016563356	FALSE	-0.255221	0.0507842	0.135929	7	8	0.584772	0.266610082169055,0.0779114192054664,0.0520801758335295,0.100313844860999,-0.0239132889261608,-0.184274922292417,0.0667622969238406	FALSE	-0.233013
sp|Q02248|CTNB1_MOUSE	0.522098	0.493899	6	7	0.00227529	0.204887140361739,0.946824151545865,1.30541294115565,0.0912916357745979,0.421860422832824,0.162314346030848	FALSE	-2.64296	0.740297	0.141686	4	4	0.000914066	0.808231255847732,0.533141248643349,0.848671424834918,0.771142987366959	FALSE	-3.03902
sp|Q02257|PLAK_MOUSE	1.4891	0.5785	14	21	1.72605e-10	2.15550400222779,2.15345542102784,1.94819276144709,1.45941345100466,1.12186000434757,0.649364981562049,1.34487163918752,1.20569075861789,1.50631087543421,1.20910042405213,1.16884960100275,0.792356424720807,2.76603945751511,1.36634946782354	FALSE	-9.76295
sp|Q02614|S30BP_MOUSE	0.10064	0.274349	7	10	0.54211	-0.0579722600454307,0.00264139741640605,-0.0239648415283444,0.0818611476129655,0.712175392014912,0.0428906254752598,-0.053154576771297	FALSE	-0.265913	-0.296155	0.428096	7	8	0.0702764	-1.00080925360048,0.164579155867526,-0.260670908983766,-0.266508121521449,0.239720411707624,-0.33735749207532,-0.612040791311213	FALSE	-1.15319
sp|Q03141|MARK3_MOUSE	-0.00278224	0.446025	32	50	0.138568	-0.0125713168521217,0.0922759620449313,-0.118925178138966,-0.0124367537943415,0.147512775135526,0.132096663539914,-0.187706998048979,-0.0142666693855679,0.145223049999207,0.197421961898859,0.0579574997166309,-1.16048214274271,0.0877231025537011,0.107040911720999,0.0809480633597115,0.292122763442606,0.616972474657602,0.213126293297132,-0.0384240983133812,0.50811225168345,0.473694887544612,-0.43141…	FALSE	-0.858338	0.0672372	0.477035	33	67	0.0222411	0.291033100017997,0.513622779894336,0.3796969340841,0.326087474892524,-0.176606866929767,0.339758512798889,-0.357166975508809,-0.100979613837602,0.403594142775877,-0.0518042795607589,0.0672983058716083,0.405239353666668,-0.232525844110209,0.383380947516969,0.539772278610327,0.448937349993955,0.357376023048456,0.160582057277996,0.0482139391151179,-0.581260648326762,0.0832425456579789,0.18677401025…	FALSE	-1.65284
sp|Q03147|CDK7_MOUSE	0.044577	0.190819	5	5	0.814426	0.000183360779902952,-0.0575663658886686,-0.0586806117649454,-0.0442819114733012,0.383230354980282	FALSE	-0.0891483
sp|Q03265|ATPA_MOUSE	0.184017	0.245053	19	24	0.00219041	-0.00642951552806189,0.169206393283206,0.350924910627457,0.343368895442338,0.114596254594054,0.00927036109294012,0.0114121041127772,0.00361142394398447,0.293384727256866,0.434284383551363,0.0525952525770741,0.0158679413775513,0.00636992692634888,0.0553750963785404,0.193244448005574,1.02179189226988,0.0529312393998905,0.132130563000648,0.242382590046135	FALSE	-2.65947	0.149924	0.112544	11	22	0.0495869	0.264536813711185,0.174748637764436,0.0628026130200485,0.0246228908687122,0.0544438966428824,0.358923732991251,0.0480277875722303,0.0688586074529647,0.1605158834952,0.29021715460956,0.141460768535001	FALSE	-1.30463
sp|Q04735|CDK16_MOUSE	-0.0102121	0.245471	14	19	0.830511	0.0279378318327234,0.0667295105838162,0.209019433774924,0.142679318000393,-0.621207937645793,0.353137658886169,-0.290376531620813,0.0211730470879903,0.0968425115496097,0.0597962737683363,-0.055278933984324,0.197583663845921,-0.21725779066912,-0.133747715064327	FALSE	-0.0806544	0.200883	0.315484	16	25	0.00452594	0.167016734514583,0.457873993046521,0.338905996250933,0.466237455048596,-0.436227809665324,0.340027989647659,0.235161447431522,0.318482541995867,-0.009850321307598,-0.163696743631088,0.454081821586,-0.495106717694874,0.259417437254043,0.420348281771594,0.511165046904005,0.35028518760727	FALSE	-2.34429
sp|Q04841|3MG_MOUSE	0.0542347	0.473861	7	10	0.664381	0.0221942314534177,-0.351702073232909,0.0786113834132406,-0.328175057768726,1.05322644473099,0.0422886803649498,-0.136800426977044	FALSE	-0.177583	0.00667784	0.26922	5	7	0.851109	0.255621118826824,-0.381962730181324,0.148572596944324,-0.162895562128403,0.1740537666772	FALSE	-0.0700146
sp|Q05512|MARK2_MOUSE	0.0457178	0.225167	17	24	0.633585	0.031977098393059,-0.271105829921194,-0.171513517728574,0.29346181139656,0.0492398490983328,0.181204905821081,-0.183544128505889,0.117592531816618,-0.0981304337021392,-0.135737479648788,-0.034405308691718,0.0194168584444703,0.243017996855045,0.687803691518876,-0.0015446137629448,0.0986647841303795,-0.0491959765734854	FALSE	-0.198195	0.0936732	0.209352	20	32	0.121855	-0.0760874531668317,-0.0726562939009219,0.194551248929099,-0.358415236364769,-0.0121429170479693,0.404516834644891,0.228514526606787,-0.0798340015295327,0.412533830652511,-0.157386660890128,0.209283272873195,0.0873639143970361,-0.15225676369815,0.13851996681676,-0.038230605878006,0.278034788960971,0.412442246994948,0.15672803594507,0.17969901137091,0.1182858785718	FALSE	-0.914156
sp|Q05CL8|LARP7_MOUSE	-0.0504802	0.189006	17	25	0.317847	0.0410566518304431,-0.139324072105529,-0.368042558540022,-0.171056866937891,0.0548393847401609,0.360469770860878,-0.226727750472448,-0.224556571448171,0.203154600786547,-0.353164481818246,-0.021358350085602,-0.0287237702726653,-0.0701772905580555,0.0911067346982076,0.0278690947950076,-0.095692817796051,0.0621641518967313	FALSE	-0.497782	-0.112657	0.201828	22	31	0.0737746	-0.0287136620703844,0.0421670053076726,-0.113273174991651,-0.336921266489094,-0.151306943726892,-0.0673694574783587,0.00863056061112487,-0.136769452733745,0.117977575417239,0.0256369223872268,-0.0178018056649254,-0.196411107164759,-0.183352910392405,0.0607222098707642,-0.0131990366746582,0.271868189976267,-0.734206162202646,-0.143972427731108,-0.367190602354312,-0.109773737180064,-0.2567447229843…	FALSE	-1.13209
sp|Q05D44|IF2P_MOUSE	-0.0698382	0.0901714	4	4	0.426165	0.0476419963434243,-0.166342073271428,-0.0573260211085299,-0.103326887391444	FALSE	-0.370422
sp|Q06138|CAB39_MOUSE	0.0906255	0.300436	7	8	0.244756	0.266605270575744,0.0916295584613365,0.0691912263491376,-0.461529886332757,-0.0891391632452359,0.320298155426039,0.437323160107214	FALSE	-0.611266	0.501584	0.270592	5	5	0.00247371	0.121345553272471,0.481869319667388,0.569992961354267,0.457276181084917,0.877438273744989	FALSE	-2.60665
sp|Q06180|PTN2_MOUSE	-0.0581504	0.148969	7	7	0.428162	-0.0733462091697187,-0.202955050334118,0.0143640632453562,-0.20097148162041,0.0937986481030605,0.154429649744347,-0.192372469049382	FALSE	-0.368392	0.104672	0.231465	4	4	0.508722	-0.0803137762507623,0.0189379013720455,0.036913814010786,0.443149520373132	FALSE	-0.293519
sp|Q07133|H1T_MOUSE	-0.82457	0.949909	11	30	7.4131e-05	-2.81416459920837,-0.554692928239597,-1.91146746919272,-0.317865301480107,0.00482411145250845,-1.9080190776015,-0.123772367157842,0.083040193382859,-0.641301609669634,-0.280481800536909,-0.606367324160075	TRUE	-4.13	-0.92124	1.13035	10	27	0.000966998	-2.49288633284891,-0.136491179554879,-2.19573416030741,-0.212986626790128,-0.0722075671775333,-2.86268225454122,-0.282889669571627,0.114557199429969,-0.633858846414243,-0.437220984192908	TRUE	-3.01457
sp|Q07230|ZSCA2_MOUSE	-0.437313	0.490996	6	6	0.00523324	-1.36897856535528,-0.314843652133452,-0.484661989797396,0.0503471476205476,-0.337404659748609,-0.168336397385334	FALSE	-2.28123	-0.256416	0.339829	6	6	0.0734106	-0.756926039440478,-0.425339706018358,-0.129665503381262,0.271722428634163,-0.208695276239931,-0.289591155950506	FALSE	-1.13424
sp|Q07231|ZSC21_MOUSE	-0.249019	0.437886	7	7	0.0934903	-1.08889886112448,-0.2635039402906,-0.21865890992807,-0.420190550980879,0.215432028084887,-0.154072435807495,0.186761576195531	FALSE	-1.02923	-0.374572	0.474658	6	6	0.0426172	-0.545846908434409,-0.0180534308918649,-1.23557569568105,-0.287638277072334,-0.234787625005478,0.0744690634277063	FALSE	-1.37041
sp|Q08288|LYAR_MOUSE	-0.283071	0.19491	17	29	4.40465e-06	0.00636915569997629,-0.39290887674401,-0.656436892949608,-0.0928827594064854,-0.379281008737407,-0.206514485314208,-0.244923306387699,-0.272229169100037,-0.203708365712474,-0.556837965392624,-0.577411641664284,-0.460161857137751,-0.187438856504172,-0.0277758032056978,-0.0780883877987127,-0.258466200007527,-0.223510181201174	FALSE	-5.35609	-0.40254	0.242451	16	32	4.87408e-06	-0.252296575177105,-0.323753563457016,-0.721376108867655,-0.100269498201772,-0.645643378758939,-0.462675153051806,-0.701645352345204,-0.133618983863813,-0.402466252917468,-0.62007893617502,-0.363042309420125,-0.263291361653532,-0.476971976023386,-0.306186442369618,-0.747695192761869,0.080372151817378	FALSE	-5.31211
sp|Q09M02|CBPC5_MOUSE	-0.0741644	0.180492	5	8	0.40018	-0.0610235106460746,-0.211019775749739,0.193427199179284,-0.267453975050543,-0.0247520569752065	FALSE	-0.397745	-0.443357	0.337836	5	6	0.0093421	-0.188579871135276,-0.534813868713812,-0.987445494640623,-0.338795682163431,-0.167149930859525	FALSE	-2.02956
sp|Q0GGX2|ZN541_MOUSE	-0.10121	0.200087	16	21	0.0776932	-0.182878290801516,0.100972795558097,0.0037764533881572,0.114806037303841,0.0405588475396089,-0.48904539165672,-0.29129325098832,0.291005553532478,-0.0262812434004042,-0.125094375877226,-0.00365658880410107,-0.30844198648386,-0.11319969970087,-0.372655016507698,-0.109000191608819,-0.148935750061	FALSE	-1.10962	-0.126364	0.275806	13	20	0.218698	-0.0450409199397158,-0.0147218828280398,0.0529783319804779,-0.774566289598214,-0.427549172774528,-0.374059285605148,-0.0506796699952872,-0.102385868280237,-0.0190864280349883,0.0458909039061774,-0.317535947362082,0.155975706499882,0.228053956781799	FALSE	-0.660155
sp|Q0HA38|TT21B_MOUSE	-0.0519009	0.165524	22	28	0.214954	0.0475574775814077,0.0417707795563413,-0.0750977262836301,-0.125743887370339,0.0212824570032471,-0.0764929011890364,0.030124486104807,-0.344251016464122,0.349093102563127,0.217230376368521,-0.136276990818868,-0.0371252868891257,-0.0777663225794097,-0.106508846877176,0.054259535587128,-0.415855124940275,-0.0353102950185126,-0.182340262069228,-0.156215921462832,0.0849983913720224,-0.183846446878611…	FALSE	-0.667654	-0.213575	0.199799	25	35	0.00019621	-0.50352575491956,-0.392348855394218,-0.246460830678878,-0.0438115887583874,-0.348192052716907,-0.345148392342093,-0.343083583439781,-0.332683910497856,-0.28461490007902,-0.16810432598739,-0.218752053844763,-0.40305096420564,0.0579700091637321,-0.116686442904693,-0.355483295000621,0.340427171406498,-0.490717380668451,0.161997163346921,-0.19043046125658,-0.11960870129515,-0.311017025707823,-0.1869…	FALSE	-3.70728
sp|Q0P557|MIEAP_MOUSE	0.337259	0.242114	14	19	1.34203e-05	0.241531657691078,0.522785881247046,0.690992381011957,0.200189790377011,0.264843480057385,0.770079658203152,0.185525019579903,0.475818952500263,0.180878539970002,0.447554101345572,0.0297431814455824,0.194586500866695,0.555041574914187,-0.0379460602688298	FALSE	-4.87224	0.292897	0.348921	8	12	0.0258485	0.708414711018199,0.448548138705435,0.459607613663135,0.580289209665916,-0.041670766214439,-0.229316234295063,0.478941886204363,-0.06164136636641	FALSE	-1.58756
sp|Q0P5X5|ZBBX_MOUSE	-0.0510222	0.370412	7	7	0.865272	-0.0216690997486216,0.153447129684854,-0.170118614167741,0.0951677187948954,0.059227542413238,0.339574868127851,-0.812784928992156	FALSE	-0.0628475
sp|Q0P678|ZCH18_MOUSE	0.0847148	0.199265	17	20	0.130688	0.105628558103538,0.13918045966643,-0.229170347450437,-0.236350463398344,-0.00108711272880348,-0.0299761918063619,0.290606707336104,0.160418008984617,0.265353620125925,-0.0858326177633055,0.397718454159688,-0.0656937460959844,0.170051415808984,-0.143316296268415,0.347607339468562,0.307375948525932,0.0476381693899196	FALSE	-0.883763	-0.214239	0.192428	14	19	0.00679637	-0.119269922657692,-0.198067330487517,-0.139648719734087,-0.0453985808036925,-0.115967224179001,-0.0881121055843455,-0.156273843924589,0.0626169638955531,-0.532177477160026,-0.347558922808627,-0.139569198435136,-0.606274675563161,-0.138867728752983,-0.434780690930002	FALSE	-2.16772
sp|Q0VBL3|RBM15_MOUSE	-0.00821825	0.25616	21	26	0.649696	-0.0912053574402112,-0.253079177387101,0.140975142320037,0.300741077102637,0.00116992386152253,-0.166966650096485,0.647208885568253,-0.116127188547588,0.345808585727082,0.15834658458628,-0.105346038282299,0.157693437528712,-0.0874468140962101,0.0063737486510466,-0.333462006613099,-0.328294596605952,0.0578966747443615,-0.0763666482676848,-0.397971138157336,0.202217636361913,-0.234749329565941	FALSE	-0.18729	-0.252052	0.269118	20	25	0.000852432	-0.488075309853303,-0.189236473366553,-0.179501765130909,-0.741333446915001,-0.0946200843379899,-0.0909003930169531,-0.202509655998308,-0.0153391876627898,0.168798959324339,-0.0441262511523891,-0.245363286446021,0.17401439807363,-0.779875046675517,-0.531141587541108,-0.248439333371147,-0.515058810375194,-0.547509111846106,-0.129994976007198,-0.268876822733022,-0.0719506211978514	FALSE	-3.06934
sp|Q0VFX2|CF157_MOUSE	-0.031234	0.0975023	4	4	0.706028	-0.0950943199765424,0.114100706675891,-0.071367614834436,-0.0725746056943083	FALSE	-0.151178	0.0961428	0.112176	4	4	0.432727	0.161874971697262,-0.0043734901561675,0.00694816675258739,0.220121531453562	FALSE	-0.363786
sp|Q149F3|ERF3B_MOUSE	0.0688735	0.23757	9	10	0.287771	-0.131540428245395,0.0484500832980579,0.172416147782428,0.0751809492665539,0.464977429116094,0.0742968961694179,0.161761298744189,0.160979188166968,-0.406659712781338	FALSE	-0.540954	-0.0456825	0.218589	8	13	0.667236	0.292841117583828,0.0382612963388975,0.1411133827965,-0.334291127117935,-0.0967874734279943,-0.0989827881869909,-0.335191966014967,0.0275771836717313	FALSE	-0.175721
sp|Q149S1|TEKT4_MOUSE	0.0469718	0.17186	12	16	0.417539	-0.0049244395946229,0.0509778537169825,-0.144421939987613,0.15668706644375,-0.0569231648296041,0.393122385184374,0.158601904592776,0.108447712599188,0.0868284997394374,-0.290552908639882,-0.0215153981524422,0.127333566536417	FALSE	-0.379303	0.0636274	0.196596	19	25	0.298344	0.212347664435297,0.165150561314656,0.0813114782364038,-0.0625625922277916,-0.0750424306993845,0.136079400046393,0.269823177629409,-0.106098787459148,-0.311847750722566,0.0864881494822245,0.286061811321415,-0.219620517602363,0.0848045770630117,0.499229514498802,0.0706096881452711,0.173688501118686,0.000596618276646452,-0.201946925719346,0.119849224647774	FALSE	-0.525282
sp|Q149T7|PPM1J_MOUSE	0.238229	0.128788	7	10	0.0042203	0.331916257501324,0.356781406289562,0.35118837835599,0.320063747351232,0.0705880752556644,0.133879153122725,0.103186164695964	FALSE	-2.37466	0.255677	0.282844	4	4	0.0943633	0.299440029976685,0.393674988057899,-0.1534201126071,0.48301462836882	FALSE	-1.0252
sp|Q14AX6|CDK12_MOUSE	-0.0479361	0.542637	32	48	0.487156	1.09472596581825,0.136753118961638,-0.133732170705267,0.424102735861854,-0.0214647628081532,0.272440672022172,0.0796040906283576,-1.67364296382848,0.345052882711672,0.264221555022061,-1.82453725977209,-0.0560770756186735,0.315331920747417,0.00641418547172351,0.0461346267623363,-0.861971827913149,0.286221277872648,0.106018824848726,-0.134234277117573,-0.183446163868677,0.0680895721459962,0.1042483…	FALSE	-0.312332	-0.167557	0.311944	32	45	0.010655	0.263713287658759,-0.227672009505186,-0.502903701436113,-0.0784434365925947,-0.772102841307932,-0.0824526838356718,0.384492966419345,-0.0679682254504809,-0.909928342174514,-0.22458938667489,-0.440317294042884,0.00116986156658953,-0.0631225864155154,-0.194006622884615,0.0244194166045321,-0.101503419057209,-0.0176588441741625,-0.327859545205982,0.134076192534416,-0.367621762585518,0.107573602248065…	FALSE	-1.97245
sp|Q14BI7|TDRD9_MOUSE	-0.0991891	0.196226	31	34	0.0117679	-0.491215293949602,0.0845037943962758,0.110424607070279,0.376940114481004,-0.0955309606561215,-0.02938894656294,-0.175543109777664,-0.358631112615648,-0.139403585711665,0.225789805646898,-0.201998475276846,-0.322804314729027,-0.366608089905519,-0.300996632986467,-0.086252294783286,-0.357017472903188,-0.0538144664619468,0.0145036102802895,-0.0366053716429462,-0.0284894245634446,-0.267482283519835,…	FALSE	-1.9293	-0.421068	0.214176	24	31	3.28748e-09	0.0990977474557047,-0.595289998320484,-0.0982334989833014,-0.283590416652366,-0.437431195612466,-0.531945681491815,-0.632793002641555,-0.497890823505911,-0.495280601761017,-0.613066840676703,-0.118342578572459,-0.342665075662904,-0.53035190870342,-0.459181105626382,-0.411339533521965,-0.241417975634233,-0.550082657659505,-0.57727657109599,-0.3769571118152,-0.813741214457976,-0.437964323776319,-0.…	FALSE	-8.48314
sp|Q1HFZ0|NSUN2_MOUSE	-0.131943	0.21495	17	26	0.0297348	-0.581485984840489,-0.0602728670881098,-0.0898249067446698,0.00389689871409453,-0.234489116109228,0.0268790302036197,-0.440892149488626,0.17998155212413,-0.181947885934765,-0.325336038811555,-0.0932313503695668,-0.224015912486721,-0.305808511573252,0.0633209987850868,-0.260841284173288,0.141737232001439,0.139290941918327	FALSE	-1.52673	0.0171333	0.297973	17	27	0.844924	0.311898869077001,0.221797170945506,0.208215290981374,-0.045382290936858,-0.74188050952688,-0.0583484217005016,-0.00430057767646956,-0.101488644600008,0.0106202416769337,0.029794244106369,-0.0184613523495078,-0.0357522025958374,-0.0468462720265885,-0.109657858554859,0.052619288694518,-0.169715720944165,0.788154836722474	FALSE	-0.0731824
sp|Q2KN98|CYTSA_MOUSE	-0.150634	0.239384	4	4	0.254286	0.065598658549266,-0.490747467163364,-0.0586374512939203,-0.118749973405554	FALSE	-0.594678	-0.0911796	0.34731	5	5	0.623475	0.340498666094693,-0.611516014404651,-0.164579091656679,-0.0688133607386275,0.0485118648237219	FALSE	-0.205181
sp|Q2MH31|SMRP1_MOUSE	0.19716	0.273531	9	9	0.0293555	0.324297641742185,0.0475114635800794,-0.277246820419294,0.127773078497407,0.449179484384243,-0.020765211522538,0.306865554261529,0.651130239836866,0.165694825778803	FALSE	-1.53231	0.36833	0.284576	14	15	7.9515e-05	0.901020429233928,0.26981992782111,0.645669368466222,0.14780022132256,0.618369755670543,0.273240825863302,0.411781468775114,0.208021029579356,0.681426812224981,0.487311822219334,0.216596938741398,0.442758486255701,-0.114094133029108,-0.0330981668386055	FALSE	-4.09955
sp|Q2NL51|GSK3A_MOUSE	-0.0209312	0.211764	6	7	0.977363	0.0248869206460451,-0.404408706616853,0.0423967484025521,-0.0767931104173695,0.226082284157095,0.0622489054372488	FALSE	-0.00994433	0.0743891	0.147474	4	4	0.547739	0.243988018318549,0.0747856913726975,0.0943493309237495,-0.115566592397834	FALSE	-0.261427
sp|Q2YDW2|MSTO1_MOUSE	-0.0559977	0.0721488	5	5	0.471535	-0.000944922343465581,-0.12462811583512,-0.00547690420086741,-0.00430492351666114,-0.144633836189016	FALSE	-0.326486	-0.0845022	0.205625	10	10	0.323396	0.0296085269305484,-0.0600077222085753,0.32120167703326,-0.280773485668274,-0.229574770217234,-0.0818145204368686,0.051533552875614,-0.407992578928749,0.00494794298228793,-0.192151076078301	FALSE	-0.490265
sp|Q32MG2|SPERT_MOUSE	0.287647	0.175864	16	18	3.21747e-06	0.274249720152134,0.281765057449945,0.340211221173806,0.292959682394656,0.718253333262466,0.104793221196285,0.340625255352735,0.498879678284335,0.0706210253444831,-0.0365367378006566,0.246822494314667,0.303410772192279,0.257440416998829,0.156817194014091,0.317401265550867,0.434639806940735	FALSE	-5.49248	0.093729	0.219661	10	11	0.232766	0.163466175468791,0.110117407315137,0.229383500888929,-0.0624514349401256,-0.335995273195989,0.376243244924824,0.190402659785985,-0.177767225389103,0.167546605624242,0.276344424142978	FALSE	-0.633081
sp|Q3KNI6|PIHD3_MOUSE	0.150903	0.237958	4	9	0.200914	-0.165260005463229,0.170020553827273,0.18666938704199,0.412183872684134	FALSE	-0.69699
sp|Q3TC72|FAHD2_MOUSE	0.0246351	0.196849	6	6	0.905794	-0.170860733705089,-0.148218712347879,0.11309647625923,0.00617992667404565,0.364829496661391,-0.0172158106084608	FALSE	-0.0429703	0.0923411	0.299865	5	6	0.466623	0.129588826853666,-0.345815519722265,0.060327719383338,0.119630666629378,0.497973994577833	FALSE	-0.331034
sp|Q3TDQ1|STT3B_MOUSE	0.149315	0.239989	8	10	0.0678817	0.321670533100615,0.178988492965646,-0.290225849244703,0.125211439943719,0.278618424209365,0.480368880626481,-0.0779907837839068,0.17787696282672	FALSE	-1.16825	0.176544	0.261177	5	9	0.201588	-0.134238339259009,0.379754514554524,0.00417791016692858,0.498282400428562,0.134743801186774	FALSE	-0.695535
sp|Q3TEA8|HP1B3_MOUSE	-0.0705577	0.200957	9	11	0.389219	0.149171544640407,0.148091516272674,-0.113881295652751,-0.0104558701357684,-0.0704451783040628,0.151981108914973,-0.33995906732945,-0.185341194833272,-0.364181090930132	FALSE	-0.409806	0.118106	0.200915	11	14	0.157763	0.0872050743996734,0.354428968606667,0.152217688007951,-0.125727216030438,0.451767183359183,0.273428583030097,0.223608606343022,0.00842553344876201,0.126178881802684,-0.190255374289663,-0.0621106928773565	FALSE	-0.801995
sp|Q3THE2|ML12B_MOUSE	-0.152854	0.133398	7	10	0.0484583	-0.0717542588998109,-0.300652142801852,-0.21510994749461,-0.0802995112750635,-0.0209057346615881,-0.347064750966499,-0.034191873129898	FALSE	-1.31463	0.0278908	0.293637	8	14	0.817013	-0.0878651375686479,0.516581069700377,-0.0860672412806687,0.268963303996771,-0.443615196655502,-0.146945395179777,0.00978787596562663,0.192287404031901	FALSE	-0.087771
sp|Q3THK7|GUAA_MOUSE	0.179745	0.172351	27	40	2.10488e-05	0.402670111824546,0.147782320118322,-0.0190377270277046,0.381720118192123,0.132191592010489,0.430034343160814,-0.275934763612004,0.164955776291948,0.148192495920134,-0.146968940778996,0.330900461605915,0.0949115615124887,0.268610233442074,0.0840136963192049,0.0618151295505645,0.138902531824071,0.172503691862797,0.328545636617869,0.128883681912273,0.478236492121956,0.0517094688699136,0.18100009896…	FALSE	-4.67677	0.0312539	0.226372	17	28	0.577943	0.411087271505626,0.0575487464061536,-0.0364910001728893,-0.154925581628328,-0.0163537132652903,-0.317669494997265,-0.386686625555201,0.104637868181249,0.092441353238696,0.148981825120467,0.361525584773512,0.123084038411226,-0.0319696454380589,0.0699100564687496,0.141466769680619,-0.312663728155522,0.277392803272447	FALSE	-0.238115
sp|Q3TIV5|ZC3HF_MOUSE	-0.118186	0.199736	7	7	0.190507	-0.264719380377406,0.0976338809506301,-0.416550361060973,-0.22691252671981,0.0630589576876404,0.0727173146986489,-0.152532090443322	FALSE	-0.72009	0.031907	0.190714	4	5	0.765328	-0.236618932014174,0.121005119794582,0.202162711748387,0.0410789063487218	FALSE	-0.116153
sp|Q3TJM4|CENPT_MOUSE	-0.236897	0.193675	6	7	0.0165664	-0.30951342109022,-0.514714896948493,-0.137659461473029,-0.0350626140110161,-0.0489813983011727,-0.375447215810824	FALSE	-1.78077	-0.218996	0.384249	6	7	0.19246	-0.543313389323564,-0.170531817003926,-0.741975409004426,0.247155255295608,0.152968226355018,-0.258278656742132	FALSE	-0.71566
sp|Q3TJZ6|FA98A_MOUSE	-0.0810963	0.174075	10	22	0.221853	-0.204989070927067,0.208814501663159,-0.0979968953728963,-0.394181767019453,-0.173801434833115,-0.016715750431475,0.119557621897418,0.0145781013745522,-0.194131104781442,-0.0720974213340247	FALSE	-0.653934	-0.10337	0.327614	12	21	0.485275	0.138171536181218,0.132429796021227,0.0750124513435027,-0.232127792488912,-0.349001080707778,-0.310777786986794,-0.939161170161092,-0.201627015245813,0.2379258112573,0.0884204241812379,0.0598150201799381,0.0604763363755952	FALSE	-0.314012
sp|Q3TKT4|SMCA4_MOUSE	-0.00598752	0.205739	8	8	0.965377	-0.0819231332987735,-0.188739876687267,-0.37361613537663,0.0911472231901671,0.0785876460337768,0.00204549901506084,0.141467350542752,0.283131284249601	FALSE	-0.015303	-0.168844	0.281328	5	6	0.272992	-0.0971336397447578,0.0718856754384902,-0.554995178962248,0.0934658470553395,-0.357443323287808	FALSE	-0.563851
sp|Q3TLH4|PRC2C_MOUSE	-0.0938417	0.189146	59	79	0.00167079	-0.378178997174225,0.182077641669178,0.224182829747787,-0.231629510199397,0.13440027636513,0.0376309590063992,-0.0316658447267747,-0.156769233838495,0.0229502725645115,0.0782755521253944,-0.337062316501431,-0.359574523584359,0.00663742105983622,-0.214910593952539,-0.342568643070925,-0.161075577661846,-0.159142765880093,-0.0817887082397265,-0.245419862098432,-0.230950562091089,0.140641026951553,-0…	FALSE	-2.77708	-0.190292	0.185519	49	76	3.12153e-06	-0.169529032721681,-0.0835891879348139,-0.281889647969607,-0.202205211480878,-0.265425830206582,0.00249464604770656,-0.252774658533767,-0.0923694128316579,-0.0931234834499136,-0.446006738500392,0.0987826721328732,0.252095519375472,-0.290614850381196,-0.385272155146703,-0.113728133923533,-0.0594692480610854,-0.359585914687743,-0.0492347980711348,0.0915046665150011,-0.161919080102144,0.125158711572…	FALSE	-5.50563
sp|Q3TRM4|PLPL6_MOUSE	-0.0206613	0.116424	6	6	0.797092	0.000458452555731346,0.0992388606165411,-0.157294209703419,-0.00779538274071281,0.101033337331472,-0.159608830075392	FALSE	-0.0984916	0.348337	0.108109	8	9	0.000599671	0.265261647221867,0.195393381156218,0.471966301634846,0.428790241116841,0.386511944524762,0.415731219273668,0.208921758438617,0.414117116639426	FALSE	-3.22209
sp|Q3TSG4|ALKB5_MOUSE	-0.157231	0.175166	8	16	0.040445	-0.300905247749813,-0.244366724158322,-0.234163018838239,-0.302625790446904,-0.306085352238326,0.0485455152195054,0.131689543608086,-0.0499393796784718	FALSE	-1.39313	-0.599117	0.151411	5	6	0.000732621	-0.365094334627188,-0.726928924310661,-0.694387329701887,-0.680292146882757,-0.528880920033631	TRUE	-3.13512
sp|Q3TTE0|ADAM5_MOUSE	0.0710678	0.189357	11	15	0.247717	-0.0689653416120352,0.28937932231238,-0.320711767994871,-0.0693611400789172,0.0763814213947301,0.128800826927669,0.0856477397134487,0.344445755372349,0.0192310995941006,0.0364028944042049,0.260494737061931	FALSE	-0.606044	0.228723	0.288309	17	27	0.00263004	0.381498667005117,0.351914700083914,0.534358919168955,0.0717916097075121,-0.182397691319101,0.231083602763703,0.34847255278015,0.292625734645966,-0.237663614686354,0.344206649915297,0.378833979160002,0.293194615397068,0.71622530346006,0.466917371194621,-0.232276970914025,0.354333664128123,-0.224830103501864	FALSE	-2.58004
sp|Q3TTP0|SHP1L_MOUSE	0.0306622	0.202734	21	36	0.524496	-0.103369215475991,-0.201816008984806,0.000349752962188234,0.273753584156001,0.0235865134779443,0.0242421024932612,-0.0803222548024643,0.249937989483809,-0.066973016938152,-0.013669223546815,0.0425886989702174,0.0736364448406328,-0.138411895111776,-0.0800553493072459,0.302251862183031,-0.129632572624327,0.407785160303018,0.240423518150198,-0.472878050309826,0.214172794604358,0.0783049205289968	FALSE	-0.280258	0.0633159	0.273426	19	29	0.404738	-0.252074503771973,0.240796374938844,-0.153179168349608,0.316630628751059,-0.0438993673724689,-0.256104012811658,0.0629274355342094,-0.265697374437801,-0.296954504961381,0.150463292302866,-0.0914068408470892,0.543166798602889,-0.267468877819052,0.0973242667907011,0.394441950448021,0.505730354907229,0.22393377976452,0.015802698918795,0.278569429951235	FALSE	-0.392826
sp|Q3TTY5|K22E_MOUSE	1.15673	0.571174	10	30	1.49502e-07	0.728000756510452,0.665584609794468,1.86840988252786,2.22083162173876,1.16836222010318,1.29778028083848,0.280864608240729,1.20922578987902,1.244733644733,0.88349807970459	FALSE	-6.82535	-0.177262	0.186092	7	20	0.102168	0.0208683883239597,-0.141412291620395,-0.410706858780545,-0.0114300984976208,-0.0339334035007702,-0.423611956147599,-0.240605167374868	FALSE	-0.990684
sp|Q3TUU5|TEX30_MOUSE	-0.206849	0.337339	7	11	0.103656	-0.330927847921538,-0.883871091442539,-0.212002992506649,0.0127988571472292,0.0259016576222671,0.118369212767281,-0.178210460369234	FALSE	-0.984404	-0.445899	0.323397	6	7	0.0054849	-0.878548218687435,-0.386828999931608,-0.0739719740692306,-0.685090378054682,-0.557543160671544,-0.09341377448633	FALSE	-2.26083
sp|Q3TVA9|CC136_MOUSE	0.00780105	0.181089	8	8	0.802066	0.0992978424503388,0.0871136167240327,0.158678581652679,-0.22382397907471,0.144604252212552,0.175088650414349,-0.105317278121704,-0.273233273828402	FALSE	-0.0957899	0.0166471	0.262856	5	5	0.933905	-0.243894707367947,0.341563734271275,0.25008402373367,-0.177435333929295,-0.0870824449594862	FALSE	-0.0296972
sp|Q3TVI4|HEXI2_MOUSE	-0.198602	0.161097	8	9	0.0116042	-0.254950208973197,-0.465612764014541,-0.043628911815949,-0.0888368231297711,-0.136906411016371,0.0108089012117849,-0.283694477041913,-0.325998196490538	FALSE	-1.93539	-0.185444	0.228387	11	13	0.0393539	-0.130158266360067,-0.342533130097667,-0.443776874261875,0.178350712642316,-0.290368043883519,-0.231414334006223,0.0818743829886951,-0.415131650446716,0.157866913663887,-0.380655577727555,-0.223936969676007	FALSE	-1.40501
sp|Q3TWF6|WDR70_MOUSE	0.0571708	0.196483	7	7	0.532265	-0.00478866811216764,0.223058275874778,-0.118330327495613,0.0489939543477226,-0.208110401596308,0.0891315638714867,0.370240945809162	FALSE	-0.273872	-0.176248	0.220755	7	8	0.128956	0.0302682487222273,-0.0938237766767631,-0.51353759664052,-0.214617670844985,-0.0222639056141449,0.0156686326324745,-0.435428987621879	FALSE	-0.889559
sp|Q3TWW8|SRSF6_MOUSE	-0.235647	0.158374	11	16	0.000588167	-0.340405756477957,-0.275131302975283,-0.241602572893105,-0.302944799110133,-0.439813269246026,-0.0930504068082063,0.0944167026884187,-0.0643809126655379,-0.20752988412774,-0.386296262086568,-0.33538318782004	FALSE	-3.2305	-0.375057	0.230093	9	11	0.00093428	-0.354342305305819,-0.470640351821448,-0.49678575912637,-0.684002115800144,-0.641629314477158,-0.390737532722254,-0.234460316748866,-0.0914941957794677,-0.0114243149446117	FALSE	-3.02952
sp|Q3TX08|TRM1_MOUSE	0.0122249	0.188154	6	7	0.962136	-0.141639617741297,-0.1249336235482,-0.0141329941110249,0.344681182575084,0.112362848000257,-0.102988686417898	FALSE	-0.0167635	-0.216745	0.497362	7	7	0.130438	-0.372692886227806,-0.912350787083528,-0.568206185542907,0.654058737287421,-0.0424855577809688,0.0224841022976272,-0.298022586876775	FALSE	-0.884597
sp|Q3TXS7|PSMD1_MOUSE	0.0799166	0.115515	11	13	0.169438	0.0552066461366195,0.0902742294965907,-0.0372655609527766,0.0442892924779479,-0.104924643528437,0.256766457948042,0.0430945208330949,0.0569607395601084,0.128708216309177,0.296857589428375,0.0491151355451499	FALSE	-0.770988	-0.0460568	0.26459	10	12	0.782843	-0.153850393228764,-0.486987388774014,0.0344277371439575,0.106247721166311,0.117767788274183,-0.0839660267070836,-0.0190857125363474,0.262641344283683,0.241294775665811,-0.479057602423449	FALSE	-0.106325
sp|Q3TY92|MBD6_MOUSE	-0.130337	0.273514	4	4	0.31291	-0.43422789831646,0.205359898291971,-0.0490734013186663,-0.243406372799068	FALSE	-0.50458	-0.386763	0.404408	10	13	0.00242553	-0.288193683733596,-0.835366495757314,-0.13173631196079,0.125768418890795,-1.30220676057332,-0.381904504304149,-0.411280272368043,-0.231030981109992,-0.255046054017521,-0.156636637994897	FALSE	-2.61519
sp|Q3TYA6|MPP8_MOUSE	-0.228431	0.190233	9	9	0.00368636	-0.410447950498184,-0.263711585941224,-0.40352952788494,0.0301517544625736,-0.360215632440139,-0.251270479832331,-0.28108732460897,0.140579758562383,-0.256344976437249	FALSE	-2.4334	-0.207228	0.252298	5	6	0.142254	-0.385526947417966,0.0730854372625913,-0.426308094355098,-0.360124174783477,0.0627317676636059	FALSE	-0.846935
sp|Q3TZA2|CDKL4_MOUSE	-0.0334297	0.114041	4	5	0.74299	-0.199098814486854,0.0254007147721867,-0.0146601163813053,0.0546393923266082	FALSE	-0.129017
sp|Q3U0V1|FUBP2_MOUSE	-0.342287	0.0826508	14	19	9.37357e-08	-0.285377733760014,-0.331577263461349,-0.209885790625082,-0.224809795395632,-0.347190031840485,-0.34014849737107,-0.418019293803178,-0.320648165200571,-0.422816559198984,-0.35676562113712,-0.522890047016773,-0.411358338219422,-0.311980137529509,-0.288555782875605	FALSE	-7.02809	-0.389564	0.282355	15	20	3.95919e-05	-0.671807247191761,-0.36952621434887,-0.147507432554788,-0.117797774782426,-0.804240342975577,-0.293551937780343,-0.0936548279039328,-0.776397695393722,-0.297202707870013,-0.0919586241534283,-0.748555972725279,0.0305159263209941,-0.677303171850705,-0.390489728265467,-0.393989600486099	FALSE	-4.40239
sp|Q3U186|SYRM_MOUSE	0.0021811	0.139218	6	8	0.984526	0.212015129521002,0.0199546909334738,-0.0258192037445873,-0.204004096976603,0.0734540454112949,-0.0625139699173042	FALSE	-0.00677282	-0.0367731	0.211155	7	7	0.811857	0.225973514135042,-0.0892083511214807,0.0793348624097839,0.0187062699330342,-0.456369552443222,0.0167326138436624,-0.052581021113959	FALSE	-0.0905202
sp|Q3U1J4|DDB1_MOUSE	-0.0303108	0.157447	21	24	0.448021	-0.0969512800104755,-0.0371960581797716,0.0634086228189731,-0.131296747439951,0.0322143511621002,-0.0447880690028932,-0.2242213415503,0.043135091323378,-0.211247475575805,-0.272552202768606,-0.151638652960611,0.082195401845396,-0.0915414826586797,-0.270132441260205,0.335152275022975,-0.104891307220585,-0.0221201299032263,0.172054265589103,0.128754587284778,0.166877532472607,-0.00174096824854182	FALSE	-0.348702	-0.0564515	0.188115	19	21	0.390991	0.00952463438143079,-0.377397149970942,-0.177753647019421,0.0570574000913772,-0.349360627350035,-0.201159437022158,0.0750319487157418,-0.184735705303461,-0.11219039293306,0.145632652056616,0.101426172459946,0.170980868823299,-0.182919313792966,0.134899158754411,-0.318479476640649,0.285915978539399,-0.0217020802434868,-0.0398028488974499,-0.0875467759893819	FALSE	-0.407834
sp|Q3U1Y4|DEN4B_MOUSE	0.0774279	0.26321	12	17	0.281327	0.245501274414192,0.112466227619151,0.0498007264154584,0.339015076697631,0.037959260097958,-0.365334920079396,-0.269532074311426,0.429912337661383,0.100177970866297,-0.000767071714611096,-0.199092100003052,0.449028103647337	FALSE	-0.550788	0.177839	0.152261	9	13	0.0443694	0.0833820395907095,0.241905393837145,0.123061950081141,0.261969087563454,0.326255822270558,0.116112347315227,0.439377882552083,-0.0584131841248493,0.0668999249044275	FALSE	-1.35292
sp|Q3U2U7|MET17_MOUSE	-0.0988992	0.136413	4	4	0.315491	-0.240781406849289,0.0230705570867475,0.0125961323380899,-0.190481945983354	FALSE	-0.501013
sp|Q3U2V3|NUD18_MOUSE	0.135369	0.445844	6	7	0.715281	-0.0146398010110099,-0.2825278448787,-0.000356825778169763,1.00725088680082,0.0959086844195324,0.0065785225002692	FALSE	-0.145523	-0.185162	0.178242	8	11	0.0650481	-0.345752999467902,-0.262874144178252,-0.0650412412867691,-0.497561571091839,-0.226198030533177,-0.0089320828385329,-0.070427006305395,-0.00450936321457541	FALSE	-1.18677
sp|Q3U3T8|WDR62_MOUSE	0.184354	0.257279	26	31	0.000677129	0.541372074880697,0.248218709685695,0.0534202360301521,0.295196708035782,-0.0194637371707185,-0.037887396422479,0.114114482783111,0.206507187451055,0.724628149809993,0.160403554820737,-0.0403483963195825,0.0104746262112615,0.313052334115149,0.342769529058969,0.0532046279224814,0.259604237013593,0.190212580072316,0.154846931293334,-0.0143827845680468,0.99604438418756,0.227696119415822,0.1138065256…	FALSE	-3.16933	0.00674915	0.377959	23	26	0.498256	-0.28885493989644,0.554041971811666,0.127116039618125,0.085548542821367,-0.0136962074812701,-0.147755472791194,0.10085987183127,-0.00325245134114344,-0.112296192631971,-0.0907226906372591,-0.306278339284327,0.077712089510538,0.118747482046041,0.390583453751144,0.374016852748972,0.228141841868441,0.369336576937789,0.29279019089359,-0.416407641152797,0.320347815944014,-0.0738435759568138,-0.1276161…	FALSE	-0.302547
sp|Q3U3V8|XRRA1_MOUSE	0.0611454	0.151488	10	12	0.351367	-0.174178484566387,0.224863812237466,-0.0285160213031148,0.0430751935735399,0.158709170576577,-0.0232746895075387,-0.107191286487809,0.0790544111821402,0.118058489733032,0.320853445637237	FALSE	-0.454239	-0.0212067	0.161601	7	11	0.809696	-0.0131298325468894,-0.045358594884497,-0.263093102409551,-0.00620926776679123,0.263226307251346,-0.13010335058493,0.0462208895076419	FALSE	-0.0916781
sp|Q3U6K5|SPAT6_MOUSE	0.21191	0.163582	11	15	0.00167268	0.115135125735404,0.0262008838823858,0.1310619800477,0.138260944448959,0.158360653759456,0.162693421905377,0.15507485070115,0.262488883553784,0.173475556153784,0.623369865852882,0.384890806277075	FALSE	-2.77659	0.161651	0.175323	12	16	0.036645	0.370670500344807,-0.142184156816095,-0.0911858497467344,0.290911630412173,0.0417040731535422,0.301611971314632,0.234416806770198,0.0495807551105967,0.224282609619892,0.407813736461041,0.162153694961787,0.0900349004502734	FALSE	-1.43599
sp|Q3U9G9|LBR_MOUSE	0.0571843	0.30318	14	22	0.671875	-0.0846254031776212,0.474559324848951,-0.100312420188362,-0.367347432955312,0.0336582247515396,0.281908627368657,-0.0514536042612027,0.326157961279207,-0.0812854197028387,0.14242017261946,-0.136346789326809,0.045421069975996,0.695410140786222,-0.377584609764854	FALSE	-0.172712	0.247201	0.272862	17	32	0.0006695	0.288746739636926,0.388058031251715,0.223869906785851,0.546563519559071,0.347695918324253,0.189837706310929,-0.0758451934437066,0.604300338264465,0.0943335205905856,0.40489531311706,0.338494293215461,0.332670830042664,0.54911797908589,-0.0887206428739066,0.435286519212365,0.0867283555330192,-0.463615189299794	FALSE	-3.17425
sp|Q3UC65|RSRP1_MOUSE	-0.25987	0.208211	5	8	0.0206006	-0.170931449814794,-0.0145591031079849,-0.50862988588157,-0.443653101750735,-0.161574446598167	FALSE	-1.68612	-0.50008	0.403076	4	4	0.0211838	-0.660223018888204,-0.029798269481446,-0.965397542016655,-0.344901031995174	FALSE	-1.674
sp|Q3UDK1|TRAD1_MOUSE	-0.0999663	0.298823	9	10	0.39678	0.268237677742465,-0.0955721568802925,-0.0600093966816355,0.134799422856874,-0.268049798962935,-0.673296387918226,-0.0426576661547641,-0.365421309960447,0.20227300174683	FALSE	-0.40145	-0.148271	0.226301	5	5	0.256765	-0.433900303018314,0.16223025527174,-0.276513924237142,-0.0462605448928415,-0.146909765732091	FALSE	-0.590463
sp|Q3UE17|MEX3D_MOUSE	0.131516	0.257233	10	11	0.0554308	0.164137711386644,-0.438312101526967,0.322218918212593,0.377369288256802,-0.0288792651533243,0.0372092225562951,0.139877417622169,0.495393160693267,0.1764546620175,0.0696934021222473	FALSE	-1.25625	0.219302	0.190441	8	10	0.027512	0.0453569558625458,0.344347239780738,0.0714010102860607,0.410968230435541,0.334037819688149,0.429222572583862,0.202878798686003,-0.083798794822896	FALSE	-1.56048
sp|Q3UEB3|PUF60_MOUSE	-0.123198	0.145312	14	16	0.0288664	-0.193455442516654,-0.0688530383983205,0.0416686130875088,-0.427316864422433,-0.193807320438339,-0.244172964698922,-0.000179429947687298,0.0287327811960114,-0.285999337968141,-0.00954560405392038,-0.116413408291736,-0.0163792549319803,0.0186797477208066,-0.257726764379329	FALSE	-1.53961	-0.159516	0.133518	7	9	0.105907	0.0140164924331954,-0.271625197376439,-0.190952472930664,-0.246659844894197,-0.325050084254595,-0.0063366018831665,-0.0900024313090745	FALSE	-0.975076
sp|Q3UFB2|BCD1_MOUSE	-0.181065	0.272519	4	4	0.15828	-0.152668636197086,-0.272920309151629,0.175890637501239,-0.474559772523669	FALSE	-0.800574
sp|Q3UFY4|RSH3A_MOUSE	-0.0597465	0.0934023	5	5	0.467603	-0.216996899216385,0.0171703537527977,0.000476060690071807,-0.0642353594269163,-0.0351466032268675	FALSE	-0.330123	0.0326069	0.109849	5	5	0.761767	0.0986571336784903,0.154203943381376,-0.133679690948879,-0.00296820423778834,0.0468215581919717	FALSE	-0.118178
sp|Q3UGF1|WDR19_MOUSE	-0.0684356	0.146212	33	43	0.0429972	-0.0276324633159815,-0.164447418387658,-0.140881380829431,-0.152226734695428,-0.0494784631106252,0.0934918318854021,-0.349817480404795,0.16158613547449,-0.0230755126153059,-0.118473614207075,0.0190627967549909,-0.0291951980389151,0.340779232784078,-0.253009092992215,-0.146176768047981,-0.0427362294866675,-0.274972187334166,0.0791165251270466,0.0693465846137414,-0.270354380224647,-0.32418689784728…	FALSE	-1.36656	-0.054021	0.256817	32	41	0.430075	0.228709496665015,-0.0173107850870021,-0.388708242313269,-0.0893613027472759,-0.298159998626878,-0.391239365039341,0.127479656548274,0.141708910203612,0.327483804492905,0.0125934233121911,-0.163667224739285,0.278165702500006,-0.048442211585477,-0.29044717057611,0.164202079448824,-0.149274152011377,0.312652584871128,0.085889112366577,-0.662797790218828,0.31346364232003,-0.120605865438567,-0.038532…	FALSE	-0.366456
sp|Q3UGS4|MCRI1_MOUSE	-0.257983	0.170606	4	5	0.0271698	-0.45348351320458,-0.272321854856676,-0.0371388624898057,-0.26898657758751	FALSE	-1.56591
sp|Q3UHD6|SNX27_MOUSE	-0.0316988	0.0571218	7	9	0.611418	-0.0187703737641575,-0.0408800993814165,-0.0611948628849558,-0.0792394654016973,-0.0895279484387606,0.0799886452781645,-0.0122677849828901	FALSE	-0.213662	-0.196626	0.168749	9	10	0.0346969	-0.168551805673869,-0.201700258683166,-0.256261278409488,0.0519993075040061,0.00310782870868573,-0.389252363318098,-0.465512169328358,-0.246188857378645,-0.097273652830242	FALSE	-1.45971
sp|Q3UHU5|MTCL1_MOUSE	-0.0278706	0.186517	63	96	0.209522	0.021789331054347,-0.271508131281538,-0.331327151563643,0.126651326063217,0.215472745342768,-0.0827648842589439,0.147850927560009,0.0590513625301665,0.200458580349484,0.0489722872285611,-0.173124251390973,0.0450945753738061,-0.0660528826496187,-0.0492042010019166,-0.126766488380451,-0.205455639057039,-0.128749823152213,-0.0292540677369826,0.0437822180397427,-0.164426723580066,-0.0600958420924666,…	FALSE	-0.67877	0.0572505	0.208549	63	102	0.100912	0.0533543741266597,-0.0870595586392667,-0.0969155271272499,-0.0283096424197017,0.153008580988432,-0.0965028591214858,-0.0276839178753927,0.231714284839825,0.0419098083815902,0.0646273165449107,0.238663280435951,0.0319766521336006,-0.0686762133609447,-0.354625041687655,0.108335963292703,0.239704801988777,0.0147887717555968,-0.0539970234655506,-0.139498599006368,0.141777937966872,0.232546340982026,…	FALSE	-0.996059
sp|Q3UHX9|CI114_MOUSE	-0.0869007	0.0596951	5	5	0.259084	-0.154743077391986,-0.0128707713404995,-0.135456792869881,-0.044318350475817,-0.0871145052409611	FALSE	-0.586559	-0.211286	0.124041	4	4	0.111757	-0.255259889015783,-0.352449676234381,-0.17854736187227,-0.058885700619098	FALSE	-0.951727
sp|Q3UIL6|PKHA7_MOUSE	0.18223	0.17518	13	15	0.00425978	0.086354336827452,0.285849983015003,-0.0746501888190702,0.316265745474737,0.105910152626794,0.0439412697176682,0.501321796499148,0.0674568006069923,0.3240468113616,0.387992016717024,0.192678453481097,0.197845657838099,-0.0660282428582386	FALSE	-2.37061	0.472023	0.190985	8	9	9.20855e-05	0.318557294150141,0.484397505233359,0.796856937104907,0.277092908274764,0.222601349984896,0.562484353542709,0.516865200475148,0.597326844343716	FALSE	-4.03581
sp|Q3UJB9|EDC4_MOUSE	-0.079873	0.109443	4	4	0.388086	0.0137061932218715,-0.203130757993123,-0.14100590458845,0.0109383188735652	FALSE	-0.411072
sp|Q3UJK4|GTPB2_MOUSE	0.121418	0.110589	9	12	0.0609863	0.0844169972122217,-0.00967024008270164,0.109369677332067,0.170036035551358,0.378558684801739,0.103095984524198,0.147385935413991,0.0352108246280311,0.0743575136191878	FALSE	-1.21477	0.161951	0.377456	7	8	0.222514	0.149048365721346,-0.422676733621593,0.0595166607058642,0.256118806327789,0.0550822461741522,0.856037995869578,0.180527117325927	FALSE	-0.652644
sp|Q3UJV1|CCD61_MOUSE	0.393502	0.226669	11	13	7.68673e-06	0.179105474047345,0.190229022597549,0.252796837241899,0.246294365115576,0.333379050786904,0.848893033437568,0.605322394940936,0.391513976686909,0.143693142514893,0.516636174067104,0.620659584862675	FALSE	-5.11426	0.0855403	0.211596	9	11	0.337313	-0.207342132178025,0.229617711830593,0.163205247665634,0.187657428143092,0.310527031824813,0.356145887492072,-0.02143470313194,-0.0472303338656067,-0.201283258261917	FALSE	-0.471967
sp|Q3UKC1|TAXB1_MOUSE	-0.0697294	0.106884	6	7	0.375572	-0.03838611422442,0.0206804737906991,-0.274967492539898,-0.00251798391096672,-0.0860050067721525,-0.0371804978029129	FALSE	-0.425307	0.0341235	0.139105	5	6	0.778462	-0.0971192734449715,-0.0678909672778622,-0.00433109419554564,0.245399820230261,0.094559083769799	FALSE	-0.108762
sp|Q3UKJ7|SMU1_MOUSE	0.00411689	0.329752	20	40	0.80675	-0.0402759776581211,0.00507876916717497,-0.221683712233431,0.662820781489704,0.0611259298805039,0.279516583714738,0.506555291924579,0.582888632101148,0.0494133063977492,0.000600555775653144,0.13040629078859,-0.0856170078549584,-0.0528695747481195,0.09330008987661,-0.364135417394805,-0.729206042924034,-0.149681216220106,-0.102862361825758,-0.357934685757335,-0.185102452629057	FALSE	-0.0932612	-0.246923	0.356312	21	41	0.00309384	-0.416882880754821,-0.0544792981129282,-0.153243511520957,-0.274277491945495,-0.169376550887238,-0.260292258453934,-0.548536281745275,-0.180949859543678,-0.233907851344876,-0.592947632695068,0.108742491520258,-0.238836684235518,0.0680201728874911,-0.718169582060872,-0.453518139044053,0.0531323914809721,0.323941927510618,0.0749544985090536,-0.208494894129798,-1.32502620184372,0.0147666872863336	FALSE	-2.5095
sp|Q3UL36|ARGL1_MOUSE	-0.0212148	0.35942	15	25	0.436352	0.0903206198460501,0.000967736253685255,0.156005717657534,-0.0922316176334789,0.317471435957632,0.0719486115599764,0.223357729691159,-0.155568092572429,0.110257696400122,0.0726020470042963,-0.0441897714874107,0.172969855644029,-0.0155171999405028,-1.2427596251084,0.016142657122605	FALSE	-0.360163	-0.322649	0.25842	15	32	0.000176407	-0.000407953675848374,-0.0341220771092189,-0.283304743197114,-0.31459752295553,-0.503436971525885,-0.285826416186321,-0.507039106587338,-0.274219606998678,-0.45609120772123,-0.261436845463168,-0.485890326261631,-0.291706226818757,-0.311103788624293,-0.967272370011495,0.136715637298962	FALSE	-3.75349
sp|Q3UL97|MCAF2_MOUSE	-0.0560478	0.236948	5	6	0.720128	-0.362215023735143,-0.256782788973405,0.143482973737838,0.13943137382441,0.0558442938573456	FALSE	-0.14259
sp|Q3UM18|LSG1_MOUSE	0.196784	0.222509	39	93	9.94694e-07	0.174191034878373,0.0147929540199288,-0.235311978298026,0.24615295355224,0.145750422941306,0.178283025025821,-0.0192310131829221,0.228993551372551,0.190098557470207,0.134030199781295,0.265956530188722,-0.1543500509577,0.274950293367644,0.258341512861545,0.425462436474341,-0.0314129894310042,0.794577056273297,0.299066266529203,0.794061208554561,0.0652806619862368,0.0700420447340685,0.0134631650992…	FALSE	-6.00231	-0.0999814	0.321036	37	75	0.136208	0.163262904833161,-0.209765509029274,0.25130190150899,-0.279707904433112,-0.278508932553419,0.00590453359508436,0.237419955188744,0.0755186938744293,0.461631052204159,0.00476994325701109,-0.0466557952496539,-0.304177898010608,0.00219288339352124,-0.329152018263413,-0.138067676831975,-0.133910043365979,-0.463642866545866,0.326643994350559,-0.141855001532104,-0.0357389367435003,-0.223999619866155,-…	FALSE	-0.865797
sp|Q3UMC0|AFG2H_MOUSE	0.00143192	0.147022	11	13	0.941383	-0.0900501496424431,-0.133430482430239,0.0295558328810581,-0.002571347285672,0.0893707286372092,0.120084464493727,0.00386257395867321,-0.166563560221415,0.325034565168681,0.0223171092767356,-0.181858666620488	FALSE	-0.0262336	-0.203904	0.190124	11	15	0.019842	-0.0991232575667835,-0.354227436871537,-0.0502380163143395,-0.0206942100779386,0.0947328009756644,-0.26470741691815,-0.508675334493957,-0.255792079306031,-0.2696155477677,-0.0672534379066503,-0.447350960753936	FALSE	-1.70242
sp|Q3UMT1|PP12C_MOUSE	0.039301	0.141982	10	13	0.495882	0.175507378343765,-0.0550224560233215,0.0180532153738793,-0.13133093557905,0.128116266067942,0.0165853504417823,0.0810047359678169,0.131463845070039,-0.214298040830779,0.242930353823631	FALSE	-0.304622	0.246901	0.239772	11	12	0.00621643	0.128517798655908,0.124166329357687,0.195849249799398,0.439960832180656,0.650578022712589,0.315145307333971,0.423731882769639,0.0127379991367964,-0.236907149316726,0.286342865590016,0.375783446373677	FALSE	-2.20646
sp|Q3UMU9|HDGR2_MOUSE	-0.270381	0.155428	6	7	0.004721	-0.429495231846538,-0.219894151266337,-0.0151165136962678,-0.39021219532777,-0.203027028023999,-0.364543041624186	FALSE	-2.32597
sp|Q3UN02|LCLT1_MOUSE	0.19963	0.335677	4	5	0.257502	0.701990014388462,0.00390553806277076,0.0330795759145606,0.059545257414516	FALSE	-0.589219
sp|Q3UQ28|PXDN_MOUSE	0.229298	0.250906	18	22	0.000344255	-0.255379317757536,0.34073439150005,0.546634059924746,0.333415662265114,0.306307562740889,0.523894835014571,0.0397070633596422,0.521435042213568,-0.125464290554876,0.152903226791019,-0.120511007205753,0.205769154901762,0.190998148538874,0.66567716458767,0.284304132410769,0.321646228388987,0.0496263950446826,0.145657177174025	FALSE	-3.46312	0.56826	0.153972	11	13	3.47115e-07	0.437949952370322,0.396171977520336,0.675739417398162,0.8468532187033,0.586640219883879,0.595219935079612,0.435407760586088,0.564617301626962,0.336141108289059,0.689414190724908,0.686701059179028	FALSE	-6.45953
sp|Q3UQ44|IQGA2_MOUSE	0.245026	0.132917	17	21	6.53158e-06	0.440785869119309,0.144038030906411,0.418400875741072,0.275632687645339,0.242044355020279,0.231659619334863,0.125510853548278,0.127103997814803,0.450431906892799,0.261547202622575,0.391471048860761,0.27123471303,0.339318282277774,0.104438496293754,0.232471503667469,0.121392449292408,-0.0120339941317384	FALSE	-5.18498
sp|Q3UQ84|SYTM_MOUSE	0.077528	0.148057	6	6	0.323625	0.0445991737649351,0.272195085180403,-0.16466146765556,0.0881070005041122,0.181078681238127,0.0438492382608392	FALSE	-0.489958	0.0713358	0.312808	5	5	0.631008	-0.148767597751188,-0.304020712733605,0.101972841408531,0.209516370720787,0.49797811199489	FALSE	-0.199965
sp|Q3UQI9|MINY4_MOUSE	0.106588	0.18915	24	38	0.0278081	0.365221438373822,0.13500283536866,0.143996544528094,-0.184216646877674,0.198158010830372,-0.0118353506149664,0.471499619597715,0.187182692344617,-0.0390341867299918,0.106113562896111,0.101445377748309,0.247304578038704,0.612697390276299,-0.17526008302505,-0.129419991147248,0.221381984574932,0.00411205223813792,-0.065071632395095,0.0661378155343214,0.129709894673697,0.0217786008501453,0.056673942…	FALSE	-1.55583	-0.14789	0.313888	24	54	0.0600514	0.0124595280254221,-0.568126026821264,-1.02299341046813,0.193922754806982,-0.642575568680118,-0.292913595110914,-0.47991687568413,-0.24582207414469,-0.165878256599517,0.240634075908842,0.195190864511684,0.0448786661563504,0.30284198799997,-0.0429248983095621,-0.10165360716319,-0.326712491404578,-0.200766474647829,0.0842968724071553,-0.120224225716814,-0.192511222321094,-0.0994068533023289,-0.3457…	FALSE	-1.22148
sp|Q3USH5|SFSWA_MOUSE	-0.0837703	0.189254	7	7	0.273687	-0.323828156742119,0.244934727087883,-0.101911357537134,0.00120535692420124,-0.271116153051676,-0.0127383227043448,-0.122938368236455	FALSE	-0.562747	-0.263403	0.139238	5	5	0.0363635	-0.400467091335298,-0.408957153764125,-0.242636006729722,-0.0946456962742409,-0.170309168058705	FALSE	-1.43933
sp|Q3USL1|KLDC9_MOUSE	0.267247	0.437985	4	5	0.196424	0.0603229306481709,0.0664433788464938,0.923455861328786,0.018765436838932	FALSE	-0.706806
sp|Q3USS3|DRC1_MOUSE	-0.162089	0.287907	15	19	0.00773187	-0.593975745031797,-0.296871160062107,-0.164325064120082,0.484654077286029,-0.249225308721776,-0.104613606955896,-0.084227307640634,-0.271745756347028,0.299287510945387,-0.406466069341225,-0.353108370363579,0.132589689951432,-0.452286855688874,-0.302300912712473,-0.0687160659276563	FALSE	-2.11172	-0.0704601	0.236646	19	27	0.402243	-0.0383354993330765,0.14267551432421,-0.0639083904077397,-0.199959604507967,-0.329886629955141,-0.0469585508821299,0.18920331909589,-0.183806374781242,-0.423783672207897,0.192245591481699,-0.0103634399645169,0.160102381870581,0.191327110023379,-0.204912028221152,-0.699886741134478,-0.119237164941098,0.0551909698279552,-0.0893873798451885,0.140938102457723	FALSE	-0.395512
sp|Q3UTQ8|CDKL5_MOUSE	0.0532856	0.167231	7	9	0.582991	0.132039126478212,0.0794466746108583,-0.128335316352183,-0.0675177700909324,0.377415178383539,0.00126504807831096,-0.0213139942234368	FALSE	-0.234338	-0.185814	0.169499	13	15	0.0153855	-0.0609133444274045,-0.125260854639517,-0.13622233674088,-0.459106672156457,0.0289115879118832,-0.216482026783757,-0.238919914862412,0.155449981277264,-0.30060992845435,-0.395278083872234,-0.212795661244245,-0.125166291528238,-0.329189703206432	FALSE	-1.81289
sp|Q3UUJ4|STRAA_MOUSE	0.264046	0.236373	4	4	0.0511541	0.493929008686089,0.0755273743083802,0.0454058624519049,0.44132334686007	FALSE	-1.29112
sp|Q3UVG3|F91A1_MOUSE	0.0209502	0.112176	4	4	0.796619	-0.134425303010317,0.0147477727065533,0.117809335873859,0.0856688904883075	FALSE	-0.0987494
sp|Q3UY96|CFA74_MOUSE	-0.0831031	0.209847	17	19	0.128679	0.22387550710968,-0.174516011893846,-0.112475720645382,-0.0963139009865624,0.119550677648673,-0.13892259620426,-0.161575042692143,0.0212652757858476,0.317388286080182,-0.00587722339795355,-0.0733655679138932,-0.145665174938394,-0.322430605072732,-0.0377442684978069,-0.0725078468388603,-0.11454124399431,-0.638897995854783	FALSE	-0.890491	-0.143505	0.224788	18	19	0.0415534	-0.0854542588455872,-0.175973874598308,-0.301941530092996,0.10507839100817,-0.523650298964127,-0.541983259314328,0.308328466236023,-0.000409318991488997,-0.305061569165369,-0.112895836753876,-0.178077970902794,-0.0813402435399925,-0.350473315336029,-0.0723886265207522,-0.342392461793668,-0.123941237492879,0.0724136288195265,0.127064638765052	FALSE	-1.38139
sp|Q3UYV9|NCBP1_MOUSE	-0.198441	0.250374	18	32	0.00121766	0.167281961145543,-0.233931994815491,-0.462090955278789,-0.367412383600631,-0.348500657172926,-0.375608199087562,0.156186888194684,-0.444347002970987,0.10453974908444,-0.312728529148346,-0.393208880227978,-0.296147229288164,0.300553485079945,-0.0696254236025137,-0.453814383517563,0.0779061820343991,-0.247863977887413,-0.37312218460671	FALSE	-2.91448	-0.0993385	0.308439	13	22	0.251419	0.0246278548982413,-0.202853532425841,-0.0994475913877914,-0.223794861621113,-0.0792124324498642,-0.0956611220854713,0.0400268096311436,-0.565600719596664,-0.293465469639256,-0.615601448885294,-0.00470148290699042,0.297238289232889,0.527045200143649	FALSE	-0.599602
sp|Q3UZ01|RNPC3_MOUSE	0.0939497	0.597703	4	4	0.657339	-0.346939214553344,0.958116325883038,-0.260862503287069,0.0254841438590123	FALSE	-0.18221
sp|Q3V016|HIPK4_MOUSE	-0.152957	0.120973	8	10	0.0284321	0.0679233716301818,-0.113280940037446,-0.251140330979104,-0.238436051995587,-0.0854185681923509,-0.229900778582522,-0.292469716307461,-0.0809326447885169	FALSE	-1.54619	-0.178606	0.243944	8	9	0.111778	-0.153069520170334,-0.421196974939219,0.0704056710828008,-0.584128384451125,-0.305344112435632,-0.0758716326535929,-0.0915273186347782,0.131881050225862	FALSE	-0.951643
sp|Q3V089|RBM44_MOUSE	-0.0382597	0.222808	7	8	0.823099	-0.187065127198023,-0.00180414110649026,0.0053597357074476,0.0816420978788821,-0.45604456806432,0.0545987993945902,0.235495276382795	FALSE	-0.0845477
sp|Q3V096|ANR42_MOUSE	0.103396	0.15088	18	20	0.0437166	0.354604509500867,0.518321558632792,0.00317465444647286,-0.0427634276581051,0.109772880638962,0.112047371057587,0.15606968049244,0.00343324846685083,0.03474904883703,0.144100048216342,0.0699645501204115,0.103459645713059,0.257634690297158,0.136029676503823,-0.00707333057325239,-0.101347632810336,0.0309887607275151,-0.0220459117822472	FALSE	-1.35935	0.0020348	0.221898	15	19	0.832485	-0.0859127093055322,-0.0117841908972075,-0.224104816067375,0.0499911053931047,-0.133314525646483,0.107867418780135,-0.175038626322627,0.0374358547703314,0.623402294764849,-0.176617197572059,-0.218682484623641,-0.124966124923292,0.0933580088960083,-0.00623804250383535,0.275126072914384	FALSE	-0.0796235
sp|Q3V0C5|UBP48_MOUSE	0.0855686	0.735047	10	11	0.100229	2.16149875848004,-0.210360826418438,-0.147883046965304,-0.207559530792596,-0.0903118325389116,-0.298959536372737,0.0341417948945349,-0.0629656331714642,-0.153714443982173,-0.16819921210451	FALSE	-0.999006	-0.0579401	0.0842744	6	6	0.547618	-0.100705102062341,0.0400006842572899,-0.0139530487100609,-0.00445099882136785,-0.0724504320016744,-0.196081721252078	FALSE	-0.261522
sp|Q3V0F0|RIMB3_MOUSE	0.0654625	0.179786	33	47	0.0895003	0.289164445026752,0.101214508589401,0.117196583216588,0.205339705317914,0.0952541942013829,0.154962741218621,0.00647958148820038,-0.0153180114670285,0.0219221780023137,-0.198883800037449,-0.267904339365533,-0.269351538275514,-0.020624525579447,0.228213959543549,-0.0456866751062298,0.240867350931958,0.152301579254242,0.165405290340365,-0.0843665094662038,0.320006359216029,0.00858163327472329,-0.01…	FALSE	-1.04818	0.181586	0.284905	34	53	0.000550532	0.254644541966285,0.352248040225715,-0.0290374982625118,-0.522218225613474,0.562946153255635,0.292812690864549,0.218845065905179,0.188854137184513,0.443634021039855,0.312858116341524,0.249320768226787,0.533402989313152,0.00215943566623021,-0.0346203252869638,-0.0476891798039973,0.458593044671999,0.682501096194679,0.212278640323322,-0.0556948617108318,0.160231546856566,0.751627943777293,-0.0204944…	FALSE	-3.25922
sp|Q3V132|ADT4_MOUSE	-0.254175	0.304025	16	20	0.00048713	-0.354965584877247,0.127874799025149,-0.321638561775527,0.0859221512370317,0.154866835421341,0.0159874888472568,-0.349934422013604,-0.587512820417914,-1.10303667689164,-0.331690074165903,-0.258769107525595,-0.313805747017316,-0.27948144513107,-0.209179334735218,-0.133337499110297,-0.208097900839445	FALSE	-3.31236	-0.132829	0.277314	14	29	0.165404	-0.42793965193365,0.0712921492891655,-0.00227558713247011,0.19285918376209,-0.0916188575238047,-0.868787655216729,-0.228970706252707,-0.146367252212202,-0.0759245598895479,-0.338244323475915,-0.00826585517886575,-0.0458612116658315,-0.111860880182397,0.222357268667686	FALSE	-0.781454
sp|Q3V140|ACRBP_MOUSE	0.0381928	0.295338	19	32	0.759725	-0.405134746502541,0.193674315211509,0.258925637377666,0.488951030903058,0.570863675387241,-0.054861014596734,0.0344535448869582,0.319975023546988,-0.148296211680099,-0.234274906400986,-0.164676563074043,0.0269859897526646,-0.32585863445384,0.0910613468581216,-0.16758511176513,-0.134759536941479,0.305334749066222,-0.349488260476894,0.420373279629403	FALSE	-0.119344	0.556222	0.393023	37	79	1.50817e-14	0.522712169690356,1.32822389480526,0.687667031731267,-0.104939010658352,0.523094335164442,0.544560051112787,0.339175103375846,0.349092890440851,0.226664658852129,1.23706836691015,0.905850573977469,0.804274759913964,0.0525979139633422,1.20572945717611,0.194376072924104,0.450517837978035,0.328245760997898,1.1783004942758,0.598743961530746,1.18394747181814,-0.00388402466092825,0.36757809120206,0.492…	FALSE	-13.8215
sp|Q3V1H1|CKAP2_MOUSE	-0.271088	0.287544	18	20	0.000161974	-0.0468553371070061,-0.00172436090671264,-0.535187010916567,-0.165877873361542,0.0544682543824963,-0.614165372972095,-0.361565521492545,-0.38164378630784,-0.587949745363237,-0.258327029230657,-0.370871791632034,0.191193196155194,0.182542012262064,-0.614122373100066,-0.11483988142899,-0.159687498476447,-0.792987519273145,-0.301978670686307	FALSE	-3.79055	-0.430364	0.215917	14	17	4.79333e-06	-0.595143235969128,-0.496263518907008,-0.466735594497899,-0.453552329804907,-0.321459488554503,-0.425642704418933,-0.481452859950193,-0.653368792796267,-0.61893840811673,-0.657388484922445,0.125579970919671,-0.34156399209558,-0.519431079951237,-0.119738784517704	FALSE	-5.31936
sp|Q45VK7|DYHC2_MOUSE	0.027832	0.154957	24	26	0.611261	0.375727866020137,0.124260893716691,-0.0876093688634804,0.0633938627878889,-0.108965247402023,0.104167804673058,0.106654124363846,-0.106498239661499,0.0164872242623066,-0.0549722080376138,0.125030989016615,-0.0262713297727617,-0.247952762270535,0.408545902037263,0.200902120689548,0.0402587884146971,-0.10590328128837,0.0450258018498838,0.112200393484815,-0.137866315249463,0.0305898024900246,-0.005…	FALSE	-0.213774	-0.0150336	0.187111	17	18	0.855017	-0.11846152212159,-0.0171702757008443,-0.409249078124323,0.15074416171513,0.141795601523499,0.132181348168544,-0.231861136828651,0.0304271970605228,-0.269375052800898,0.318190723134579,0.0111783207671065,0.0997249429412039,0.232796828697815,-0.0973456764731186,-0.0622867786429271,-0.113918612094877,-0.0529418333345113	FALSE	-0.0680255
sp|Q497K7|TM247_MOUSE	-0.106704	0.0962353	4	6	0.238123	-0.0897392700402035,-0.181353467816028,-0.178508500288437,0.0227853211560869	FALSE	-0.623199
sp|Q497N6|C295L_MOUSE	0.00835115	0.205457	11	15	0.879157	0.09720868676458,-0.0924032585930724,0.0620429544446646,-0.0342969446451191,0.102871656292926,0.119311526850651,0.205974664770655,-0.182375554799175,-0.214644871307969,0.369688258838411,-0.341514430346867	FALSE	-0.0559334	-0.0555049	0.591677	14	17	0.385141	0.265953647744647,-0.296340932653087,0.314086711356063,0.0536005371410037,0.139576666215023,0.248901170298443,0.0973285473786212,-0.152424371972115,0.14516158842165,0.274180991372188,0.286785012072985,-1.97262220235439,-0.349303634594459,0.168047706004858	FALSE	-0.41438
sp|Q4FK66|PR38A_MOUSE	0.0139296	0.193187	5	5	0.80423	0.0900448855819703,0.0935435339903453,-0.277633830257874,-0.0646417319292488,0.228335034343713	FALSE	-0.0946199	-0.3326	0.243595	4	6	0.043319	-0.562125874337498,-0.523892936270948,-0.112262449053948,-0.13211981170354	FALSE	-1.36332
sp|Q4FZC9|SYNE3_MOUSE	0.15823	0.167588	8	9	0.0364808	0.216584361542712,-0.142445545841064,0.164480455977979,0.425600336010021,0.092421831147448,0.0529209552813914,0.283223955838498,0.173052431679454	FALSE	-1.43794	0.754975	0.282934	8	12	7.06495e-06	0.289491631239539,0.782467627632036,1.13278193283679,0.913998149728179,0.688328873711917,0.412543505242846,0.859690903967213,0.960497785958428	FALSE	-5.15089
sp|Q4U2R1|HERC2_MOUSE	-0.0272903	0.20986	31	34	0.476604	-0.229036897080608,-0.0841443599624774,-0.595253267994418,0.0957817290178745,0.0453098937716052,0.148955187101628,0.143969244880871,0.0747046245710782,-0.00149330681296605,0.266554317635926,0.0637778369306264,0.10799661180304,-0.00333866643387036,-0.312462157930749,-0.112397838179748,-0.155607854910408,-0.0517906737273758,0.106655584731198,-0.294183013049602,-0.217610355016698,-0.186352072743551,…	FALSE	-0.321842	0.0753411	0.177569	31	37	0.107373	0.167958886408255,0.258857342823132,0.199657314627863,-0.182556536401686,-0.0696866190013835,0.11044257789582,0.131290548114845,0.262051111812906,0.22833660127102,0.154887757139167,0.382333742152702,-0.0283993702136544,0.487311932419944,-0.0314276856395888,-0.16067463852212,0.191584672263051,0.158503432847913,0.169215148871029,-0.00227226356589784,-0.087790874990274,-0.0541362753481068,-0.3678925…	FALSE	-0.969105
sp|Q4VBE8|WDR18_MOUSE	0.0096117	0.242229	4	4	0.909655	-0.022543555945697,-0.221582368307278,-0.0671160849990347,0.349688812944813	FALSE	-0.0411232
sp|Q501J6|DDX17_MOUSE	-0.0699261	0.204626	40	133	0.0273109	-0.0200379910980291,-0.0399072988593615,-0.202308766529834,0.0691103656788946,0.0158262538046437,-0.480792267360501,-0.203001299781525,-0.279899702359393,-0.147809899141885,-0.167833667152987,0.264703888788545,-0.23859915689615,0.0767781832004002,-0.00182192536967958,0.609370136251372,0.253104306959765,-0.179000711097462,-0.4347650706685,-0.177890854283001,0.0700697691976328,-0.0447157757927556,-…	FALSE	-1.56366	-0.322711	0.306243	45	148	2.34096e-09	0.0512590163678279,-0.417471020814114,-0.853395254399501,-0.160585437968138,-0.181118618853375,-0.264648920919091,-1.03917423192563,-0.222094768525335,-0.619746647471908,-0.553066757106875,-0.267205749995546,-0.158227880725129,-0.00435330856211545,-0.198895182899864,-0.365665165860849,-0.1954880564034,-0.79028565555386,-0.159794465316295,-0.226982431483922,-0.215878093830456,-0.605203623549482,-0…	FALSE	-8.63061
sp|Q505D1|ANR28_MOUSE	0.0272246	0.262393	4	4	0.838364	-0.106379904138941,0.313700934328108,-0.267094100306039,0.168671561662302	FALSE	-0.0765676
sp|Q505F5|LRC47_MOUSE	0.130471	0.199577	10	11	0.0806968	0.269415803220149,-0.129692207132817,0.0105264273240181,0.542149843138805,0.224883412638666,0.107296903209953,0.189997008404354,0.049526185948041,-0.127689187109664,0.168297386246347	FALSE	-1.09314	0.0516428	0.241851	14	16	0.438762	0.340670699696174,0.225817312750838,-0.218614500076205,-0.341376838164175,0.0639255825040467,0.235155869506972,-0.320088030963762,0.153334552075013,-0.111552369656819,0.140747618964916,-0.155606186968513,0.0569859780776765,0.26479226676572,0.388807373594793	FALSE	-0.357771
sp|Q52KE7|CCNL1_MOUSE	0.0998671	0.197747	5	6	0.264704	0.132598853282064,-0.212132970046249,0.0510845063165063,0.293993795413769,0.233791453948567	FALSE	-0.57724
sp|Q52KI8|SRRM1_MOUSE	0.206794	0.202957	33	65	3.34035e-07	0.279754716816029,0.278344920410806,0.134870886928657,0.215583135727841,0.200441231422856,0.164451218082657,0.130224044644028,0.129097858638327,0.112319470675127,0.39551495407276,-0.0177762924598399,0.429064208975262,0.125803950785314,0.0564446163681309,0.42158336330814,0.394553368940482,-0.430696953448849,-0.00159021783164379,-0.126464794346502,0.12772155529212,0.633896941290169,0.33666599750902…	FALSE	-6.47621	-0.158908	0.280341	26	45	0.0222087	-0.0421630531900824,-0.0939694875048361,-0.0246617355071122,-0.141635413961178,-0.0660797932762598,0.0672615598117966,0.138062635604653,-0.973601246644746,-0.223258483606437,-0.125419517852054,0.208097903573814,-0.623497820800502,-0.312406488973172,-0.0503367884269299,0.247894295328144,0.0911440856996162,-0.189441707986732,-0.152430109837911,0.129044900871752,-0.155446767634498,-0.158089105271234…	FALSE	-1.65348
sp|Q562E2|KCD19_MOUSE	-0.111617	0.119652	16	22	0.0217124	-0.0115917952781889,-0.13260607199683,-0.286959212245369,0.00735994586697686,-0.0933066129384562,-0.255993415276887,0.0858799646337744,-0.0304697769224023,-0.075611799027397,-0.169158704078649,-0.317205522667275,-0.231516909061875,0.0552762161132793,-0.139120618093221,-0.0618909301722478,-0.12896261649941	FALSE	-1.66329	0.0154924	0.11649	8	8	0.867307	-0.113620764992257,0.0175329716105416,0.194463507889667,-0.100117035905517,-0.105762888638737,0.0112092240834303,0.122155083940577,0.0980793176655251	FALSE	-0.0618273
sp|Q569Z5|DDX46_MOUSE	0.120538	0.220923	41	65	0.00190938	0.190207316822875,-0.00988263331837515,0.122774372136759,0.0438620880155307,0.391232030909267,0.122568585260106,-0.244739734071548,-0.0203453903987583,0.106327548378958,0.378409669131269,-0.0115325303937348,-0.255947979069106,0.123568820432111,0.11980653509805,0.212211155437113,0.167070846237469,0.129971848391148,0.588084520341277,0.108116845379084,-0.0364261878537357,-0.193432010378154,0.0531097…	FALSE	-2.71911	-0.264943	0.174292	24	35	1.05361e-05	-0.575088172442007,-0.201732870908806,-0.246162014294533,-0.122918876964273,-0.205046919400124,-0.106861218363491,-0.0757691342317803,-0.174498956952733,-0.176043847185234,-0.373667835219055,-0.0199732656952321,-0.562503490821195,-0.243314785842959,-0.373412288434425,-0.39913009899729,-0.374349185219913,-0.403912468627644,-0.261501230687258,-0.567587610638746,0.144329101200595,-0.357944732117791,…	FALSE	-4.97732
sp|Q569Z6|TR150_MOUSE	-0.155255	0.335373	41	85	0.00170718	-0.515257995947477,-0.310167800166033,-0.26314878087931,-0.317511198040567,-0.412519268862345,0.0584947833839287,-0.104270827886388,-0.133419029687843,0.0708143816018177,-0.309592569470609,-0.199118391893025,0.400078224807325,-0.0848932360400925,0.226425299556574,-0.0941961651167878,-0.269604063776459,-0.39076357987888,-0.14756796534832,0.200586704138624,0.107043361616465,-0.351831606109117,-0.19…	FALSE	-2.76772	-0.233066	0.325327	43	87	1.04122e-05	-0.184047801528722,0.00862867610691596,0.125673413353383,0.131733931539616,-0.74774968818194,-0.128749042189923,-0.165977954648114,0.0522618612339201,-0.247233171672974,0.0370396802682729,0.056168347780853,-0.435179367678817,-0.188330167647442,-0.112260468251107,-0.107063476911589,-0.380663634075124,-0.323531421841953,-0.202538649901937,0.582907370934058,-0.645364803177758,-0.407259162028829,-0.2…	FALSE	-4.98246
sp|Q5BLK4|TUT7_MOUSE	0.01132	0.116175	9	12	0.887475	0.0640675523024927,-0.0149530053211647,-0.0340436570319803,-0.0164063519486673,-0.0994831185354831,0.154978432746704,0.216537071505355,-0.148896624246206,-0.0199202948023335	FALSE	-0.0518437	0.0476283	0.191701	11	13	0.639391	0.067625606677956,-0.0398121760826331,-0.0817105887427686,-0.207814242427478,-0.128507952513786,0.0376681277459666,0.197487181294745,0.520121301635644,0.036736030210863,0.0699106552511752,0.0522078228466489	FALSE	-0.194234
sp|Q5DTT3|F208B_MOUSE	0.0291257	0.257902	35	37	0.69247	0.0780504690848997,0.172613945543895,0.225802902801458,-0.0823235761702949,0.424082938548309,-0.049780592429583,0.106353141133973,-0.0217373955428454,-0.525768017781382,0.256751450159815,0.101554830666337,-0.257132569641534,0.20023823495798,0.309632428175622,-0.0222992811435229,-0.263517524792716,-0.172929149784531,-0.0415834372707353,-0.129415402761134,-0.122467887786388,-0.11665914126491,0.0961…	FALSE	-0.159599	0.127036	0.283452	18	19	0.060889	-0.0984018887394733,0.375413622924337,0.0891365162812091,0.296159463527821,-0.0763977863261074,0.321601106723923,0.230187647630403,-0.153376145723783,0.406206734300036,-0.521519784597835,0.230796354095708,0.547724628236802,0.205063871816258,0.000412857926551638,-0.0238624900665778,0.540003214564539,0.178318694016335,-0.260815297148438	FALSE	-1.21546
sp|Q5DTW2|SMBT2_MOUSE	0.0268267	0.161473	7	9	0.677966	0.0347424490263756,-0.24316174321578,-0.0972134661876252,0.149115576873117,0.143429795368035,0.22025145479934,-0.0193772917661947	FALSE	-0.168792	-0.209815	0.286659	5	5	0.171574	0.00695667471907038,-0.712829922178747,-0.143786842958529,-0.10574123503317,-0.0936747822323754	FALSE	-0.765549
sp|Q5DTX6|JCAD_MOUSE	0.18487	0.0951032	6	7	0.0216173	0.320666165963028,0.111651230191108,0.223960376526219,0.114964331903308,0.254143182322247,0.083836075061973	FALSE	-1.6652	0.327663	0.348895	11	11	0.00283883	0.828658377292212,-0.273944722100536,0.468603350747785,0.456531512731832,0.351888207487782,0.0428090674272481,-0.204564507391898,0.313862014332524,0.713031004004358,0.559563938014121,0.347849555579384	FALSE	-2.54686
sp|Q5F2E7|NUFP2_MOUSE	-0.22403	0.151681	9	11	0.00241446	0.0205317563783948,-0.295294457281944,-0.0919360580571926,-0.249533231422722,-0.265779657453192,-0.144765808651347,-0.522072312260214,-0.188840255657732,-0.278584196710295	FALSE	-2.61718
sp|Q5H8C4|VP13A_MOUSE	0.210238	0.318744	16	17	0.00278411	0.108041881617234,0.184907084755481,-0.033321920018573,0.0434594038841586,1.32241857318289,-0.0612407873292027,0.364211487885269,0.235382383051902,0.0730788432243904,0.0365160495182754,0.283259503785359,0.0670978749094618,0.182679879148121,0.266669921640195,0.103040643110353,0.18761220410567	FALSE	-2.55531
sp|Q5HZH2|TSR3_MOUSE	-0.182029	0.195082	5	6	0.0833797	-0.0600221612077743,-0.118287125527297,-0.358318199434468,0.039246804305118,-0.412764320237054	FALSE	-1.07894	-0.169013	0.136138	4	4	0.199194	-0.371270131507049,-0.105110717127047,-0.077052514312758,-0.122618918438426	FALSE	-0.700724
sp|Q5I1X5|IASPP_MOUSE	-0.0865031	0.238558	13	14	0.147677	-0.117213795301067,0.256457804267732,-0.0124354590217674,0.309690509550546,-0.226456477899892,-0.306471388288954,0.254020723129076,-0.226713145195115,-0.290284245486144,-0.0481405152225605,-0.420570037746567,-0.282554552278638,-0.0138692319808315	FALSE	-0.830688	-0.216241	0.168236	10	10	0.0164228	-0.0547320088969849,-0.521349244892557,-0.422657087435211,-0.0404997319789029,-0.144922950177358,-0.117846575595098,-0.212538181270399,-0.273838048217454,-0.0416607579423947,-0.332361363635132	FALSE	-1.78455
sp|Q5M8S2|PRS46_MOUSE	0.0888345	0.0476711	5	8	0.247149	0.0308086891710043,0.10884503879584,0.0757404274688363,0.158236570745525,0.0705415414703884	FALSE	-0.607041	0.31353	0.311569	4	6	0.0733068	0.0381775828272753,0.483938376837046,0.0652844706029352,0.666718304790733	FALSE	-1.13486
sp|Q5NCC3|TRI41_MOUSE	-0.00901157	0.190761	14	19	0.790543	0.111189342949383,0.139109231192654,-0.163162720159676,-0.253263840108985,-0.0563074315589138,-0.00640110317263895,0.425313421087764,-0.0638238837134096,-0.336169829115114,0.0414677880441859,0.0285653960638104,-0.0795502785740745,0.181095796565157,-0.094223928648208	FALSE	-0.102074	-0.161177	0.248602	13	14	0.0571573	-0.627658456519218,-0.0973806685404855,-0.173357517343379,0.0283400699188304,-0.141045957610628,0.0695483212892261,-0.519497577692911,0.332616281555639,-0.291386395595326,-0.23639391376144,-0.223473406436236,-0.221477332943995,0.0058670006674403	FALSE	-1.24293
sp|Q5NCX5|NEUL4_MOUSE	-0.081115	0.195624	10	10	0.33631	-0.171536716378255,0.00384720773048935,0.00646469118619084,-0.015888556102397,-0.117325403972743,0.150955099764697,0.025630023680734,-0.563168696326529,0.0288699740006855,-0.158997945039467	FALSE	-0.47326	-0.0641443	0.259056	5	5	0.682452	0.241531514500275,-0.428504572450462,-0.00595081216585011,0.0754866011743023,-0.203284120424339	FALSE	-0.165928
sp|Q5PR69|K1211_MOUSE	-0.144146	0.167242	6	6	0.0856608	-0.244020185424229,0.143589174431736,-0.314169396141886,-0.145822116445242,-0.0572472757678995,-0.247204513474895	FALSE	-1.06722	0.0104788	0.278551	7	7	0.899104	0.453382541108757,-0.452092839258244,-0.0253252534819874,0.0482666472432439,0.0112577167224959,-0.143172001054934,0.181035104087354	FALSE	-0.0461901
sp|Q5PSV9|MDC1_MOUSE	-0.0893638	0.263825	16	18	0.219013	-0.09090084347624,0.229989591688657,-0.0237688685462342,0.241579334005424,0.101890694770056,-0.317781025412337,-0.0977121014246108,-0.349858652610557,-0.305067652550764,-0.221239338347134,-0.00750596182378465,-0.49101293093088,0.134049622612221,-0.0113565305624804,0.326882127872159,-0.548008316532286	FALSE	-0.65953	-0.272456	0.310371	7	8	0.0467385	-0.0604770141897938,-0.0252552530577065,-0.246938327714988,-0.641894034599188,-0.446193753504531,-0.632388535191653,0.145952873038895	FALSE	-1.33032
sp|Q5RJI5|BRSK1_MOUSE	-0.313913	0.333286	8	11	0.00849785	-0.366976378819317,0.111804303683106,-0.656615168626125,-0.21980351390217,-0.0718942608113616,-0.860903889913519,-0.439174552613249,-0.00773972886399028	FALSE	-2.07069	-0.205895	0.300361	11	14	0.0278963	-0.4846472839514,0.434807733388712,-0.395174712955416,0.192883200050808,-0.463198683275378,-0.219627663415749,-0.146393125972999,-0.47251707490505,-0.454632323957323,-0.0826892886625786,-0.173653320439263	FALSE	-1.55445
sp|Q5S003|SPG17_MOUSE	0.0984811	0.284364	4	5	0.57371	0.00248495870222613,0.490630536354612,0.0840795166993253,-0.183270734526449	FALSE	-0.241308
sp|Q5SFM8|RBM27_MOUSE	-0.116589	0.289349	49	160	7.36876e-05	-0.00803188457326122,-0.195191096273735,0.241057224848912,-0.100301367222506,-0.306819128432565,-0.41689623731267,-0.0190656386781912,-0.158792554433131,-0.0292977988650008,0.155159336893001,-0.293332746694229,-0.25859437318157,-0.288389320558869,-0.246905565681556,-0.0595307794287746,-0.202180870706677,0.261109969757193,-0.378478247418137,0.0249509824524818,-0.215801566360178,-0.0240308775597125…	FALSE	-4.13261	-0.490567	0.483847	46	129	9.74408e-13	-0.259893729394606,0.0740785984288824,-0.0957875269016737,-0.149552151897661,0.556582329970394,-0.249760490470239,-0.446089092246647,-0.144161616197551,-0.776501826701862,-0.630804414976302,-0.778360887168972,-0.572153496325671,-0.444461298859809,-0.255553367327003,-1.28632838115707,-0.483509444294491,0.0740322212572642,-0.306458746734136,-1.36660030071585,-1.06173556303572,-0.414940329868738,-0.…	FALSE	-12.0113
sp|Q5SPV6|CB073_MOUSE	0.0956263	0.12389	7	12	0.200816	0.325411263193313,0.0693879180146902,0.0460108108145761,0.178071230237269,-0.0539254842799184,0.0121541131252434,0.092274160929749	FALSE	-0.697202	0.156142	0.0940387	6	10	0.123422	0.110727048338231,0.106934263716466,0.336037525123144,0.0994207249134012,0.185140715149561,0.0985933229281424	FALSE	-0.908609
sp|Q5SPX1|CC157_MOUSE	-0.0810303	0.424969	12	19	0.957735	0.0161138433107425,0.00860393133651623,0.246323731506005,-0.0318828628795162,-0.026746117883265,-0.142067982947754,-0.14969971496085,0.106278329563121,0.0956315816310142,0.0193735763067168,0.254767687180627,-1.36905927979814	FALSE	-0.0187546	0.147744	0.254724	15	17	0.021597	0.222980210975969,0.0617197564198263,0.13927479931819,0.149848692998801,0.0725987135852521,0.347028741173518,0.399527438693184,0.194500057589137,-0.00149062070949274,0.209238567149182,0.497944586353984,0.0733243192204188,0.3728457711653,-0.611081928915768,0.0879023412349505	FALSE	-1.66561
sp|Q5SSI6|UTP18_MOUSE	-0.0587816	0.169504	7	9	0.504053	-0.166076602704163,0.0242077544246413,0.107870769047176,-0.037638885167219,-0.111262742309391,-0.356002195387636,0.127430392246129	FALSE	-0.297524	-0.544643	0.201307	5	6	0.00140034	-0.505837845549119,-0.628552694874869,-0.526623428170204,-0.807560370457309,-0.254640847160434	TRUE	-2.85377
sp|Q5SSW2|PSME4_MOUSE	0.172993	0.178079	14	15	0.00499568	0.29089673860454,0.107696664991191,0.536525542643658,0.00922389567205361,0.0434621723145771,0.109238167598514,0.216608706249699,0.226262262454471,0.287909578067429,0.0620984161151569,-0.011196143052492,-0.0893670413471883,0.458071492102788,0.174477789336342	FALSE	-2.30141	0.120751	0.324175	12	14	0.183671	0.295322252947096,0.0168811938065114,-0.056599182598774,-0.220236044474292,0.516103549504061,0.123063767897142,0.45273574648188,-0.484151369026323,0.136298236251849,0.260853516935195,0.592127393570392,-0.18338252711679	FALSE	-0.735959
sp|Q5STT6|FA71B_MOUSE	0.280838	0.159068	35	95	6.29518e-12	0.315963309258368,0.477170127140351,0.390378997856308,0.240233288548728,0.0449758055294344,0.2788328909661,0.452413359524003,0.357383251728116,0.249866064846466,0.315471582919645,0.5015567952071,0.187632608960881,0.610941859876345,0.422262062818164,0.286702076615591,0.352847038505013,0.0753483388226896,0.447544341743579,0.350204485749393,0.528900887262856,0.462367612631448,0.28731706661838,0.1902…	FALSE	-11.201	0.581871	0.327767	33	78	9.01929e-16	0.919912075095653,0.755205630835607,0.615640963391915,1.2482770911718,0.598963467838455,1.18192476773534,0.604980277325824,0.349845634715969,1.08147854333205,-0.0673614678052555,0.292029483665385,0.418241406947431,0.699165912054446,0.687827543575024,1.19372251232258,0.81085821495513,0.265935327443292,0.478100052216251,0.211726734614394,0.276328342389649,0.591067162445195,0.33533958837557,0.826426…	FALSE	-15.0448
sp|Q5SUE7|ADAD1_MOUSE	-0.109762	0.18399	20	25	0.0276377	-0.142434199583328,0.189990254187809,0.0772977832352833,-0.266574552336405,-0.138174581666803,-0.187128017519496,-0.30414777859142,0.186179631049799,0.0630273250314985,-0.10648388172465,0.0151876769513603,-0.100123226084145,-0.13164156978988,-0.503688610585106,-0.23767387364281,-0.153275885100246,0.0127709158467648,-0.176147937898267,0.0978053369293488,-0.390014032868756	FALSE	-1.5585	-0.256565	0.318245	15	19	0.0047626	-0.141295330575529,-1.04082391287426,-0.123465909166652,-0.049579604485901,-0.227038390733406,-0.0881247265577104,-0.196388869326818,0.240414059882416,-0.202369928293295,-0.152792538523039,-0.910708873714789,-0.183538277692449,-0.295661053877205,-0.234055042156471,-0.243043136153109	FALSE	-2.32216
sp|Q5SUF2|LC7L3_MOUSE	-0.0190926	0.193641	10	14	0.868587	-0.283426783828312,-0.0281488414119582,0.0900902242134209,-0.250757066686561,-0.265948838178992,0.171979688733927,0.108848468481262,0.225907991979792,-0.0915106892291012,0.132039583030422	FALSE	-0.0611866	-0.252242	0.283248	6	8	0.0667712	-0.305604996780652,-0.112761135808132,-0.797740166600081,-0.0552996224759475,-0.0575651109070284,-0.184478930148288	FALSE	-1.17541
sp|Q5SV77|GGNB2_MOUSE	-0.165435	0.185024	16	24	0.00504671	-0.062275862034909,0.0926636284422061,-0.298469547422091,-0.45972269483237,-0.00702862322266452,-0.153225049584404,-0.385853104398611,-0.423814833856913,0.0392176011426327,-0.376268844902309,-0.0158562573794005,0.0547329429804887,-0.321595417467454,-0.0914550376678628,-0.121208281891117,-0.116800688198205	FALSE	-2.29699	-0.0984547	0.217944	11	16	0.299718	-0.126668367342662,-0.604747881895554,0.111379389389694,0.180104687307047,0.0175187463892875,-0.273684577650653,-0.0615434291903448,-0.165011886344375,-0.0920686413274541,-0.171940831762062,0.103661481200492	FALSE	-0.523287
sp|Q5SVQ0|KAT7_MOUSE	-0.0896067	0.106287	6	10	0.241195	0.0280301175302027,-0.237089863236157,-0.188469410328094,-0.00582698560964049,-0.0278212176474606,-0.1064631279777	FALSE	-0.617632	-0.0690247	0.219567	6	8	0.471352	0.0286722709229589,0.334269809172314,-0.139487522997566,-0.181318484788532,-0.246103592846837,-0.210180945816981	FALSE	-0.326655
sp|Q5SW19|CLU_MOUSE	0.0827159	0.225049	5	5	0.444186	-0.202322336841561,-0.0679296818517647,0.082027698015828,0.342356481941417,0.259447234163261	FALSE	-0.352435
sp|Q5SW75|SSH2_MOUSE	-0.00401408	0.183577	6	7	0.890981	0.0431482993162571,-0.166291991112946,0.273611330626147,-0.141558023429113,0.131214634255507,-0.164208726536764	FALSE	-0.0501318	-0.189273	0.189195	10	13	0.0381386	-0.512911822156745,-0.187398851771585,-0.0712756982363066,-0.118447998996314,-0.274379985291842,-0.0818638471645928,-0.0119845957696301,-0.309027367344641,0.0946752042123701,-0.420119380375264	FALSE	-1.41864
sp|Q5SXJ3|FANCJ_MOUSE	-1.30673	1.10739	5	6	0.000282938	-0.25221021869372,-3.19367900258047,-0.995873081684655,-1.0509264304857,-1.04096740983254	TRUE	-3.54831	-1.24612	0.929778	12	14	1.99675e-06	-1.38958804547216,-1.07362736084796,0.435749936676705,-3.22534812010374,-1.82761342839474,-1.1043831917705,-1.36200225302672,-0.266970323905401,-1.74108879413456,-0.514761295515084,-0.929072758307143,-1.95478923537121	TRUE	-5.69968
sp|Q5SYD0|MYO1D_MOUSE	0.221639	0.148835	11	12	0.000978412	0.246359435688309,0.415375752287428,0.421098049187625,-0.0705744371346721,0.298096604545008,0.0781283336023186,0.115543897227195,0.119425138877206,0.245598228918426,0.256354325662568,0.312620618919895	FALSE	-3.00948	0.265649	0.239343	19	24	0.000162225	0.279457610651629,0.492435182524286,0.534202310242808,0.324428241235168,-0.128722684090805,-0.181542859311803,-0.132299020452397,0.587176689766397,0.39835967802982,0.499442014407874,0.332337942552293,-0.0323749868469174,0.231169946213561,0.381830094310708,0.473202025189766,0.194345575615165,0.077033268479204,0.30594344682579,0.410901516994364	FALSE	-3.78988
sp|Q5SZT7|NKAPL_MOUSE	-0.125751	0.102144	5	5	0.128584	-0.156587337429701,-0.147768603955962,-0.120051072104082,-0.242092349236911,0.0377424252689326	FALSE	-0.890813	-0.179893	0.151545	5	6	0.134615	-0.254213840000885,-0.218107656166188,-0.0246727748686586,-0.0282117391738799,-0.374260213128196	FALSE	-0.870906
sp|Q5U4C3|SFR19_MOUSE	-0.125788	0.254543	20	30	0.0270064	-0.312823927939518,-0.0256461865863326,-0.435549496870145,-0.21739761712736,-0.284056673973328,-0.520035861596076,0.249054659375485,-0.231659419108842,-0.414463122638035,0.0919560094964063,-0.211477742070392,-0.370651208234815,-0.101516715033946,-0.14062919828422,0.108203075410739,0.324125310982886,0.277514974159672,-0.388932304256061,0.087934708639441,0.000299956546684377	FALSE	-1.56853	-0.14838	0.33768	21	32	0.0241609	-0.12324473681669,0.398250884222925,-0.192469105543608,-0.226493376773069,-0.610171813351218,0.0717889341339128,-0.0595850980073918,-0.474268381634495,0.193843224577512,-0.276978065714748,-0.356253055070628,-0.300844364462426,-0.63208386504547,-0.361959924428992,-0.327670083406475,0.454109966943847,0.612247559117985,-0.306063771292241,-0.445744101627367,-0.176585990394611,0.0242026870098452	FALSE	-1.61689
sp|Q5U4D9|THOC6_MOUSE	0.124662	0.187001	7	8	0.163324	0.215104719182513,0.491112577151287,0.0989974209726733,0.127463866249812,-0.0647128894921469,-0.0187914124641572,0.0234572209116265	FALSE	-0.78695	0.127141	0.0775269	5	5	0.237087	0.10662492985749,0.229446759272399,0.0164083040259872,0.157003248840529,0.12622372089939	FALSE	-0.625092
sp|Q5U4F6|WDR34_MOUSE	-0.0949105	0.143854	12	22	0.109701	0.129722548790663,-0.0815430828306044,-0.040206015880436,0.0170475909244937,-0.200182443301078,-0.259562507178887,0.0299466219288074,-0.252036886994673,-0.291079751112631,0.0287659852889664,-0.229833837359869,0.0100356360026684	FALSE	-0.959788	-0.239285	0.198094	9	18	0.0153186	-0.224827406467357,-0.492660193490376,-0.220440169364974,-0.450145748468478,-0.252103477944674,-0.397582553810886,0.0920550715888619,0.024628771897237,-0.232485500815933	FALSE	-1.81478
sp|Q5U5Q9|UIMC1_MOUSE	-0.180451	0.199187	4	4	0.117924	0.0330196760230306,-0.446237980940145,-0.181173821232601,-0.127410870555057	FALSE	-0.928398
sp|Q5VCS6|TDRD5_MOUSE	-0.217207	0.0640197	9	11	0.000994961	-0.198738511626776,-0.182393054407499,-0.117755509042328,-0.246224189252235,-0.23719391703243,-0.131756128802586,-0.259273918467894,-0.301005781377409,-0.280526013030011	FALSE	-3.00219	-0.382775	0.166675	12	13	3.78637e-05	-0.516192299655791,-0.373470198023296,-0.637995817879883,-0.168936333893163,-0.178198369462635,-0.334098909370043,-0.285849535959572,-0.173816039986793,-0.574612240591254,-0.480128328350483,-0.55294324215536,-0.31706453466087	FALSE	-4.42178
sp|Q5XJY5|COPD_MOUSE	0.0384403	0.192286	4	4	0.739786	-0.10401561304453,0.23873973528476,-0.146743127644008,0.165780093491734	FALSE	-0.130894	-0.0295317	0.299667	4	4	0.870066	-0.163572862315881,0.0935884225556639,-0.367739776743454,0.31959727907707	FALSE	-0.0604479
sp|Q60592|MAST2_MOUSE	0.0557981	0.202322	30	46	0.306517	-0.242582262947517,-0.0166035203796188,0.0234031127790117,0.0907040324133637,-0.193565113569587,-0.0190385555353884,0.0409613195414835,0.185344804522719,-0.0122145987281044,0.091333808188964,-0.107233540703988,0.21258771567011,0.0772925315129214,0.910134256460701,-0.0501446044353751,-0.0652212711268699,0.319255623457967,0.134207109509743,0.185727681426289,0.0850323233948551,0.0903246245987226,-0.…	FALSE	-0.513545	0.0456603	0.203576	35	52	0.28463	0.131366363020598,0.270435790111611,0.376252525286694,0.256597196933819,0.0954845334619042,0.0468700390922091,0.213960448747692,-0.159590969798839,-0.131385792899585,0.153836768586189,-0.438491449944201,0.140872244605993,0.329816733998694,-0.307326502366763,-0.0745128369419999,0.0274235347541502,-0.0316223093468083,0.0456220650620302,-0.0572783862190192,0.116538243149711,0.235670752549036,0.01813…	FALSE	-0.54572
sp|Q60597|ODO1_MOUSE	0.167067	0.150809	4	5	0.110175	0.215693699107255,0.121544545376186,-0.0130740041163483,0.344104584639366	FALSE	-0.957917	0.21714	0.126452	8	10	0.018517	0.148400444840818,0.318986761666827,0.214183891069488,0.14075390490163,0.307574479084479,0.307218275284067,-0.0312188641885089,0.331223343864367	FALSE	-1.73243
sp|Q60598|SRC8_MOUSE	0.223767	0.17193	6	8	0.0162032	0.3291443888021,0.321070062951061,0.161964075857216,0.387686296116706,-0.0868850542841393,0.229623534074615	FALSE	-1.7904	0.0780514	0.1822	8	10	0.411048	0.00384609581702573,-0.0305082412156097,-0.0808164685081851,0.143287086752982,0.308189863209712,0.1393054596402,0.324288244526033,-0.183180814512071	FALSE	-0.386108
sp|Q60605|MYL6_MOUSE	-0.0798301	0.226219	8	20	0.208779	0.256489634977845,-0.211589896153947,-0.21818176773514,-0.207431762793695,-0.110843381808487,-0.138298116593517,-0.301520133901257,0.292734515141067	FALSE	-0.680314	0.361339	0.182974	9	31	0.000458614	0.354035525650713,0.53656819919342,0.0965086234974244,0.415322940634813,0.395228309674322,0.383198186111574,0.519674391101905,0.523430971032936,0.0280853731314733	FALSE	-3.33855
sp|Q60610|TIAM1_MOUSE	0.0952271	0.280525	20	25	0.0119941	0.00701182665003572,0.515797709711163,-0.911301828503069,0.202540634654198,0.0132917880508124,0.274225609466725,0.41759695063777,-0.0694072599663813,0.23476092178002,-0.0296565775236086,0.0943316286788596,0.0191674146927372,0.0252104176278265,0.0382266513938722,0.115042017067544,0.116756804621745,0.231674796876556,0.255649728309876,0.11120316609096,0.242419396360883	FALSE	-1.92103	0.312763	0.366008	17	23	0.000732185	0.41029189080888,0.311828266321761,0.127632270730004,0.283388412812116,-0.15966441237696,-0.00399360907424231,0.613099679684076,-0.0182810465141922,0.45893702761379,-0.229998674362281,0.606117262769649,0.277539078702003,0.581771722343205,0.494411423158722,-0.195180296059138,0.591151110051459,1.16792652191011	FALSE	-3.13538
sp|Q60649|CLPB_MOUSE	0.137714	0.0341849	4	4	0.11822	0.0965163963303075,0.179335723084219,0.131332579705326,0.143670778943454	FALSE	-0.927308	0.468329	0.131231	4	4	0.0041187	0.54759035644418,0.363480071576938,0.350620502376357,0.611624315859642	FALSE	-2.38524
sp|Q60662|AKAP4_MOUSE	0.148004	0.16734	27	38	0.000269148	0.221856370109226,0.141047281125479,0.0241965645717846,0.299846872072538,0.290419950922891,0.0393462581653602,0.532552529294268,0.140214515083714,0.379070465708125,0.220703981852113,0.252843002028776,0.259167669856611,-0.153554164548959,0.0928165942175625,0.101281122985025,0.0516131449943802,-0.0300576712207626,0.370818282877712,0.0816082042552409,0.116376009230005,0.17442202094854,0.144970896631…	FALSE	-3.57001	0.122169	0.368202	18	24	0.0773643	0.339620717173706,0.653645501316108,-0.467902721373502,0.0237506570902358,0.305277904270863,0.438772223308601,-0.439859696810505,-0.132085600079798,0.310340202205345,0.138631696836154,-0.566028793784145,-0.247454454671801,0.405459707065745,0.474940084740236,0.516889811391296,0.36042761679606,-0.0736075205547292,0.158230464093293	FALSE	-1.11146
sp|Q60668|HNRPD_MOUSE	-0.169317	0.186702	7	12	0.0478288	-0.233331023942216,0.102924992264575,-0.16957915620983,-0.290901755652562,-0.459442950995033,-0.14234485448538,0.0074567115916809	FALSE	-1.32031	-0.0828865	0.218562	4	11	0.599052	0.10502269908757,0.0347131790029775,-0.389753087119134,-0.0815286934431816	FALSE	-0.222535
sp|Q60676|PPP5_MOUSE	0.0730308	0.24326	6	7	0.448369	0.101476351465792,-0.280002517861254,0.109226309268775,0.173931986981986,-0.0990886062634682,0.432641221350329	FALSE	-0.348364	0.113854	0.261909	6	8	0.385088	-0.219921915331211,0.0807381424404437,-0.0358478008930351,0.119462267495866,0.172519713198089,0.56617548413724	FALSE	-0.41444
sp|Q60718|ADAM2_MOUSE	-0.0240768	0.091567	5	5	0.750225	-0.0630153824781908,-0.0926191414826762,-0.103190142222277,0.0264639732121828,0.111976644740462	FALSE	-0.124809
sp|Q60736|ZP3R_MOUSE	0.442401	0.519773	6	8	0.0133109	1.35878519864634,-0.0331835815654706,0.265434758126181,0.711729045957471,0.315269773730311,0.0363682244249686	FALSE	-1.87579	0.419206	0.375563	5	7	0.0154187	0.20310721393467,-0.00694420280019521,0.995726676116489,0.478063959680529,0.426078000583684	FALSE	-1.81195
sp|Q60737|CSK21_MOUSE	0.151726	0.217569	4	4	0.227384	-0.00551658275733057,0.16907892306614,0.453186220370564,-0.00984307575416225	FALSE	-0.64324
sp|Q60739|BAG1_MOUSE	0.00181138	0.213057	19	30	0.958125	-0.416700258577917,-0.0784962799368539,0.205065313825672,-0.143495690593876,0.386379493694994,-0.0180129728443805,0.110618323648526,-0.0127695538168167,-0.199699874673273,0.00137169982014752,-0.0495402869279992,0.0881089592401966,0.371976319185054,-0.00485166199303937,-0.385404341273014,-0.137563450071602,0.0988748100499326,0.216685985708204,0.0018697318679646	FALSE	-0.0185776	0.123484	0.204191	18	30	0.0500211	-0.181169729529135,0.245409356392303,0.245781741033121,0.220803093732778,-0.0266975174307511,-0.187870974492464,0.143791276860894,0.266543764744688,0.459095461512444,0.342578119537104,0.231405101434684,0.33030102440702,0.000450768116689926,-0.164057771621917,-0.213989505750006,0.161161362314898,0.136481984104713,0.212701859855996	FALSE	-1.30085
sp|Q60749|KHDR1_MOUSE	-0.218682	0.241609	11	25	0.00352966	-0.302101992910932,-0.160600710409595,-0.0785292685073503,-0.275281361521891,-0.18456789376547,-0.228867723627065,-0.299980997425195,-0.212635030938038,-0.806826585830146,0.189879763665429,-0.0459914908604166	FALSE	-2.45227	-0.242452	0.256293	9	22	0.0192059	-0.45623051900051,-0.115878020662485,-0.181205956983993,-0.483069878855725,-0.0904612670942352,-0.297194204258844,0.277460297819,-0.566502072949074,-0.268988123887294	FALSE	-1.71657
sp|Q60793|KLF4_MOUSE	-0.117293	0.208754	4	5	0.247937	-0.143549138725612,0.182724230195379,-0.218377199159993,-0.289968730694262	FALSE	-0.605658
sp|Q60838|DVL2_MOUSE	0.0344287	0.215393	10	12	0.887652	0.320796444535045,-0.196848693300263,-0.109348431081961,-0.126587902972068,0.0157433059083234,0.188570555279466,-0.037105322585616,-0.0680187074887222,0.456204839664359,-0.0991194324206255	FALSE	-0.0517571	-0.0460931	0.254117	6	7	0.660951	0.356115933369004,0.126532101749058,-0.350275300573593,-0.106438634142475,-0.0705508950456941,-0.231941725364515	FALSE	-0.179831
sp|Q60841|RELN_MOUSE	0.129302	0.172945	4	5	0.221795	-0.0826904869965098,0.0635684290954504,0.299005084698412,0.237323070772191	FALSE	-0.654048
sp|Q60854|SPB6_MOUSE	0.258439	0.169863	4	4	0.0289265	0.377957399334986,0.0255694123509984,0.391349682485349,0.238880293976462	FALSE	-1.5387	0.17708	0.198125	4	5	0.199065	0.288138119515586,0.390588658234275,0.0746637953355195,-0.045071408583332	FALSE	-0.701005
sp|Q60864|STIP1_MOUSE	-0.118192	0.138624	6	6	0.153882	-0.346954611629333,-0.0514380307722399,0.0521085020823025,-0.0812382531568795,-0.203679021479374,-0.0779511305169347	FALSE	-0.812813	0.0371331	0.319847	4	4	0.695529	0.273497050293057,0.284533867656787,-0.395559539532646,-0.0139389181128622	FALSE	-0.157685
sp|Q60865|CAPR1_MOUSE	-0.186807	0.192986	16	28	0.000907683	-0.154887075284569,0.0380895627078694,-0.0546553568804036,-0.272489198047014,-0.229142187124686,0.270193455296684,-0.493466287158378,-0.00748100936530284,-0.210490427404116,-0.168514715785593,-0.484164472780479,-0.196819174782423,-0.2899707672191,-0.281545963627681,-0.0979782040660541,-0.355586330433791	FALSE	-3.04207	-0.0460395	0.212129	14	25	0.577502	-0.0807039256847221,-0.027328218386066,-0.0379674828321746,-0.473024956501525,0.110187075638158,0.00226788163754464,0.0679942110775996,-0.336991620678956,-0.0762714924577578,-0.0232586478981295,-0.0600971608557433,0.336349383761211,-0.275564688029154,0.229856458158899	FALSE	-0.238447
sp|Q60875|ARHG2_MOUSE	0.136888	0.201533	26	38	0.00402051	-0.0244962084187257,0.133248667603831,0.223371392172281,0.407443204704553,0.0913696361183041,0.185304570931447,0.0952215033727927,0.348511365214633,0.308375907056137,-0.169414313460076,-0.0196636703069718,0.143093774645329,-0.0787172691129229,-0.0863343410126473,-0.124269275518817,0.388727924683576,0.0683305517370004,-0.14551606359889,0.180972571131951,0.698252063576295,0.0298485708880382,0.39353…	FALSE	-2.39572	0.0501446	0.276359	32	46	0.284778	0.106809381075156,0.32219870916107,0.262232004412884,0.124025015681786,-0.46931533918332,-0.207177470181543,0.363535784066433,0.449619955149712,0.219205128335426,0.461274294204116,-0.321769777206155,0.268859354623692,-0.0217448927216574,0.45688817819263,-0.142723081534004,-0.32446353849599,-0.117600663398209,0.287504463779161,-0.0546287939625538,0.193505033989144,0.30960782504138,0.04065092034358…	FALSE	-0.545494
sp|Q60930|VDAC2_MOUSE	-0.0422898	0.225543	9	23	0.616929	-0.304596535161983,0.114248852379473,0.137537341219672,-0.0325761474652357,-0.404566503838911,-0.0610919521642394,0.323391028204933,0.00586144698988885,-0.15881563605525	FALSE	-0.209764	0.0181617	0.233344	10	17	0.751143	-0.352961569419009,0.213296962781966,0.0356157677098455,-0.213258384434374,-0.28008916189549,0.244915464334504,0.273148621853122,0.207392670569068,-0.0707666833011892,0.124323445961867	FALSE	-0.124277
sp|Q60931|VDAC3_MOUSE	-0.0596497	0.294259	8	13	0.602757	0.0108584689576441,0.0960795261793427,-0.59544453559178,-0.148703951875996,0.0209260933637953,-0.281311595604579,0.00942007852480665,0.410978016870107	FALSE	-0.219858	-0.0866077	0.340011	7	12	0.771691	0.0149554919269931,0.0819308618475107,0.098374941696223,-0.562305833179968,0.201009070838132,-0.591624509656011,0.151406304894767	FALSE	-0.112557
sp|Q60949|TBCD1_MOUSE	0.0880528	0.261251	4	4	0.452865	-0.244262636819411,0.057999253858843,0.387060052286646,0.151414350580174	FALSE	-0.344031	-0.0303353	0.0918642	4	5	0.785557	-0.0890073169701419,-0.0885879686123346,-0.0481803817796476,0.104434480140807	FALSE	-0.104822
sp|Q60960|IMA5_MOUSE	-0.0121286	0.360796	5	5	0.76637	0.0383802358324339,0.396189451047711,0.10458114000908,-0.5933065644588,-0.00648737901875797	FALSE	-0.115561
sp|Q60972|RBBP4_MOUSE	-0.0716605	0.131944	5	7	0.40769	-0.096619425438246,-0.0826738745468194,-0.260506921486185,-0.0223317978020815,0.103829690173892	FALSE	-0.38967
sp|Q61081|CDC37_MOUSE	-0.02606	0.266963	11	12	0.921788	0.0949762772637577,0.0733480969997512,0.0702578819329324,-0.23067531268548,0.0856577006766083,-0.584684389296155,0.10330115558295,-0.0418132228720467,0.0064430477472069,-0.303650537327942,0.440179441932199	FALSE	-0.0353691	-0.049852	0.199931	12	13	0.533266	0.0513360084721525,-0.108881531159662,-0.106033539467594,-0.152957948930688,0.331777918455089,-0.0176257562358682,-0.0992518790105438,0.154187958262104,-0.380272648021637,-0.341691036826328,0.114604816334009,-0.043416716693599	FALSE	-0.273056
sp|Q61136|PRP4B_MOUSE	0.209897	0.141061	16	21	0.000112892	0.349824064683313,0.201618466469209,0.285859988863368,0.049288588917483,0.121938523307631,0.356768057571304,0.251938450557729,-0.0753360251841755,0.346865235310748,0.340489852632411,0.205227358813677,0.238779776467532,-0.0700135189151595,0.255395887120201,0.335122399951538,0.164590529406802	FALSE	-3.94734	0.131838	0.327325	13	18	0.0519254	0.0330267340761904,0.268868491395994,-0.0726515301525212,0.504990790293775,0.349766594108452,0.37833629904879,-0.0247685910141002,0.242965878554206,0.0693201300409895,-0.760717611009127,0.459020394777129,0.240933201467911,0.024807320218785	FALSE	-1.28462
sp|Q61140|BCAR1_MOUSE	0.119792	0.237449	42	131	0.00165054	0.248418582030187,-0.164378063800354,0.0843649104159179,0.0965104221221066,0.309831113631062,0.0314779242748807,0.292191064733043,0.357827282106783,0.2299474685186,0.112043855067561,0.104731132919589,-0.0118263482358244,0.11006978663898,0.205101661134543,0.34944614250737,-0.264260321120827,0.219587707828997,0.119848795740824,0.208053377288971,-0.0832101549116708,1.22735733413042,0.218202767996081…	FALSE	-2.78237	-0.149803	0.315203	53	158	0.00219284	-0.409703789181723,0.00618467950410064,-1.45292493246162,-0.125231171405788,-0.217241456922983,-0.192865718130516,-0.319829062249589,0.109030286841511,-0.045327322005723,-0.456423735382258,0.0506726169549692,0.461972404176694,-0.151800556022425,-0.0272010147737127,-0.56883669678123,0.0302975882803039,-0.246510015036924,-0.691522601755519,-0.0635698499974668,-0.587633833677883,-0.00272804962728145…	FALSE	-2.65899
sp|Q61166|MARE1_MOUSE	-0.0144452	0.166145	7	8	0.816985	-0.124499959116578,0.0408757299419551,-0.237632329452785,0.183237196228744,-0.102404149597828,0.210506747826371,-0.0711995623892537	FALSE	-0.0877857	-0.0707767	0.186465	6	10	0.544294	-0.359197767253018,0.110479763350576,-0.0874009258788085,0.142601411379502,-0.0523807455634976,-0.178761830667035	FALSE	-0.264166
sp|Q61187|TS101_MOUSE	-0.0567009	0.131116	4	6	0.548484	0.0753038997511223,-0.196355672910069,-0.13836338795254,0.0326116994986113	FALSE	-0.260836
sp|Q61191|HCFC1_MOUSE	0.0171983	0.104712	4	4	0.839192	0.135267086157142,-0.116340841003839,0.00255644087555234,0.0473105851809657	FALSE	-0.0761385
sp|Q61316|HSP74_MOUSE	0.0334827	0.119384	6	6	0.588784	0.0582324014247044,0.075140352835229,0.0432518353528575,0.0979266118478521,0.128670384380489,-0.202325175333542	FALSE	-0.230044	0.117033	0.181175	5	5	0.326591	0.0741279904061623,0.201993905045925,-0.120137863220366,0.0613665757305531,0.367812328093169	FALSE	-0.485996
sp|Q61390|TCPW_MOUSE	-0.0252439	0.212634	8	9	0.910603	0.201357533344936,0.013290746642688,0.010752768991907,0.140284504816031,-0.247760828553879,-0.0764337194946437,-0.408263137782798,0.164821168043718	FALSE	-0.0406707	0.151197	0.183414	4	6	0.242018	0.188721139025733,-0.112693680405115,0.310500973817233,0.218260276256083	FALSE	-0.616152
sp|Q61464|ZN638_MOUSE	-0.129826	0.280858	46	61	0.00186664	-0.128470421710027,-0.221782694923315,0.286309514652129,-1.01163062108913,-0.1746852669105,0.0346154448114942,-0.142551412881261,0.0441176200020602,-0.0659305763490448,-0.0277843174821189,0.285633644348954,-0.0539044355176945,-0.385389892769556,-0.00863150292473454,-0.333969005477274,0.298888058669867,-0.0171796172751736,-0.494016463866051,-0.0117116162099586,-0.279487979745666,-0.301301051883857…	FALSE	-2.72894	-0.16406	0.318081	35	45	0.00252498	-0.2297917692607,-0.172611322612348,-0.42293424102259,-0.282653854780176,-0.162262562965422,0.21060983986303,-0.0189658434919151,0.077829525108581,-0.334873316132109,-0.051616276611344,-0.408981926327877,-0.269715892798419,-0.00840270968642839,-0.276036862996329,0.119585538496562,-0.0708428095520416,0.0608688070937982,-0.156067442619856,-0.399026756893566,-0.979439843506248,0.092937548411871,0.09…	FALSE	-2.59774
sp|Q61496|DDX4_MOUSE	-0.0229333	0.234025	34	66	0.810813	-0.095717856040614,0.0350235867419258,0.140381220461977,-0.00594795061655859,-0.264886859476481,-0.0171992766702382,0.24893933942697,0.16978756359115,-0.0587881381391823,-0.0552746112736945,0.25808327221769,0.499909876208076,-0.0888947243063455,0.140541467002557,-0.315125263426239,0.063978114938902,0.0986839915689247,0.132784742464179,0.175030405214032,-0.248553679255095,0.0167582887712406,-0.144…	FALSE	-0.0910794	-0.328603	0.354604	30	62	1.61041e-06	-0.409547413645199,-0.158421660130381,-0.0562098382045716,-0.379717278838652,-0.42923557791827,-0.0708835760222232,-0.428072591663951,-0.361392200060264,-0.204031264432549,0.0530217492739485,-0.461645144841956,-0.181789195389389,-1.48987770754483,-0.259844962437474,-0.539640454062385,-0.551841625672404,-0.243216675964389,-0.538723166150444,-0.674035092307861,-1.28949405248222,-0.31320351126937,0.…	FALSE	-5.79306
sp|Q61545|EWS_MOUSE	-0.473085	0.711769	11	28	0.000363718	-0.406275429799044,-0.228174702332725,-0.431170390933777,0.00229570033806549,-0.526634538735385,-0.572069169413218,-0.339560118185319,-0.107004846043044,-2.52797878195305,-0.0147399871774305,-0.0526261770730802	FALSE	-3.43924	-0.398771	0.42984	8	22	0.0056279	-0.144143561616882,-0.412207349134551,-0.311590970235283,-0.147645100252121,-0.284254569430293,0.0293745437633985,-1.36704423215131,-0.552659299858652	FALSE	-2.24965
sp|Q61584|FXR1_MOUSE	-0.0734597	0.283555	49	162	0.0661393	-0.191173381467858,0.0401430744163432,0.240630477797555,0.0185680089226951,0.21076035540516,0.245810488975121,-0.185913136665878,-0.165077771592334,-0.0535886439504308,0.0248281408621185,-0.102076610554024,-0.712990661728601,-0.0570864863534104,0.111449421191078,0.573657972921976,-0.10438909383438,-0.256258936955711,-0.061619687490248,-0.370052788103745,0.001033141859767,0.172901750743296,-0.3450…	FALSE	-1.17954	0.0396436	0.29353	41	139	0.191408	0.0394825012585134,0.0126345530755572,0.0350208712769405,0.628757785798366,0.0316117335340308,-0.100712366966873,0.217810533551773,0.209833098138621,0.219775691732958,-0.684624429692067,0.204164388187849,-0.123231526172634,-0.755783900477732,-0.0569833737364506,0.0997274600125721,-0.0991485447175232,0.230496962954738,0.569712142696144,0.420241968584584,-0.019020847212904,0.287147054944466,0.19187…	FALSE	-0.71804
sp|Q61655|DD19A_MOUSE	-0.166597	0.222846	7	9	0.0796197	-0.120242646547277,0.000831796773385241,-0.021688977007957,-0.178159824923618,-0.111276553273347,-0.0826821799295175,-0.652957275687896	FALSE	-1.09898	-0.127297	0.159906	7	9	0.202047	-0.193285190159565,-0.116216465773883,-0.247239941587227,-0.334143009531219,0.100203047419077,-0.168788847160617,0.0683906068482255	FALSE	-0.694547
sp|Q61656|DDX5_MOUSE	-0.0122933	0.235209	63	268	0.275072	-0.0575625646026752,-0.147145701254536,-0.174561248180287,0.10625224598704,-0.0251911673352378,-0.22539391248815,-0.19227797996276,0.0128297277352676,-0.214778775830379,0.958782820380698,-0.169350350561738,-0.201242630051206,-0.0200659293276201,0.245429365838283,0.584073141666283,0.156340291030528,0.310322473289645,-0.134786822766538,-0.162824976328655,0.337524784899497,-0.170334309447426,-0.2191…	FALSE	-0.560554	-0.393656	0.362294	62	273	6.00045e-16	-0.0401624915066765,-1.07391655989545,-0.152211570365725,-0.514742068529378,-0.538497236349387,-0.53344594535936,-1.18725422394096,-0.499189221390774,-0.529367032126187,-0.19080257916424,-1.05984211508895,-0.622147180601484,-0.23231590419554,-0.467775719064953,-0.929356040874986,-0.503598399209261,-0.460105428474468,-0.850684595370552,-0.121450168028147,-0.523697099900844,-0.452430519056943,-0.67…	FALSE	-15.2218
sp|Q61686|CBX5_MOUSE	-0.442855	0.167847	4	4	0.00204426	-0.377236204860137,-0.691466237835725,-0.380183208475953,-0.322534684819887	FALSE	-2.68946
sp|Q61768|KINH_MOUSE	0.187684	0.246305	44	84	4.32674e-07	0.264426026369007,0.328511996024379,0.507834789036761,-0.132412445435832,0.153166223374212,0.372335948456241,0.114313567581358,-0.0543210629233526,0.264141074157349,-0.0592515172968204,-0.230010215838118,0.0959197167827008,0.189267930010479,0.222566331082351,0.418581076576718,0.405138141975894,0.343345762772647,0.00219700402840498,0.120207157633449,0.333933300824355,0.204835139373465,0.2787226153…	FALSE	-6.36384	0.305682	0.280581	41	83	2.57477e-09	0.753093855742639,0.548475880446976,0.576630274934176,0.175140987037999,-0.234945226374287,0.403058980883105,-0.0829101013588277,0.0829770567680443,0.447795435857905,0.0862437280354793,0.421059704966275,0.171892311421653,0.456036526687621,0.614959288140964,0.586339703052651,0.700431835996236,0.353923258105122,0.724185954567281,0.307689777486733,0.188803705337505,0.407814310622648,0.33028960071146…	FALSE	-8.58926
sp|Q61771|KIF3B_MOUSE	0.108885	0.176274	10	12	0.104544	0.455875737695952,0.2015691206691,0.063588977899017,0.153393596388573,-0.210263969943752,-0.00338031827056642,0.14430844222488,-0.0457127543714148,0.145068518333899,0.184405489706701	FALSE	-0.9807	0.283585	0.274304	13	17	0.000714845	0.404538020431367,0.478633855320634,0.159133120964836,0.207146239606175,0.451916740541562,0.657507627862365,0.267334838022158,0.300169425144954,-0.429927215499984,0.514270538077089,0.193904284664255,0.448630019042679,0.0333485070148134	FALSE	-3.14579
sp|Q61781|K1C14_MOUSE	2.03611	0.82462	28	88	1.29941e-19	2.82343689572326,1.96686127802639,2.50563728410926,2.27136530044339,2.80500290098151,1.83289051491283,2.49262008028909,0.673278732953454,1.24049753895593,2.09664612271793,3.42973294077126,2.69955794893334,2.81357535528888,2.39533144750133,2.10780636127146,0.803553176734713,0.60803536555717,1.34526054162184,2.65413961972164,1.46133263302374,0.827231510555542,0.908192412243533,1.26622616900255,2.28…	FALSE	-18.8863	-0.259927	0.300742	10	20	0.0174965	-0.133528151772504,-0.843492761118741,-0.296680999017907,-0.136305860138649,-0.614969274991283,0.230379279742084,-0.0711071300865164,-0.0885747935680139,-0.350365709577277,-0.294625465267904	FALSE	-1.75705
sp|Q61823|PDCD4_MOUSE	-0.0742632	0.201846	23	56	0.0989216	0.106915903277071,-0.112652535958311,-0.0165375372179223,0.0467924587956234,-0.0696501996734604,-0.355859232374711,-0.00720607213938144,-0.00936256161501658,-0.120803474173024,0.303018623015015,-0.255509860646691,0.0957277892376272,0.0617895768133926,-0.286252464519137,0.378503346268429,-0.408485460879323,-0.23185853599614,-0.0609607587555981,-0.214884120671105,-0.0862724925168311,-0.029782236580…	FALSE	-1.00471	-0.255042	0.314943	22	53	0.00109241	-0.309937369375369,-0.293646492730816,-0.0466246205086848,-0.349288995645628,-0.00813106656158259,0.0300172112201045,-0.486878903467394,-0.076361488336447,-0.0479037782395354,-0.122737208244823,-0.370777883179401,0.133980507513893,-0.749567591502089,0.121953056623053,-0.643927526472935,-0.383396390730197,-0.143226703493455,0.105936007694386,-0.338369025931859,-0.433117936690434,-1.14718361778733,…	FALSE	-2.96162
sp|Q61879|MYH10_MOUSE	-0.095784	0.302015	100	190	2.94241e-09	-0.253412206813742,0.0168134607019864,-0.187477218914968,0.0599578730068841,-0.152374658881087,-0.260415741918029,-0.206758110764943,0.0547559770628036,-0.147517419690315,-0.378773606087741,-0.0591083852036318,-0.303356044646576,-0.0983224675028923,-0.100795605759319,-0.135573716815406,-0.176606711170913,1.08983564935711,-0.20323954553256,-0.105441839172222,-0.289835128386326,-0.0315841097113753,…	FALSE	-8.5313	0.09873	0.262387	118	225	4.05697e-06	0.420573649022844,0.281421329428041,0.693332531238707,-0.0429012313324847,-0.036123629006609,0.139671432779351,0.148505300441583,0.199489997099336,0.0601427903835137,0.180308834931221,0.217479717019976,-0.0328344317975581,0.0634537903710795,0.0624164526283739,0.102553474143559,0.368423669729615,0.171473309544815,0.453698974354972,0.248688213161775,0.0113742911142246,0.275906705959692,0.1432172564…	FALSE	-5.3918
sp|Q61937|NPM_MOUSE	-0.139586	0.27126	12	19	0.0868697	-0.488376135553116,-0.0398682035162628,-0.0859858180580977,-0.581890467517641,-0.120121710660353,-0.0949293781063918,0.110354369302702,-0.322082354663591,-0.0797345337398982,-0.435153412416583,0.317923491078308,0.144828384335413	FALSE	-1.06113	-0.0699947	0.195892	11	15	0.339992	-0.271869236182888,-0.226225740554099,-0.148823494633875,-0.0198952685258094,0.296895112723514,0.273728127029615,-0.218080817370454,-0.202183216224709,-0.0257775914672628,-0.0367413325430146,-0.190967837507395	FALSE	-0.468531
sp|Q61990|PCBP2_MOUSE	-0.183675	0.290906	5	6	0.211692	-0.498114705592874,0.0822735889711478,-0.500894371246009,-0.0273136144199197,0.0256730562363288	FALSE	-0.674295
sp|Q61999|ODFP1_MOUSE	0.11253	0.258774	10	14	0.246537	0.277639336940285,0.0638082695585394,-0.11707838226478,-0.108205328766712,-0.220420242939557,0.116342055140369,0.365454413945777,0.648383212703024,0.0790161655973662,0.0203567826202201	FALSE	-0.608118	0.215506	0.313113	12	24	0.0149431	0.313274982302404,0.348091865637044,-0.369343406923736,-0.312061986441034,0.08271675310366,0.401404538069774,0.487931179474068,0.260629673194035,0.427389857859541,-0.0734162040888871,0.531860979111221,0.48759129394271	FALSE	-1.82556
sp|Q62036|CP131_MOUSE	-0.00485615	0.165109	13	15	0.891597	0.227918376206952,0.242912500171956,0.0135241706793775,0.056124785799061,-0.0111195951730377,0.0487485172274319,-0.178269380541718,-0.249393786526935,-0.195751273860261,-0.116835390557294,-0.121573801653271,0.22342481076111,-0.00283989961382263	FALSE	-0.0498316	0.0304376	0.182485	11	11	0.646881	-0.251373391409753,-0.0114093117101555,-0.298899767904963,0.200595959546097,0.179630559429018,0.201404526285007,0.000512358803090947,0.0356913882340677,-0.0699004201660105,0.246955145097735,0.101606233940399	FALSE	-0.189175
sp|Q62093|SRSF2_MOUSE	-0.105565	0.210697	5	6	0.326248	-0.264655610397025,0.143183706267625,0.0312994524454136,-0.370481458792507,-0.0671721065113416	FALSE	-0.486452
sp|Q62095|DDX3Y_MOUSE	0.220465	0.241025	11	19	0.0061169	0.53356753774979,0.532794414153192,0.195671466897068,0.565205926993903,0.216674440094178,0.107938259714698,0.283291315821633,0.0936167905193219,0.0309781554551882,-0.19308238380541,0.0584567355102723	FALSE	-2.21347	0.182545	0.227706	7	13	0.0838695	0.173542585722107,0.36618174461059,-0.222086099716214,0.11449649314273,0.420090950474582,0.371979687919786,0.0536062284605466	FALSE	-1.0764
sp|Q62101|KPCD1_MOUSE	-0.16817	0.151109	4	7	0.104777	0.0130157593249595,-0.175442382538798,-0.356362708244049,-0.15389055188141	FALSE	-0.979733	0.0327607	0.323004	6	10	0.866771	0.199607123137199,0.545982164650376,-0.2647261165015,-0.0189139213574878,0.0728635437691728,-0.338248780901624	FALSE	-0.0620957
sp|Q62158|TRI27_MOUSE	0.0138868	0.151572	10	14	0.801735	0.0854692777172196,-0.249147737545091,0.154598528650886,-0.0293941070299902,-0.153372507198466,0.177762813128278,0.220226607199864,-0.0697393132734904,0.0562871546136434,-0.0538227368848151	FALSE	-0.0959694	0.0101738	0.271159	12	18	0.634655	-0.0624183513429097,0.130045366314197,0.10587928746276,0.0558570978174933,0.349981274964726,0.0599287101382212,0.249832181919706,-0.704401252252952,0.0273162831843507,0.177371660730707,-0.028066793956471,-0.239239427134152	FALSE	-0.197463
sp|Q62167|DDX3X_MOUSE	0.113129	0.21647	6	9	0.287564	0.131757370341353,0.464448870975917,-0.0942003368631989,0.24648075260332,-0.0894277332155603,0.0197138727964236	FALSE	-0.541265	0.0890345	0.160475	5	8	0.452686	0.317578106513759,-0.0512595164121953,0.189656525389685,-0.0449842924172902,0.0341818114326992	FALSE	-0.344203
sp|Q62188|DPYL3_MOUSE	0.0695197	0.0770774	6	8	0.328689	0.178806504029654,0.0806306390142285,0.111090197505371,-0.0530365046885995,0.0573238211182354,0.0423033228382345	FALSE	-0.483214	0.0321245	0.292778	9	11	0.640159	0.296342323101375,0.0953201469618456,-0.173886377695027,-0.528313133944029,-0.139809075805293,0.214454818445548,0.148023259094428,0.443717007328295,-0.0667281917601789	FALSE	-0.193712
sp|Q62189|SNRPA_MOUSE	-0.28355	0.218392	9	12	0.00110182	-0.140912447269373,0.058777815423551,-0.18834387017049,-0.292875023392664,-0.579806742350009,-0.290095985826716,-0.631942357270243,-0.349350845237415,-0.137403430228966	FALSE	-2.95789	-0.346509	0.258127	4	6	0.0392917	-0.218734316035259,-0.639032906748213,-0.46958786426335,-0.0586826392882783	FALSE	-1.4057
sp|Q62191|RO52_MOUSE	0.268634	0.335734	13	17	0.0010307	0.50328043312755,0.388773951917004,0.333475289171286,0.175767307431128,0.519035102294115,0.746855758318645,0.146842745440398,-0.277738360316415,-0.439830938229878,0.60214652795661,0.270474295442101,0.099905287064784,0.423253660208898	FALSE	-2.98687	0.193823	0.275422	11	19	0.0449814	0.254862171924963,0.504969761574655,0.156451327479999,-0.218144351739703,0.23920289140526,-0.139990878996566,0.0502912575852809,-0.0369155832236978,0.700425318576211,0.221741776138567,0.399156976329317	FALSE	-1.34697
sp|Q62209|SYCP1_MOUSE	-0.314367	0.191083	22	23	1.49076e-08	-0.360336532654099,-0.248723046751476,0.0347988968284502,-0.262419579585461,-0.592404838184178,-0.152431012866943,0.0759872001605988,-0.228712245221852,-0.205106648684287,-0.178884965947627,-0.169420294203281,-0.327918233529643,-0.192160974301709,-0.340139898943171,-0.501274667803333,-0.526957805343679,-0.284460285817188,-0.582469634783082,-0.484487059592112,-0.349056750226076,-0.657571792278361,…	FALSE	-7.82659	-0.119953	0.223131	15	16	0.13784	-0.115023225234757,0.100384766342075,0.142254798084636,-0.198811530291023,0.182242582858753,0.0480770646996878,-0.582262755897498,-0.382756207927468,-0.15377858864258,-0.0215388999208625,-0.264164840608927,-0.422401098547573,-0.162645362656841,-0.0532482092705913,0.084383043410965	FALSE	-0.860624
sp|Q62252|SP17_MOUSE	0.257757	0.91604	4	5	0.555927	-0.251200949616794,-0.291034842449858,1.62262235675655,-0.0493605451318901	FALSE	-0.254982
sp|Q62261|SPTB2_MOUSE	0.110489	0.236817	6	6	0.320954	-0.121687262054477,0.412448914211398,-0.14969599231297,0.318717188730421,-0.00822712000460592,0.211375678874253	FALSE	-0.493558	0.278561	0.162913	8	9	0.00553491	0.54759640038101,0.403041473456648,0.14258947278295,0.231005310145037,0.378581885630224,0.322726660576184,0.136708796225965,0.0662341080403314	FALSE	-2.25689
sp|Q62318|TIF1B_MOUSE	-0.215275	0.19092	16	18	0.000303828	-0.01002844020009,-0.1624682268211,-0.113045280079734,0.073590923933803,-0.597723792098966,-0.102331192886154,-0.155172574784423,-0.123770612520581,-0.482029966192903,-0.138628639863669,-0.188032100866363,-0.574389256848346,-0.128776865110111,-0.342139978748486,-0.255149246916794,-0.144308653710397	FALSE	-3.51737	-0.159835	0.174276	13	17	0.0419888	-0.0593725831190783,-0.165515895666182,0.0111968882083318,-0.17895766472159,-0.00519874010203581,-0.522794514935034,0.0493320568914145,-0.00197857758314232,-0.427957071901431,-0.193048934885421,-0.319699895984223,-0.119765593938945,-0.144092522717642	FALSE	-1.37687
sp|Q62376|RU17_MOUSE	-0.147959	0.162582	11	17	0.0249738	-0.119317592592524,-0.179177995256753,-0.105616928661466,-0.30601562989981,-0.490318180751911,-0.0212090225646436,0.0429195849508327,0.0410670162290843,-0.299907382922362,-0.0665397020346705,-0.123435498417024	FALSE	-1.60252	-0.332576	0.131374	10	13	0.000423211	-0.103244889865597,-0.394771574252813,-0.311213467116358,-0.266326945056516,-0.323643004845355,-0.514758843009259,-0.369179630531393,-0.150527445221764,-0.429870647810053,-0.462218881462975	FALSE	-3.37344
sp|Q62383|SPT6H_MOUSE	0.00589701	0.193871	27	29	0.913267	0.340067891340915,-0.0661057864051355,-0.0402741671406628,0.274657592721905,-0.117905682273424,-0.113607423856395,0.297974417171074,0.0978951242999622,0.319149790498652,-0.296811051223876,-0.21115513708552,-0.249736130612239,0.085963208708769,-0.0260192960507473,-0.149156247502675,0.247478421989213,0.156163393199991,0.0893562994612742,0.0176919670334851,0.124911613552989,-0.379271497920167,-0.072…	FALSE	-0.0394023	-0.0879419	0.176592	23	28	0.141262	0.00204332873239126,-0.0616458656522516,-0.111439318387913,0.107479210158367,-0.390227546167531,-0.080299296207328,-0.117212360947553,-0.431897823261991,-0.0170070858592345,-0.00874137102291368,-0.199402804130706,0.0191159912767947,-0.127268339793111,-0.0430899464269968,0.265835548805907,0.033314447454313,0.0359478091844716,-0.080143803728245,-0.481786195066406,0.009403067688391,-0.32541693811823…	FALSE	-0.849973
sp|Q62418|DBNL_MOUSE	0.157534	0.154716	4	4	0.136923	0.00329353111301157,0.189135626334262,0.0783139091915059,0.359391359938482	FALSE	-0.863522	0.365521	0.1428	4	4	0.0137528	0.16826208031104,0.386740753788727,0.397330669164174,0.509751910384553	FALSE	-1.86161
sp|Q62419|SH3G1_MOUSE	-0.124163	0.180667	5	5	0.194105	0.128306772089457,-0.284972909424221,-0.0986456640107919,-0.312066256750763,-0.0534370940886488	FALSE	-0.711963
sp|Q62421|SH3G3_MOUSE	-0.00268546	0.103691	4	5	0.97571	-0.107283202275733,-0.0698092967310871,0.0510405727837664,0.115310102528478	FALSE	-0.0106791
sp|Q62448|IF4G2_MOUSE	-0.201321	0.24859	7	9	0.0484298	-0.410830973673304,-0.478387977673015,0.154958371300666,-0.0616885393558376,-0.397451836103012,-0.262479738414113,0.0466360690777902	FALSE	-1.31489	-0.223706	0.244483	13	16	0.0108638	0.0471347192804265,0.0750309849395094,0.0848381020826044,-0.831903866290149,-0.222699260701005,-0.144450088310619,-0.243935222292883,-0.228503899962691,-0.376346240444275,-0.0888205111195621,-0.38614751835278,-0.248990717678736,-0.343386383279668	FALSE	-1.96402
sp|Q62504|MINT_MOUSE	-0.38229	0.267241	6	6	0.00168812	-0.149611042639164,-0.414321206343189,-0.505639509951146,-0.0915028404267361,-0.307093156476559,-0.825569302791035	FALSE	-2.7726
sp|Q62511|ZFP91_MOUSE	-0.187068	0.159213	10	15	0.00697797	-0.304372803168293,-0.303420642854439,-0.0934949836238344,-0.432415684225192,-0.033286349465075,-0.295855142770301,0.0787408106864682,-0.287325343747442,-0.085364912635448,-0.113880249525543	FALSE	-2.15627	-0.254178	0.341251	11	16	0.034419	-0.597851600325184,0.100896330972222,-0.553918670878689,-0.289552852863829,0.0262958374500311,-0.508962242391367,0.106342329684943,-0.893733388473693,0.0572300662699574,-0.206165401049799,-0.0365380208738479	FALSE	-1.4632
sp|Q63811|CANB2_MOUSE	-0.194603	0.201472	5	5	0.0550245	-0.222828236093361,0.133277671931299,-0.283146973519865,-0.409561970715511,-0.190755404348996	FALSE	-1.25944	-0.0427121	0.138359	4	7	0.736564	-0.0214619202671704,0.114158249592517,-0.0409266588369531,-0.22261817534403	FALSE	-0.13279
sp|Q63844|MK03_MOUSE	0.0623342	0.207712	5	5	0.650767	-0.0337196018511705,0.388610826717216,0.146469232647103,-0.0806186138925089,-0.109070888879075	FALSE	-0.186575	0.145655	0.202007	7	9	0.144591	0.349439643133597,0.244806168561204,0.178572409200989,0.148238643659517,-0.206045319774716,-0.0329301466573457,0.337506134431718	FALSE	-0.839859
sp|Q64012|RALY_MOUSE	-0.000718465	0.0920835	8	8	0.976621	-0.0417810722825833,-0.0232199403173267,0.0264684131740375,-0.115644334162713,0.15220919649894,-0.0191140904908813,-0.0906950007142043,0.106029109472784	FALSE	-0.0102738	0.133569	0.156566	5	5	0.23714	0.0791836763506008,0.192599927551746,0.237158028424337,0.27312968712645,-0.114224633579209	FALSE	-0.624996
sp|Q640M1|UT14A_MOUSE	0.106037	0.223299	7	9	0.258656	0.329213814551796,0.0100479955423177,-0.148441831316135,0.25438756684421,0.0972539892654888,0.376696175724022,-0.176899357868514	FALSE	-0.587277	0.463828	0.282524	5	5	0.00465008	0.236957586529452,0.626398521008795,0.519633406122632,0.813205045181309,0.122943309900424	FALSE	-2.33254
sp|Q64213|SF01_MOUSE	-0.0912773	0.209763	6	9	0.392324	-0.00870082119712445,-0.00799810635195614,0.152437030741497,-0.20823157092149,-0.0250276146498215,-0.45014298547817	FALSE	-0.406355	0.293139	0.465783	4	6	0.206518	0.00746327056089706,-0.140622997637811,0.405566718902821,0.900149711224991	FALSE	-0.685041
sp|Q64331|MYO6_MOUSE	0.153502	0.333845	21	27	0.0228038	-0.0265815644974953,0.0981056106857016,0.260456437508201,0.0574353440161343,0.177933641887089,-0.015989455239676,0.00896765235163565,0.0414376114482592,0.161737247669063,0.0632843171505289,0.146782278016068,0.336769927331584,0.151322446261537,0.099213627111309,0.277836703328719,0.0853318087724513,-0.131490346949634,0.34095099354176,1.45707195706119,-0.218195952436682,-0.148829767742743	FALSE	-1.64199	0.399012	0.310126	32	46	1.25825e-10	0.720309482513781,0.563832987431257,0.407007285170006,0.369492382657096,0.611459281728628,0.409328317837415,0.658607797093799,0.425192109743943,0.435752226646526,0.680301582056477,0.403647456809287,0.556318592437094,-0.251691963541435,0.569851130818076,-0.407393660781726,0.654056752993101,0.426219224921986,0.12122979160373,0.398136868531863,0.524792047099848,0.324122020602747,0.0211668341941593,0…	FALSE	-9.90023
sp|Q64368|DAZL_MOUSE	-0.180284	0.303069	5	6	0.133468	0.270692920722588,-0.0160408034153544,-0.464106434132491,-0.317888334887977,-0.374079404992935	FALSE	-0.874624	-0.114226	0.197796	4	7	0.410906	0.0811200487279127,0.0293627192965464,-0.259675718452136,-0.307711875801671	FALSE	-0.386258
sp|Q64442|DHSO_MOUSE	0.171032	0.332074	4	4	0.330575	0.619111304904589,0.00777063899469567,-0.148619426877313,0.205864408224652	FALSE	-0.480729
sp|Q64467|G3PT_MOUSE	0.125545	0.176219	10	13	0.0776606	-0.148408726205056,-0.007758474755458,0.246336346774991,0.0619799455611278,0.212509898652764,0.0621309200759511,0.0432520226109425,0.0373531739052075,0.469955787120085,0.278100362835633	FALSE	-1.1098	-0.0976268	0.282251	5	6	0.467674	-0.342730344991803,0.262494596081428,0.151909004519682,-0.270371677057468,-0.289435636809159	FALSE	-0.330057
sp|Q64512|PTN13_MOUSE	0.12606	0.145194	7	7	0.0819602	0.0790889172661237,0.248127125180759,-0.168737718535575,0.189733841848331,0.0957673048980026,0.227746816751809,0.210697105758052	FALSE	-1.0864
sp|Q64514|TPP2_MOUSE	0.165613	0.238531	27	31	0.000657374	0.246135337014895,0.770025210515587,0.408357866302326,0.0632317267383064,0.315433952510709,0.102920106819934,0.26970829563144,-0.124382614963131,0.11549469051978,0.742973352437238,-0.0129373373698349,0.331725366891114,0.0463651169196734,-0.338687533518773,0.0940580162119365,0.138021361078702,0.13001137458513,-0.0854665425725371,-0.096464403836328,0.230220799538531,-0.0928442713806576,0.1960237857…	FALSE	-3.18219	0.0260957	0.260907	19	31	0.583278	0.118801788901358,0.326308132643532,-0.311439750312838,0.027091106255146,-0.456839279729085,0.196576953499676,-0.108970973913596,-0.487846958900675,-0.0589487045747924,0.508483792922094,0.208968968589065,-0.085621597449907,0.244776001186602,0.162830651108712,-0.163859620499368,0.261988086932184,-0.0382785883447774,-0.0100647895034336,0.161862562630183	FALSE	-0.234124
sp|Q64516|GLPK_MOUSE	-0.0335145	0.170527	5	5	0.773393	-0.302295087974331,0.159787905119127,-0.0588399222048392,-0.00532429454878195,0.0390989096391588	FALSE	-0.1116	0.146614	0.14415	6	8	0.160721	-0.0710721704438188,0.15103707662165,0.0353272994985775,0.325513386208102,0.246754691852425,0.192120965744193	FALSE	-0.793927
sp|Q64521|GPDM_MOUSE	0.578451	0.463198	4	5	0.00376909	0.470434595664531,0.427398812666034,1.24446268387686,0.171508863129717	FALSE	-2.42376	0.0652753	0.456098	4	4	0.709317	-0.156637320324464,0.347428482830174,-0.461536869841587,0.531846765472889	FALSE	-0.14916
sp|Q64737|PUR2_MOUSE	0.00642948	0.0954561	5	5	0.963295	-0.0467876100745514,-0.0675010510338269,-0.0460662416272237,0.0282143757155662,0.164287951639117	FALSE	-0.0162408
sp|Q65CL1|CTNA3_MOUSE	0.0348915	0.188363	12	13	0.63606	0.185997022287227,0.0298710078257489,-0.0893566404103331,0.216649964813461,0.348018572793146,-0.111381548436477,-0.167588184909193,-0.0997032588559087,-0.0522510231920756,0.172139913703133,-0.241881828369175,0.228183983978218	FALSE	-0.196502	0.424982	0.198693	9	11	0.000115675	0.306483134262265,0.100481256832589,0.725961651913924,0.517909615439554,0.516429401437891,0.332106351978123,0.623095290376479,0.473929548510922,0.228437292929038	FALSE	-3.93676
sp|Q65Z40|WAPL_MOUSE	0.0549627	0.172425	5	5	0.513671	0.117098520218316,-0.191963480747522,0.183819513246539,-0.051085642655521,0.216944426144476	FALSE	-0.289315
sp|Q66JV4|R12BB_MOUSE	0.119583	0.194193	5	5	0.250798	0.31510170975358,-0.11509353343856,0.0323576654861603,0.0379495419274127,0.327599269264759	FALSE	-0.600675
sp|Q66JX5|FR1OP_MOUSE	-0.00365606	0.192518	6	7	0.973393	0.15230339786558,0.171238790469826,-0.293055038316113,0.157795083024813,-0.105815345272338,-0.104403240497423	FALSE	-0.0117117
sp|Q68FD5|CLH1_MOUSE	0.140716	0.169681	28	33	0.00106142	-0.00781016284058837,0.0774340684651113,0.183817220370082,0.159959573360568,-0.112044034696561,0.411079274758319,0.0292532211723512,0.0629189335062882,0.0916455160218813,-0.0154807317581002,0.182867564374443,0.483608244827747,0.300020568842939,0.229325834875998,-0.00575559206676574,0.0371097778375329,0.00299524253965715,0.371056172414239,0.341639376602618,0.0176915101933996,-0.10076154467317,0.15…	FALSE	-2.97411	0.0146825	0.197413	23	30	0.776594	-0.0554648233486892,-0.0221719878790507,0.180991888009972,0.303973278050781,-0.074539774287187,-0.295823895096468,-0.0087459556652531,0.275747461520554,-0.324008306971809,-0.013338145444946,-0.147492643380198,0.135362268398775,-0.0384882879113576,0.147125157690823,-0.18920761189539,0.35281626059437,0.205974079701782,0.144625964072315,0.0631657274751187,-0.261085892499765,-0.0908420715674627,-0.18…	FALSE	-0.109806
sp|Q68FF6|GIT1_MOUSE	0.0559621	0.162646	6	6	0.48003	-0.0626115228799435,0.219405081509999,0.173429864417537,0.00460343937891572,-0.185134755983227,0.186080226556361	FALSE	-0.318732	0.268892	0.313078	5	5	0.0802392	0.0248840581613102,-0.0874935374702464,0.340762003564281,0.358960237975038,0.707346114590623	FALSE	-1.09561
sp|Q68FH0|PKP4_MOUSE	0.271491	0.254889	7	9	0.0071203	-0.00184563184494983,0.254916457987075,0.794986335452683,0.236951334754644,0.305144888818426,0.0797277890950351,0.230557123788795	FALSE	-2.1475	0.382401	0.344527	17	19	3.57641e-05	0.710307895118244,0.41919149493171,0.287334904079838,0.228237001247803,0.161491870235121,-0.0725994018562369,0.747757566567074,-0.243849300358383,0.250346015128869,0.896039314974329,0.465684664496499,0.828158467466076,0.945825297003089,0.430065609285117,0.175440894681997,0.0865947591432442,0.184782559368137	FALSE	-4.44655
sp|Q68FL6|SYMC_MOUSE	0.0517726	0.105074	4	4	0.558686	0.160038481750647,-0.078770751610264,0.01757529533726,0.108247530992542	FALSE	-0.252832
sp|Q69Z23|DYH17_MOUSE	0.0119312	0.197369	29	30	0.998086	0.0468832650188383,0.0110220929811442,0.239974417078052,-0.170725136235602,-0.0219557068577441,-0.150138724257343,0.126477222642477,0.0320833810933687,0.0122782527883897,0.117214813899836,0.128365279669986,0.0553740070779898,0.0959223066400737,0.0806953754154067,0.00400589862909872,-0.308823407080046,-0.109485767012733,-0.184934850978576,-0.0162271952900028,0.037719909743694,0.00245473979745557,-…	FALSE	-0.000831824	0.151048	0.211956	25	32	0.00500285	0.156706988638593,0.116396715270387,0.465255553106891,0.225724785347821,0.15227499260749,0.0531191253104808,0.163128069024383,0.0384083723050361,0.183860986746861,0.246806549429966,0.325609673115797,0.255169621230593,-0.104045175071355,0.0667530355069417,0.692511436249036,0.145216585632349,-0.0106848655791508,-0.056819260589138,-0.0370274588259668,0.270064029861619,0.197627929518055,-0.4700465598…	FALSE	-2.30078
sp|Q69Z89|RADIL_MOUSE	0.145545	0.128916	6	8	0.0781839	0.020350641427512,0.358544652557994,0.185046540920577,0.0592340337817788,0.0469312345069356,0.203161733641475	FALSE	-1.10688
sp|Q69Z99|ZN512_MOUSE	0.291722	0.148578	5	5	0.00583151	0.250573086350267,0.108070596693978,0.264290378781454,0.518628856581798,0.317046646437907	FALSE	-2.23422	0.280856	0.296566	5	5	0.0615795	0.606298361227259,0.388274758263371,0.464325350653802,0.0460425932707424,-0.100661510086657	FALSE	-1.21056
sp|Q69ZA1|CDK13_MOUSE	0.0615076	0.561429	35	66	0.00177933	0.332587211024475,0.0738795996878578,0.212765121545699,-0.517427232759143,0.297076327300963,0.145770584525147,0.108314917538295,-1.49029805809659,-0.171298693831912,-0.0640564162512945,-0.236795724180169,0.606229170721986,0.173246842161832,0.153978792475938,0.289478584274819,0.108028743227668,0.155723267886902,0.569990701525032,0.284868290565812,0.127397813065204,0.329741342581852,0.1283101117495…	FALSE	-2.74974	-0.195223	0.447829	32	55	0.0334737	-1.93483412664715,0.0793624864290237,0.122518230140235,0.0201393476798574,-0.0650272492466953,-0.11981567109187,-0.850288883837955,-0.298105523844582,-0.576538126692904,-0.412404991170371,-0.0359498141485279,-0.0668687472365475,0.326105301789418,0.2569308539228,-0.0217296102743214,-0.195659946107946,0.149230717840508,-0.530352455368533,-0.398700783033644,-0.264087642174983,0.138044997320862,-0.02…	FALSE	-1.4753
sp|Q69ZB3|TSYL5_MOUSE	-0.238408	0.182684	15	26	0.000116265	-0.0802725692359921,-0.608320711592709,-0.179687744623593,-0.0499759217292948,-0.553803556228441,-0.0261756851263891,-0.321691860136909,-0.284666725733089,-0.121069954991535,-0.043572638846098,-0.0978670505090495,-0.357252530605815,-0.35644968416176,-0.166628781336394,-0.328678304153051	FALSE	-3.93455	-0.332529	0.256408	14	26	0.000230613	-0.160238062092883,-0.160565136260123,-0.417001460292143,-0.1646258383399,-0.197412871604322,-0.220311031066972,0.0609725842063605,-0.110088122756418,-0.70007470400545,-0.435756747943262,-0.37235681428958,-0.527400758410155,-0.335252269087758,-0.915295596518716	FALSE	-3.63712
sp|Q69ZH9|RHG23_MOUSE	-0.165099	0.21978	6	7	0.115694	0.00168628548890374,-0.364156215973997,-0.125962748483507,0.0384941334047661,-0.0369333086334073,-0.503723184058941	FALSE	-0.936689
sp|Q69ZR9|TASOR_MOUSE	-0.27723	0.164674	25	35	6.84566e-09	-0.403676370313022,-0.447091851712113,-0.299543797703268,-0.326869863202075,-0.231007237564633,-0.128407189503351,-0.375663649458012,-0.508115094489338,-0.0867079506933958,-0.313292975008624,-0.156543262862923,-0.209349130770801,-0.214319398935755,-0.371762056688104,-0.0551272537863237,-0.179448932180221,-0.246560683299176,-0.31191961491778,-0.275772241217106,-0.479604766562549,0.122485705407375,…	FALSE	-8.16458	-0.524014	0.214848	21	28	1.69364e-10	-0.420476778318215,-0.394586297484749,-0.543016339710605,-0.550764683088415,-0.636512639223066,-0.713503997861663,-0.415482061233156,-0.831872810619789,-0.24090217445196,-0.470668633024475,-1.05766943993922,-0.556845998328526,-0.509759604994295,-0.368894781361904,-0.889481951030807,-0.655267984043735,-0.29142042013006,-0.465576193852481,-0.23466371909553,-0.301021493994449,-0.455896085642085	TRUE	-9.77118
sp|Q69ZS7|HBS1L_MOUSE	-0.0234209	0.152979	13	14	0.572574	-0.0760446362967379,-0.181822644539026,0.0128895328661519,-0.221352127033503,-0.0684228117857679,0.0327219931386802,-0.138192261303334,-0.0745680807363086,-0.103670621960031,0.265547848887825,-0.124374368837045,0.227137120324453,0.14567992209339	FALSE	-0.242168	4.17155e-05	0.303241	14	16	0.73663	-0.21441762964213,-0.140906201723892,0.160850700609226,0.773590595864025,0.302418552052885,0.284417909052621,-0.35578450600791,-0.099339505956478,0.0143314446708316,-0.207798642503029,-0.205997581531168,0.108163660543651,-0.134674996096911,-0.284269782831705	FALSE	-0.132751
sp|Q6A065|CE170_MOUSE	-0.046313	0.175372	48	72	0.156411	-0.0343695758856448,-0.270445673872156,0.00662248185965458,-0.0470054276399187,-0.273342336686882,-0.0468039625715551,0.110078098894691,-0.0703685935859002,-0.50546808812833,-0.33160616735915,0.000226285841521932,-0.154789183139819,-0.0667602807163199,-0.141630589015352,0.110066909378961,0.0194495399189851,0.0612598906384473,-0.173966651430003,-0.0758400900014517,0.00358391551077703,-0.1920495109…	FALSE	-0.805732	0.0633983	0.247396	42	61	0.11511	0.00828127472065016,0.0894235703428082,0.279195079363102,-0.00888039529651886,-0.0345216155670182,-0.0327832189589065,0.251713538635147,0.214094828940227,-0.0170245107233629,0.19622883760943,0.0527571823527854,0.033554040773879,-0.0341778314240034,0.205798493857432,0.749121101292264,-0.71442459006257,-0.303563191226468,0.150206635590196,0.0333740151986317,0.454807904636744,0.297759528934265,0.023…	FALSE	-0.938888
sp|Q6A0A2|LAR4B_MOUSE	-0.142926	0.250054	6	7	0.22467	0.0465231615109263,-0.0921840165348228,-0.033503964887299,-0.626504165792093,0.0224846824971796,-0.174370472639239	FALSE	-0.648455
sp|Q6A0A9|F120A_MOUSE	0.123235	0.204224	4	4	0.292858	0.287703180421,0.307157743292845,-0.00878876769624881,-0.0931324791913932	FALSE	-0.533343	0.0610886	0.373642	6	6	0.540223	0.297165924031094,-0.0328931829584914,0.440619037746735,0.363418500075606,-0.522029690730591,-0.17974893527389	FALSE	-0.267427
sp|Q6A4J8|UBP7_MOUSE	0.114013	0.168234	61	112	2.92516e-05	0.0991986003407693,0.134909498053539,0.0594674808396742,0.0654334074997457,-0.0137772599767126,-0.115712732640536,0.441698061429057,0.006015917523828,0.169597140856835,0.0171807054355095,0.355224717601244,0.389119527742025,0.294110071762015,0.0558681411935788,0.174883428198286,0.0259651963811346,0.277592689639224,0.122483837924625,-0.0474187526564767,0.0597743821899503,0.186216468981581,-0.003183…	FALSE	-4.53385	0.130898	0.274107	52	100	0.000632494	0.135319092347401,0.481741851481764,-0.110233948380186,0.176141667177472,-0.0913084869163355,0.342050616831984,-0.0836845812134526,0.294140008661845,0.301115116274286,-0.17767851327266,0.165879240124568,0.177656417319095,0.260247169710636,0.270481599356546,0.208705792718438,0.574116276756167,0.134378108000252,0.0744028814806629,-0.408119327350485,0.130663103641106,0.284372034347332,0.378162575223…	FALSE	-3.19894
sp|Q6DFW4|NOP58_MOUSE	0.0985726	0.117699	5	5	0.248313	0.060255709264367,0.228208813947096,0.025478053509328,-0.0362962712594463,0.215216884052189	FALSE	-0.605001
sp|Q6DID3|SCAF8_MOUSE	-0.0311408	0.395635	6	6	0.389635	-0.116459253230111,-0.111960400716193,-0.205853757585726,0.692547652544368,0.0432353750658862,-0.488354309377575	FALSE	-0.409342	-0.322132	0.258569	6	7	0.0169645	-0.310576602523391,-0.0798892561069483,-0.116486299359108,-0.248160470763714,-0.795536027427807,-0.382142263187076	FALSE	-1.77046
sp|Q6DID5|MUM1_MOUSE	-0.265301	0.230882	20	38	7.23627e-06	0.00801238895392648,-0.301350716351377,-0.200544549397629,-0.341513694497818,-0.252670240865074,-0.28486429730153,-0.264084059589452,-0.239796582572452,-0.502736535051892,-0.391339789300203,0.0892296111618632,-0.359791442430896,-0.757143112726457,0.0419472035919485,-0.27281026262007,-0.217293045211491,-0.7669462928304,-0.261468526815451,0.026628148870958,-0.0574874773379904	FALSE	-5.14048	-0.478344	0.248261	22	36	1.90706e-09	-0.500860627838738,-0.346189493105201,-0.596215299554389,-0.723394976352503,-0.404823726434532,0.0215966738240615,-0.571843429294862,-0.23181113713094,-0.33216063892867,-0.347702351510332,-0.489151986791429,-0.225917732939946,-0.506919092979367,-0.603870689733806,-0.476944405876052,-0.322581033808502,-0.0932237601508246,-0.538984812177552,-0.991371563600121,-0.674673700707216,-1.00089377238756,-0…	FALSE	-8.71963
sp|Q6EDY6|CARL1_MOUSE	0.086673	0.253295	21	24	0.148879	0.108726127846018,0.262995662690613,-0.0362630888893768,0.532294907344445,0.0375019778518208,0.0580073636758709,0.147921137847378,-0.0244664240947262,-0.123694048307469,0.246077739422602,0.122895737235272,-0.355150616126959,0.100360650154379,0.793641547917019,-0.155611172503222,-0.316420023441147,0.0702263650938979,0.0139517141764098,0.232026385275339,0.0855758762362635,0.0195343670389378	FALSE	-0.827166	0.188763	0.245637	24	30	0.00163209	0.299417143994417,-0.274094025671144,0.108027102370883,0.0944588646667682,0.0883561707969877,0.334045471798408,0.310209202084752,0.26270973928141,-0.271222215334018,0.294887216411569,0.239785851990093,0.130700332912774,-0.0501138837930856,0.152120826256334,-0.212474905668717,0.0147733509052706,0.213045050363915,0.486768708592957,0.243134301402909,0.266242957305536,0.126898256859703,0.822792638125…	FALSE	-2.78726
sp|Q6EJB6|UT14B_MOUSE	-0.062245	0.264513	4	4	0.659545	0.204750941725338,0.12199932104193,-0.250047451774025,-0.325682974747832	FALSE	-0.180756
sp|Q6IE21|OTU6A_MOUSE	-0.0151641	0.159017	15	24	0.649444	-0.0576172362453441,0.122011941135942,0.0266901487034147,-0.20872962375447,0.186066579591773,0.0683990780703552,-0.142432222669053,0.0727545728377468,-0.227876225019479,-0.0587556160709482,-0.0868467674856958,-0.0483675936615391,0.366731267699426,-0.0909353321927384,-0.148554660503058	FALSE	-0.187458	-0.0536289	0.112485	11	20	0.442088	-0.0367766788481901,-0.108510214183129,-0.111992093240754,-0.144465321763403,0.0252634771368848,-0.047695268890066,-0.191039533395251,0.220072084496925,-0.102553657029338,-0.113249127113254,0.0210279283268283	FALSE	-0.354492
sp|Q6IFX2|K1C42_MOUSE	2.49967	1.10238	9	32	1.10149e-06	3.57139349686997,3.35933339600178,1.63151420629786,0.144276952316979,2.9738420471064,2.81422546873666,3.46941721289338,1.98384893501127,2.54914053377362	FALSE	-5.95802	0.0378601	0.225883	6	9	0.750282	-0.145333596451627,0.371010677962719,0.159697235664607,-0.244173426718292,0.132776866553139,-0.0468170269543054	FALSE	-0.124776
sp|Q6IQX8|ZN219_MOUSE	0.133469	0.126842	4	5	0.168834	0.158748513032948,0.139660485783892,-0.0357179340804004,0.271183757100772	FALSE	-0.77254	0.00702943	0.241791	6	8	0.951423	-0.21718374745293,0.322139175107268,0.0617122520560051,-0.0672075764070863,0.227974140092212,-0.285257647342095	FALSE	-0.0216261
sp|Q6IRU7|CEP78_MOUSE	-0.00481904	0.198063	6	7	0.987547	0.158969524494327,-0.299425929644896,-0.0551383317695073,0.0520184996471083,-0.128461523986213,0.243123535637123	FALSE	-0.00544217
sp|Q6KCD5|NIPBL_MOUSE	-0.0433973	0.255051	4	4	0.528575	0.327959772186571,-0.0966626728129349,-0.246143153130665,-0.158742963066566	FALSE	-0.276894	-0.22345	0.232894	5	5	0.0896629	-0.213168025599031,-0.419145238817786,-0.315163734162202,0.171770444542659,-0.341543143958293	FALSE	-1.04739
sp|Q6NS57|MABP1_MOUSE	0.0345155	0.172446	10	10	0.594248	0.26264057003923,0.113407171255032,0.120697805421763,0.163450471349344,0.0134092614545771,-0.0913374267180272,0.246229220391658,-0.175673855356663,-0.221229626971161,-0.0864383891469862	FALSE	-0.226032	0.0972484	0.197375	11	12	0.231057	0.0126252517948624,0.309441950064479,-0.236882737629636,0.00676703131866024,0.0124175329493686,0.254237312840173,0.129824529665875,0.311206308581995,0.369146208815942,-0.154066170285301,0.0550154545426181	FALSE	-0.636281
sp|Q6NV83|SR140_MOUSE	-0.147625	0.123412	7	7	0.0507197	-0.305803816200342,-0.0761184666344593,-0.097360012868708,-0.207411453071218,-0.0523345427215123,0.0045949569321406,-0.298942440816515	FALSE	-1.29482	-0.295478	0.425888	8	8	0.0719726	-0.129033896049873,0.0247427445681303,-0.495851979857728,-0.0403793277686509,-0.673586589011403,0.0389279557045574,-1.11684156222415,0.0281951509948339	FALSE	-1.14283
sp|Q6NVF9|CPSF6_MOUSE	0.096976	0.137335	15	40	0.0779625	0.0850009980333043,0.420979065119733,0.143287993852686,-0.00899423793839451,0.0652819510924048,-0.0454480571721806,0.271734049733021,0.324989930811639,-0.000847271247571085,-0.00936795119227917,-0.0114035373979399,0.0827215483417366,0.0682056000049137,0.0239048626226532,0.0445956151737254	FALSE	-1.10811	-0.353586	0.265282	19	45	1.13807e-05	-0.313026137975626,-0.0921342433770059,-0.809088955229876,-0.61839568548842,-0.452614481486547,-0.309873483311642,-0.524503348050365,-0.680432696239593,-0.0609934975160262,-0.388792946191272,-0.803058206328734,0.109916091382372,-0.165384126545122,-0.103653473629335,-0.286197617582981,-0.143708064577963,-0.613634854602464,-0.340007703726646,-0.122558416368118	FALSE	-4.94383
sp|Q6NWV3|IF122_MOUSE	0.0471913	0.179195	21	26	0.257052	0.111147527341859,0.286235836582183,0.233402574728556,-0.118645172418509,0.0235522516895041,0.00558697679155813,0.31996122423303,-0.236717790501516,-0.00346111672044861,-0.348525073876742,0.0409760235233404,0.213721682245956,0.137796489329442,-0.0868904154171297,0.241986439659397,0.148666961410117,0.198049696995007,0.0767235845805819,-0.0341022481063088,-0.211647036128876,-0.00680087317097145	FALSE	-0.58998	-0.165848	0.307799	27	41	0.020492	-0.04776081128194,0.0489198509681182,0.074237692851247,-0.760159317619247,0.270616771066287,-0.171137618713342,-0.144578318645798,-0.335425272898499,-0.13461879074981,-0.679802684781182,-0.797794773231555,-0.190431505436434,-0.208664198196541,-0.0098846925544852,-0.587758808692589,0.192239018806584,0.324578350922802,-0.559879203843007,0.166960455528245,-0.0177901245207093,-0.0956697637483737,-0.3…	FALSE	-1.68841
sp|Q6NXH3|GPBP1_MOUSE	-0.132188	0.162253	8	16	0.0542854	-0.215841673979988,0.00233120495555199,-0.296289018755513,-0.209096060636918,0.209815813683605,-0.211894207495043,-0.153745488298091,-0.182783321742426	FALSE	-1.26532	-0.236973	0.18041	4	8	0.0998466	-0.0457027199354706,-0.408152468517171,-0.372627131720396,-0.121410483950522	FALSE	-1.00067
sp|Q6NXJ0|WWC2_MOUSE	0.0744494	0.338682	25	28	0.0731552	0.185978945712634,0.0585056766217954,1.0508003917942,-0.0478620261178011,0.147204125730939,0.0472409237832182,0.180707122309002,0.204314549209831,-0.238829954678399,-0.39673837005797,0.0368922252474288,0.102851455924128,0.366616892405686,-0.119377202252293,-0.923443839252172,0.137286503965157,-0.223682032685088,0.123535179862497,0.222304804495068,0.112799524741518,0.252094561632737,0.316101099772…	FALSE	-1.13575	-0.138067	0.18446	12	16	0.0872894	0.00411480644669203,-0.113882857409397,-0.183338156727442,-0.321502862090757,-0.194371407296768,-0.338425947736055,0.0982794604276661,0.00169223352448529,-0.356519460499063,-0.0618917176884768,-0.361864230986534,0.170911239312084	FALSE	-1.05904
sp|Q6NY15|TSG10_MOUSE	0.0289226	0.268324	11	11	0.831448	-0.0901781505429669,0.173143425975214,0.0377329144971228,0.00811007338847272,-0.0351932230741341,0.043406463434377,-0.0590800854079144,0.573479978172969,0.332080513734317,-0.226696828369949,-0.438656923801966	FALSE	-0.0801648	0.0230399	0.149033	5	7	0.837014	0.0568659286286559,0.055730718850853,-0.173919830657721,0.228491947678732,-0.0519691646095564	FALSE	-0.0772674
sp|Q6NZC7|S23IP_MOUSE	-0.032398	0.210426	7	8	0.804597	0.161756276911916,0.150816501130529,-0.0508370396146325,-0.0428752875521169,-0.353284573459464,0.166673912679563,-0.259035985128147	FALSE	-0.0944213
sp|Q6NZF1|ZC11A_MOUSE	-0.166721	0.225202	7	7	0.0840683	-0.0618335797033928,-0.63809502714228,-0.237156370580097,-0.0833957662658892,-0.0212089725365682,-0.153156802616692,0.0277978134835083	FALSE	-1.07537
sp|Q6NZJ6|IF4G1_MOUSE	0.0616867	0.217204	18	21	0.357026	-0.129316193176165,0.0511549845893454,-0.0519067674411801,-0.0173651468025931,0.302097882302082,-0.0968472189246626,-0.128732625795254,0.0389592978545424,-0.0205764732556213,0.68827735017472,0.0557165450944039,0.183738818359425,0.215364200467634,-0.00469187888589877,-0.333102430283504,0.175530192327687,0.00829360569228825,0.173765964881589	FALSE	-0.4473	-0.046935	0.571973	20	21	0.438948	-0.0103369731191774,-0.33513653294778,-0.0192555233658244,0.452806625816037,-0.351243096718748,-0.01824368926191,0.053548512797996,0.331824021627041,0.203867340493615,0.236716565633765,-0.0170020491003782,0.24450088434356,0.384401824122916,-0.185822448383573,-0.105117408470265,0.109498586622593,0.134255698960012,0.125497822525499,-2.30054994065869,0.127090058971814	FALSE	-0.357586
sp|Q6NZN0|RBM26_MOUSE	-0.027456	0.170476	44	100	0.310434	-0.139391831368331,-0.0699022833769067,-0.0609281238186345,-0.072348169223447,-0.16170277747513,-0.464522881620528,0.0422370546681056,-0.302005528104617,-0.108975681754238,0.21380939460761,0.139893426010181,0.00542983937939546,0.296757343001532,-0.0326827858056848,-0.296122957556003,-0.182573500911263,0.0192452119371377,-0.115430251122255,-0.041332489309097,-0.128622176664043,-0.0676682489301629,…	FALSE	-0.508031	-0.481437	0.312676	41	88	1.09583e-15	-0.78063030514779,-0.346652981307484,-0.618196999119347,-1.72541999021839,-0.534793514484937,-0.318890009408781,-0.430588067422412,-0.423477908924309,-0.158272525063121,-0.207558414043123,-0.513059355634216,-0.479024205180375,-0.292087381753958,-0.180016389852926,-0.406481990519897,-0.188999468011971,-0.631343588415367,-0.705940386041959,-0.441549438344521,-0.684004308126804,-0.218775647767938,-0…	FALSE	-14.9603
sp|Q6P1B1|XPP1_MOUSE	0.13421	0.159659	5	6	0.134792	0.298756481563103,0.215884715352021,-0.124042699985595,0.167157189611616,0.113291913333721	FALSE	-0.870336	0.170611	0.363514	8	9	0.0887905	0.299997844624826,0.355568906671942,0.153286416228033,-0.531549229108526,0.232008270812922,0.529070125824362,0.515635350059251,-0.189132240156035	FALSE	-1.05163
sp|Q6P1D7|SLX4_MOUSE	-0.141983	0.231447	14	17	0.00653684	-0.158698354455249,-0.366982746984397,0.518316146150638,0.00954248897127507,-0.193844193392651,-0.159469536608539,-0.229384814021494,-0.112397636536785,-0.451008292649091,-0.163872637140246,-0.0850701645654159,-0.327232938487568,0.00994398485698938,-0.27760993965671	FALSE	-2.18463	0.00862914	0.187795	5	6	0.949761	0.170423480055068,0.241341295204151,-0.0873186720397976,-0.0816571961961973,-0.199643197898356	FALSE	-0.0223859
sp|Q6P1E8|EFCB6_MOUSE	0.0533401	0.225449	14	15	0.36307	0.213153570987414,-0.252527192831474,0.162815423068497,-0.342084797566414,-0.206645432164406,0.309546099564825,-0.0221164677342126,0.154006732580347,0.286086303586438,0.00282086662038624,0.277794495493498,0.333357866749257,-0.102238981180935,-0.0672065493117339	FALSE	-0.44001	-0.0755917	0.234836	10	13	0.402845	0.295945407197034,-0.24562829407627,-0.128068517448012,0.211804455709512,-0.22613225975376,-0.409019463473389,0.0702075125406074,-0.194889964998223,-0.258048755244471,0.127912855278573	FALSE	-0.394863
sp|Q6P1F6|2ABA_MOUSE	0.00913177	0.103444	7	8	0.920227	-0.0812757815474255,-0.0828494868827079,0.183973301606754,0.078866335703779,-0.0292545643017111,-0.0748139011141819,0.069276519189596	FALSE	-0.036105	0.0620043	0.239799	6	10	0.494987	0.0398903915116504,0.346358283751515,0.0697453398609925,-0.372713360933841,0.102158934282564,0.186586493897568	FALSE	-0.305406
sp|Q6P1G2|KDM2B_MOUSE	-0.0758132	0.275703	6	6	0.572112	-0.381295868946662,-0.054369876727694,0.211635118406819,-0.0276046055783775,0.214604850748413,-0.417848589296584	FALSE	-0.242519
sp|Q6P4T2|U520_MOUSE	-0.0664465	0.197582	40	55	0.0186713	-0.153368932750863,-0.14837784353308,0.353352270900424,0.0208306727713236,-0.28516699412992,0.0166010357978683,-0.138622017284305,-0.234688707459578,0.198493444710093,0.568805561705303,-0.246680929493231,-0.0633820648854174,-0.0555165022414538,-0.170691777532472,-0.121329903341895,-0.0960087371643626,-0.141298058031121,-0.0733112634213813,-0.239805448685128,-0.202216737026037,-0.167693532685033,0…	FALSE	-1.72883	-0.103711	0.157496	33	46	0.018903	-0.227496378565345,-0.110690473198227,-0.104773055594908,0.253193833798206,-0.349748188651623,-0.0894180289352385,-0.0522860978970149,-0.216133542228544,-0.0193217003373776,-0.25012172792363,-0.0939502623744772,-0.270927758725036,0.281571898651452,0.109516714029223,-0.10825740250947,-0.0654816529270794,0.24559013611377,-0.162752189499093,-0.192572774543807,-0.152749383274617,0.0334704940511167,-0…	FALSE	-1.72347
sp|Q6P542|ABCF1_MOUSE	0.0659566	0.172252	14	15	0.296032	-0.141215270189927,-0.0122130121906725,-0.00095490651441815,0.147993910451887,0.425042338747472,0.0627238507136039,0.167607059455445,0.0223631896989769,-0.1854442661345,-0.0271464393942173,0.168735386670069,0.335804830265766,-0.104460389082327,0.0645562442850506	FALSE	-0.528661	0.157037	0.302024	11	13	0.110398	0.233028951840743,0.331175839778594,-0.215891977928652,-0.0305412575888311,0.10775626167493,0.725616914001474,0.120262936772013,-0.322758275846371,0.415258881220522,-0.0140249589959306,0.377523879948823	FALSE	-0.95704
sp|Q6P5B0|RRP12_MOUSE	-0.127613	0.214945	22	32	0.0112599	-0.325512659542876,-0.217418576805382,0.125134333128116,-0.151346480808568,0.280634966379047,0.12365804744163,0.00211498174047332,0.112175041500248,0.145668414788628,-0.113471042261437,-0.1239032002201,-0.207838309463688,-0.369079655366539,-0.348117382135913,-0.0759230604625523,-0.150362216030266,-0.300123820708978,-0.193141074374761,-0.27048488376921,-0.590883052048107,0.131645886467746,-0.29092…	FALSE	-1.94846	-0.232696	0.280134	19	24	0.00305015	0.0315682700543898,-0.167076048321398,-0.142482466576779,-0.208509469223949,-0.0314936370117527,-0.714710295493644,-0.160640456368048,-0.273880413097704,-0.304007111157394,-0.324181225832444,0.0876932486380014,-0.204366427745959,-0.00565324552035821,-0.26885510712697,-0.746624006208877,-0.52140949702072,-0.722092987534402,0.256952865353943,-0.00145313592769246	FALSE	-2.51568
sp|Q6P5D8|SMHD1_MOUSE	-0.0937489	0.140377	4	4	0.351094	-0.276902525390456,0.0212260189488651,0.0111508283211191,-0.130469804912765	FALSE	-0.454577
sp|Q6P5F9|XPO1_MOUSE	0.0999084	0.0784957	5	5	0.209124	0.167755739406995,-0.00890446504297929,0.172675118651053,0.0493512965501176,0.118664358332677	FALSE	-0.679597
sp|Q6P8W9|HMGB4_MOUSE	-0.263857	0.143348	12	21	7.05708e-05	-0.321384541685717,-0.25391622401541,-0.458799104188081,-0.249161998246104,-0.319000175750875,-0.283132187042054,-0.198797015343736,-0.311677526531041,0.00345419278465012,-0.0365081592926356,-0.247524005306271,-0.489834470792557	FALSE	-4.15138	-0.137548	0.313952	15	32	0.166665	0.0155681844883076,-0.556679737177362,-0.0436266224052172,0.000537187218873443,0.204845535717835,0.395662683273824,0.148442256823173,-0.158974930343271,-0.0661001678509527,-0.48968566697306,-0.0415101194521832,-0.678671420971374,-0.28498360890743,-0.561514842258471,0.0534703059214274	FALSE	-0.778156
sp|Q6P926|SPA24_MOUSE	-0.0998022	0.237346	8	10	0.110847	-0.113462277193618,-0.347706733063857,-0.0074303057924832,-0.121687423564386,0.42054617731042,-0.302013844515562,-0.207796665857681,-0.118866873491334	FALSE	-0.955275	-0.213988	0.121863	6	8	0.050336	-0.234102287259473,-0.127780317076307,-0.163952234001261,-0.348668426201361,-0.0537129031764671,-0.355713403250826	FALSE	-1.29812
sp|Q6P9K8|CSKI1_MOUSE	0.166691	0.15511	5	5	0.0822452	0.0642572035522358,-0.0107117658527769,0.125666254975016,0.350718022259184,0.303523004076776	FALSE	-1.08489
sp|Q6P9L4|UBP49_MOUSE	0.0793704	0.081925	8	9	0.198565	0.1976866148639,0.0642900181063472,0.133163134165246,0.0410521985270792,0.125308588537199,0.0920128855507107,-0.0814127057410685,0.0628624807323476	FALSE	-0.702097	0.150735	0.249168	11	11	0.0802748	-0.154274197372502,0.250265026423012,0.344499617797087,-0.00307221701086252,0.437289626920385,0.238283341058664,-0.16851641889399,-0.248779485853343,0.431740843246581,0.274593725377491,0.256050599970608	FALSE	-1.09542
sp|Q6P9Q4|FHOD1_MOUSE	-0.111794	0.245711	20	26	0.0378653	-0.155249865504867,0.384527980322327,-0.28908181333612,-0.220835964136743,-0.461896466251497,0.207141483135336,-0.0729573664438019,0.219243322535594,-0.0299975475926149,-0.0997121327877817,-0.124849151213684,-0.151627351636984,-0.598616958138523,-0.262841877670398,0.129010116469871,-0.128055268452593,-0.458997487366842,-0.171723425261402,0.151363750053784,-0.100716638305941	FALSE	-1.42176	-0.130465	0.249673	29	38	0.0213539	-0.113613602483629,-0.10956080971296,-0.018824277747581,0.427491907625109,-0.131682402479346,0.206608259885963,-0.057975377439686,-0.235839306996061,-0.0765710844660536,0.0841753678687874,0.0330853458869236,-0.369285221035463,-0.184023540880671,-0.301359329460489,-0.0497602314155513,-0.36300642269644,0.0644288953250464,-0.111927451733037,-0.370563473133557,-0.136842889312328,-0.372327561473593,-0…	FALSE	-1.67052
sp|Q6PAC3|DCA13_MOUSE	0.11409	0.182376	10	14	0.108931	0.0666429909676482,0.351929022045293,-0.0304662281140554,0.0603886211948775,-0.160094262572281,0.195194793436511,0.166168329726624,0.190508085532335,0.39912844538059,-0.0985016955649144	FALSE	-0.962847	-0.169073	0.22332	11	16	0.0616785	-0.373976848923424,0.0428895644309715,-0.144518008574883,-0.407715026011069,-0.237416420808072,0.151382061959565,-0.0832393124862102,-0.309740928356641,-0.15440559791041,-0.502821752809037,0.159760825720136	FALSE	-1.20987
sp|Q6PAL7|AHDC1_MOUSE	0.0757715	0.184455	6	7	0.397223	0.285560398123678,0.23555930108156,0.0156928711318205,0.180070248853782,-0.115738869147946,-0.146514751423434	FALSE	-0.400966
sp|Q6PCL9|PAPOG_MOUSE	-0.225279	0.290272	5	7	0.0507007	-0.443024592828861,-0.230221029974329,0.261447613508384,-0.451723776651865,-0.262874319527555	FALSE	-1.29499
sp|Q6PCM2|INT6_MOUSE	-0.483622	0.414801	10	11	2.79455e-05	-0.76399155497114,-0.279315144018921,-1.4877270414958,-0.466581387749885,-0.0840431049001379,-0.14134459250646,-0.571730295469109,-0.50430419545299,-0.413825528184742,-0.12335826538888	FALSE	-4.55369	-0.409176	0.392608	14	17	0.000265109	-0.342055285482169,-0.252088240946321,-0.322265169217699,-0.163974910887838,-0.607089227303004,-0.837844293376047,-0.0169216645614377,-0.0816254025046687,-1.2766980448279,0.123937297778059,-0.864840167461368,-0.6952742976041,-0.248791342512528,-0.142936542720382	FALSE	-3.57658
sp|Q6PCQ0|IQCE_MOUSE	-0.189085	0.18192	19	24	0.000291532	-0.0472050916786781,-0.379729981059307,-0.328210252136973,-0.325407967649535,-0.178490103586127,-0.0882945760319903,-0.0339439207734735,-0.706814378001972,-0.0943745305718505,-0.112798033643235,-0.386895469015326,-0.228768380346672,-0.0468536575283915,-0.123969288756829,-0.179989116075885,0.144034176647064,-0.211123059775528,-0.152719742612423,-0.11106584479424	FALSE	-3.53531	-0.112453	0.194568	15	20	0.129321	0.0184867672317679,-0.294066157015304,0.0729301780812681,-0.265034033945981,-0.247799312232918,-0.494603244202931,-0.120270701076577,-0.103495397398176,0.0665628652127286,-0.368154576590709,0.126653274818136,-0.143334275636124,-0.095780290421911,-0.0364446156671813,0.197555808843027	FALSE	-0.888332
sp|Q6PDM2|SRSF1_MOUSE	-0.424493	0.192546	15	43	1.77619e-08	-0.683918056918762,-0.543525675910001,-0.501782786274286,-0.364356099495219,-0.15818447084395,-0.296099496225095,-0.270185037323258,-0.389757511119474,-0.186101587965135,-0.267080139761996,-0.805012977536983,-0.294065092434844,-0.3984206464127,-0.662262330872429,-0.546641419223391	FALSE	-7.75051	-0.561993	0.294602	12	34	4.13786e-06	-0.748277637928399,-0.225508809921334,-0.642369651085912,-0.608807090325328,-0.497346403358137,-0.673089155609698,-0.0358503417683602,-0.484487141720566,-0.157140035643444,-0.940016670506509,-0.927589891022467,-0.803437282269355	TRUE	-5.38322
sp|Q6PDQ2|CHD4_MOUSE	-0.0413227	0.0656898	4	4	0.623497	-0.0755551237180855,-0.0979193075428639,-0.0430539154680403,0.0512376128586248	FALSE	-0.205166
sp|Q6PDX6|RN220_MOUSE	-0.385486	0.168805	4	4	0.00401406	-0.612503109427854,-0.409106914609762,-0.228699497209979,-0.291633700714603	FALSE	-2.39642	-0.203368	0.334018	6	8	0.142302	-0.0861158312739533,-0.280557983414793,-0.132087174961011,-0.70142961297998,0.314192158472595,-0.334208884228376	FALSE	-0.84679
sp|Q6PE01|SNR40_MOUSE	0.0784747	0.182958	7	11	0.347117	-0.0499162436295103,0.0343749676775371,0.115914043597203,-0.197241960066412,0.035971990724365,0.289998294070385,0.320221920128346	FALSE	-0.459524	-0.0390053	0.333988	7	8	0.992748	-0.617485799661496,0.219999637473116,0.224740819759305,0.186971005555013,-0.178530417879144,0.197624671993711,-0.306357165019329	FALSE	-0.00316076
sp|Q6PE54|DHX40_MOUSE	-0.0576683	0.172569	8	10	0.454464	0.0191848088534798,-0.323933116687406,-0.12006791882983,-0.00405892178358463,-0.0810712818326545,0.199375511898757,0.0943813589681373,-0.245156520568433	FALSE	-0.3425	-0.207953	0.250984	7	10	0.0681761	0.241563091366713,-0.479035447419629,-0.306917688995383,-0.267029986498836,0.00283003843571843,-0.228740056853588,-0.418340201321189	FALSE	-1.16637
sp|Q6PER3|MARE3_MOUSE	0.0920992	0.152219	14	25	0.0973978	-0.203338213471824,0.342548410180368,-0.021150316696343,0.203193280210412,0.0659344274095396,-0.0312589343848469,0.0780485968346539,-0.0254870705685252,0.0323904344898329,0.218599782846762,0.364221481461488,0.0983922144444343,0.117686726871003,0.0496082255519677	FALSE	-1.01145	0.112522	0.189285	12	19	0.130545	0.247585650787111,0.239294301383121,-0.267037635765071,-0.0351781599519256,0.312815381345667,0.288313871934292,-0.11386969452138,0.132667499444398,0.0597966432422968,0.285980249090973,-0.0380033862381268,0.237896746016394	FALSE	-0.884239
sp|Q6PFR5|TRA2A_MOUSE	-0.166715	0.180888	7	8	0.0484868	-0.480677019200747,0.0959691076532923,-0.110815085898663,-0.15926875400281,-0.169066639130073,-0.284519454524198,-0.0586241727838152	FALSE	-1.31438	-0.223891	0.272679	6	8	0.0919086	-0.339170766458568,-0.594025182577066,-0.369422611934686,0.173423723542051,-0.194112541241893,-0.0200413886622377	FALSE	-1.03664
sp|Q6PFY9|CC14B_MOUSE	0.320445	0.105621	8	12	0.000149654	0.326532919845491,0.420496715556686,0.386391880976698,0.164506787155369,0.255766508831159,0.196249338157183,0.456060699858785,0.357558855785925	FALSE	-3.82491	0.28165	0.160671	4	5	0.0446739	0.234809479318692,0.19943254293255,0.519619774369008,0.172736757100736	FALSE	-1.34995
sp|Q6PGB8|SMCA1_MOUSE	0.0379365	0.229103	10	12	0.677632	-0.208723448646848,0.3953812575754,-0.0396092105532454,-0.130211602780721,0.323957080054768,0.108094552406534,-0.0491102526992409,0.059629401251583,-0.30701161472155,0.226968733908295	FALSE	-0.169006	-0.102253	0.125401	6	7	0.323128	0.00557686310470063,-0.138830094119428,-0.28212974651302,0.0221477209956259,-0.204231924546852,-0.0160484902139822	FALSE	-0.490625
sp|Q6PGC1|DHX29_MOUSE	0.177478	0.188225	10	10	0.0182342	0.455784549218343,0.255131956904411,0.0965118999651317,0.405895911598925,0.0220845459918279,0.0863013300395703,0.354447430520199,-0.0322372226371927,-0.0825116525408036,0.213370004796449	FALSE	-1.73911
sp|Q6PHQ8|NAA35_MOUSE	0.0742607	0.0791076	6	6	0.301923	0.15405329015239,0.0624269978867276,0.0268794053497009,0.0623582591935387,-0.035809666456118,0.175656099905524	FALSE	-0.520104	-0.0111761	0.146388	8	9	0.89434	-0.0537168844895521,-0.128967333771061,-0.228623001318559,0.0562739241879747,-0.00338135405504606,0.187736477085315,0.177554820254407,-0.096285756222312	FALSE	-0.0484972
sp|Q6PHZ5|RB15B_MOUSE	-0.0144439	0.232196	9	11	0.940091	0.153960042421821,0.000506056169712589,-0.0077231924051316,-0.464870932452757,0.0749949734714315,-0.00622974858478489,0.371747191110491,-0.0323237621745239,-0.220055360280049	FALSE	-0.0268302	-0.0966165	0.152389	7	7	0.323684	0.00939924379794029,-0.160892535871522,-0.261831578965707,-0.237522391892498,0.100753423536032,0.0703317552818666,-0.196553143419504	FALSE	-0.489878
sp|Q6PR54|RIF1_MOUSE	0.0429034	0.0988658	9	9	0.448143	0.105619947427794,-0.012224337533845,0.117213368383166,-0.160852671054596,0.167206845934911,0.0859683433059527,0.0623775355059046,-0.0364285596933216,0.0572505772835785	FALSE	-0.348584	0.300199	0.168602	4	4	0.0360355	0.097386032862082,0.23654380308619,0.385520084916597,0.481347998214471	FALSE	-1.44327
sp|Q6QI06|RICTR_MOUSE	0.142196	0.118014	8	8	0.0409977	0.114780867071465,0.0220762867333817,0.225122864912456,-0.0297285303419884,0.351780091501369,0.139633262126777,0.129486019090273,0.184421104115866	FALSE	-1.38724	0.228036	0.180242	9	9	0.0159608	0.303288624560622,0.256736051032509,0.0309116675643578,0.155778451892508,0.139019765265225,0.543716382455447,0.08219956248778,0.46643261519974,0.0742446726665876	FALSE	-1.79694
sp|Q6RHR9|MAGI1_MOUSE	0.134368	0.21391	7	7	0.163733	0.0483958072990857,-0.097378626230184,0.0305938377951956,0.216436784308789,0.18132816639247,0.0058566930505026,0.555344431148962	FALSE	-0.785864	0.00186052	0.342889	9	10	0.800125	0.320935432820877,0.319421032102742,-0.110194912515302,-0.48670635126217,0.204383630690495,-0.451119860185492,0.159198936464008,0.357585738610936,-0.296758999003698	FALSE	-0.0968422
sp|Q6RI63|F120B_MOUSE	-0.139158	0.183995	16	27	0.0147772	-0.167024235492195,0.11242027958018,-0.31851863631726,0.0641061980944552,0.014105767624296,-0.0615031042989752,-0.312692708009262,-0.384746024034116,0.0740501409497309,-0.333525206733932,-0.377308609085346,-0.166696524604436,-0.285583730494752,-0.0357745599269808,-0.183459896813457,0.135627410113544	FALSE	-1.83041	-0.286024	0.257751	17	27	0.000420791	-0.383715644213236,-0.474373415982448,-0.57233215047051,-0.532007716944515,-0.237157392448365,0.0486123423694682,-0.169745505976454,-0.432374176173799,-0.26528682263476,-0.353675406466222,-0.0505737999900829,-0.43112184253158,-0.177275419125902,-0.870311568818837,-0.0823673559114978,-0.00862325215591474,0.129926681982674	FALSE	-3.37593
sp|Q6U7H8|PI5L1_MOUSE	0.128328	0.11197	5	7	0.133376	0.275262402715499,0.137608289863717,0.0641269690044603,0.182616630775667,-0.0179752206806598	FALSE	-0.874923	-0.102148	0.495133	7	9	0.742599	-0.101350099845555,0.0244423595104002,-0.0384733909939516,-0.148904091574569,0.552070638463521,-1.09379993504593,0.0909774200900078	FALSE	-0.129246
sp|Q6VH22|IF172_MOUSE	-0.0164689	0.206679	46	59	0.402473	0.0367307793072165,-0.0950952165333148,-0.371472480821318,-0.106413348940089,0.568954108024647,-0.291067941939766,-0.129952956831194,-0.310620859686409,0.385406771843408,-0.171750823181536,0.0128894327759846,0.0910650757026638,-0.17881212573245,-0.375942275310677,0.0699532901180745,0.080447799053087,0.0813561990103372,-0.0535658056333336,-0.128572306215785,-0.0767065489824664,-0.00973882320981533…	FALSE	-0.395263	-0.0467393	0.294818	38	54	0.559638	-0.0880992700822975,0.342692854264796,0.110947178457604,0.00162630724783495,-0.204414951969083,-0.213840446498772,-0.352452516919386,-0.240696991956827,0.293076171607866,-0.477845619962327,0.0467445867994391,0.0539160319328125,-1.14527252092408,-0.149541532564449,0.311750666311294,0.306547706803317,0.159149337730609,-0.318514943683935,-0.0579412417180413,-0.453403943784236,-0.242717865671884,-0.2…	FALSE	-0.252093
[truncated: 998 more rows]
